# Supplementary material for: Multi-Omics Analysis Provides Novel Insight into Immuno-Physiological Pathways and Development of Thermal Resistance in Rainbow Trout Exposed to Acute Thermal Stress
Source: Int J Mol Sci. 2020 Dec 2;21(23):9198. doi: 10.3390/ijms21239198 (PMC7731343; doi:10.3390/ijms21239198)
Supplement: Supplementary file 1 [file ijms-21-09198-s001.zip]

Archive with 8 entries (8 files):
- Table S1.docx
- Table S2.docx
- Table S3.docx
- Table S4.xlsx
- Table S5.xlsx
- Table S6.xlsx
- Table S7.xlsx
- Table S8.docx
