# Supplementary material for: Multi-Omics Analysis Provides Novel Insight into Immuno-Physiological Pathways and Development of Thermal Resistance in Rainbow Trout Exposed to Acute Thermal Stress
Source: Int J Mol Sci. 2020 Dec 2;21(23):9198. doi: 10.3390/ijms21239198 (PMC7731343; doi:10.3390/ijms21239198)
Supplement: Supplementary file 1 [file ijms-21-09198-s001.zip › Table S4.xlsx]

## Sheet: Con vs 4hpt
NAME	GS<br> follow link to MSigDB	GS DETAILS	SIZE	ES	NES	NOM p-val	FDR q-val	FWER p-val	RANK AT MAX	LEADING EDGE
GO:0006457_PROTEIN FOLDING.BP	GO:0006457_PROTEIN FOLDING.BP	Details ...	127	0.945613	2.01985	0	0.0449882	0.042	399	tags=31%, list=1%, signal=31%
GO:0006950_RESPONSE TO STRESS.BP	GO:0006950_RESPONSE TO STRESS.BP	Details ...	24	0.989169	1.97841	0.00292398	0.103345	0.182	21	tags=25%, list=0%, signal=25%
GO:0051082_UNFOLDED PROTEIN BINDING.MF	GO:0051082_UNFOLDED PROTEIN BINDING.MF	Details ...	64	0.969719	1.92039	0.00316456	0.283082	0.558	399	tags=48%, list=1%, signal=49%
GO:0031072_HEAT SHOCK PROTEIN BINDING.MF	GO:0031072_HEAT SHOCK PROTEIN BINDING.MF	Details ...	13	0.969664	1.79719	0.0113314	1	0.99	393	tags=54%, list=1%, signal=55%
GO:0051087_CHAPERONE BINDING.MF	GO:0051087_CHAPERONE BINDING.MF	Details ...	15	0.957689	1.78492	0.00892857	1	0.993	13	tags=7%, list=0%, signal=7%
GO:0005391_SODIUM:POTASSIUM-EXCHANGING ATPASE ACTIVITY.MF	GO:0005391_SODIUM:POTASSIUM-EXCHANGING ATPASE ACTIVITY.MF	Details ...	6	0.956071	1.73233	0.013089	1	1	1255	tags=67%, list=4%, signal=70%
GO:0003756_PROTEIN DISULFIDE ISOMERASE ACTIVITY.MF	GO:0003756_PROTEIN DISULFIDE ISOMERASE ACTIVITY.MF	Details ...	12	0.956269	1.73223	0.0311615	1	1	625	tags=58%, list=2%, signal=60%
GO:0005890_SODIUM:POTASSIUM-EXCHANGING ATPASE COMPLEX.CC	GO:0005890_SODIUM:POTASSIUM-EXCHANGING ATPASE COMPLEX.CC	Details ...	8	0.931058	1.71726	0.0267857	1	1	1049	tags=38%, list=3%, signal=39%
GO:0042310_VASOCONSTRICTION.BP	GO:0042310_VASOCONSTRICTION.BP	Details ...	13	0.912213	1.71616	0.0232558	1	1	357	tags=15%, list=1%, signal=16%
GO:0045095_KERATIN FILAMENT.CC	GO:0045095_KERATIN FILAMENT.CC	Details ...	7	0.974438	1.69903	0.00262467	1	1	190	tags=29%, list=1%, signal=29%
GO:0005528_FK506 BINDING.MF	GO:0005528_FK506 BINDING.MF	Details ...	5	0.987283	1.68868	0	1	1	393	tags=100%, list=1%, signal=101%
GO:0010248_ESTABLISHMENT OR MAINTENANCE OF TRANSMEMBRANE ELECTROCHEMICAL GRADIENT.BP	GO:0010248_ESTABLISHMENT OR MAINTENANCE OF TRANSMEMBRANE ELECTROCHEMICAL GRADIENT.BP	Details ...	6	0.956071	1.68453	0.0058309	1	1	1255	tags=67%, list=4%, signal=70%
GO:0005581_COLLAGEN TRIMER.CC	GO:0005581_COLLAGEN TRIMER.CC	Details ...	36	0.843868	1.67943	0.0501475	1	1	2692	tags=42%, list=9%, signal=46%
GO:0090662_ATP HYDROLYSIS COUPLED TRANSMEMBRANE TRANSPORT.BP	GO:0090662_ATP HYDROLYSIS COUPLED TRANSMEMBRANE TRANSPORT.BP	Details ...	6	0.956071	1.66045	0.0147059	1	1	1255	tags=67%, list=4%, signal=70%
GO:0008654_PHOSPHOLIPID BIOSYNTHETIC PROCESS.BP	GO:0008654_PHOSPHOLIPID BIOSYNTHETIC PROCESS.BP	Details ...	19	0.855455	1.65258	0.0467836	1	1	278	tags=11%, list=1%, signal=11%
GO:0005201_EXTRACELLULAR MATRIX STRUCTURAL CONSTITUENT.MF	GO:0005201_EXTRACELLULAR MATRIX STRUCTURAL CONSTITUENT.MF	Details ...	34	0.808598	1.65074	0.0658683	1	1	3302	tags=44%, list=11%, signal=49%
GO:0008219_CELL DEATH.BP	GO:0008219_CELL DEATH.BP	Details ...	6	0.935101	1.64847	0.0308989	1	1	268	tags=33%, list=1%, signal=34%
GO:0009968_NEGATIVE REGULATION OF SIGNAL TRANSDUCTION.BP	GO:0009968_NEGATIVE REGULATION OF SIGNAL TRANSDUCTION.BP	Details ...	5	0.961659	1.63779	0.0156658	1	1	362	tags=40%, list=1%, signal=40%
GO:0004346_GLUCOSE-6-PHOSPHATASE ACTIVITY.MF	GO:0004346_GLUCOSE-6-PHOSPHATASE ACTIVITY.MF	Details ...	5	0.949098	1.63715	0.0234987	1	1	586	tags=40%, list=2%, signal=41%
GO:0005882_INTERMEDIATE FILAMENT.CC	GO:0005882_INTERMEDIATE FILAMENT.CC	Details ...	51	0.804036	1.63508	0.0693642	1	1	1244	tags=18%, list=4%, signal=18%
GO:0005579_MEMBRANE ATTACK COMPLEX.CC	GO:0005579_MEMBRANE ATTACK COMPLEX.CC		9	0.930758	1.63464	0.0289855	1	1	250	tags=22%, list=1%, signal=22%
GO:0031418_L-ASCORBIC ACID BINDING.MF	GO:0031418_L-ASCORBIC ACID BINDING.MF		25	0.845261	1.62898	0.0855457	1	1	862	tags=24%, list=3%, signal=25%
GO:0032094_RESPONSE TO FOOD.BP	GO:0032094_RESPONSE TO FOOD.BP		7	0.922385	1.62155	0.0307692	1	1	1422	tags=43%, list=5%, signal=45%
GO:0046914_TRANSITION METAL ION BINDING.MF	GO:0046914_TRANSITION METAL ION BINDING.MF		6	0.929246	1.61024	0.0396825	1	1	2034	tags=67%, list=7%, signal=71%
GO:0016671_OXIDOREDUCTASE ACTIVITY, ACTING ON A SULFUR GROUP OF DONORS, DISULFIDE AS ACCEPTOR.MF	GO:0016671_OXIDOREDUCTASE ACTIVITY, ACTING ON A SULFUR GROUP OF DONORS, DISULFIDE AS ACCEPTOR.MF		9	0.902878	1.60606	0.0443864	1	1	1525	tags=44%, list=5%, signal=47%
GO:0097320_MEMBRANE TUBULATION.BP	GO:0097320_MEMBRANE TUBULATION.BP		9	0.904846	1.60056	0.0527778	1	1	2697	tags=67%, list=9%, signal=73%
GO:0030968_ENDOPLASMIC RETICULUM UNFOLDED PROTEIN RESPONSE.BP	GO:0030968_ENDOPLASMIC RETICULUM UNFOLDED PROTEIN RESPONSE.BP		11	0.869003	1.59906	0.0571429	1	1	2465	tags=64%, list=8%, signal=69%
GO:0015935_SMALL RIBOSOMAL SUBUNIT.CC	GO:0015935_SMALL RIBOSOMAL SUBUNIT.CC		25	0.838115	1.59542	0.0754098	1	1	855	tags=44%, list=3%, signal=45%
GO:0019511_PEPTIDYL-PROLINE HYDROXYLATION.BP	GO:0019511_PEPTIDYL-PROLINE HYDROXYLATION.BP		5	0.947854	1.5924	0.0388601	1	1	148	tags=40%, list=0%, signal=40%
GO:0016780_PHOSPHOTRANSFERASE ACTIVITY, FOR OTHER SUBSTITUTED PHOSPHATE GROUPS.MF	GO:0016780_PHOSPHOTRANSFERASE ACTIVITY, FOR OTHER SUBSTITUTED PHOSPHATE GROUPS.MF		12	0.899056	1.58547	0.0524781	1	1	278	tags=17%, list=1%, signal=17%
GO:0030145_MANGANESE ION BINDING.MF	GO:0030145_MANGANESE ION BINDING.MF		14	0.801529	1.57503	0.0664653	1	1	1775	tags=36%, list=6%, signal=38%
GO:0034464_BBSOME.CC	GO:0034464_BBSOME.CC		7	0.880402	1.57019	0.0650407	1	1	316	tags=14%, list=1%, signal=14%
GO:0015882_L-ASCORBIC ACID TRANSPORT.BP	GO:0015882_L-ASCORBIC ACID TRANSPORT.BP		7	0.869569	1.54836	0.0983607	1	1	1315	tags=43%, list=4%, signal=45%
GO:0003746_TRANSLATION ELONGATION FACTOR ACTIVITY.MF	GO:0003746_TRANSLATION ELONGATION FACTOR ACTIVITY.MF		16	0.816827	1.54312	0.0700637	1	1	743	tags=31%, list=2%, signal=32%
GO:0072583_CLATHRIN-DEPENDENT ENDOCYTOSIS.BP	GO:0072583_CLATHRIN-DEPENDENT ENDOCYTOSIS.BP		12	0.863651	1.54309	0.0857988	1	1	655	tags=25%, list=2%, signal=26%
GO:0004656_PROCOLLAGEN-PROLINE 4-DIOXYGENASE ACTIVITY.MF	GO:0004656_PROCOLLAGEN-PROLINE 4-DIOXYGENASE ACTIVITY.MF		5	0.947854	1.54262	0.0435967	1	1	148	tags=40%, list=0%, signal=40%
GO:1905039_CARBOXYLIC ACID TRANSMEMBRANE TRANSPORT.BP	GO:1905039_CARBOXYLIC ACID TRANSMEMBRANE TRANSPORT.BP		7	0.869569	1.51637	0.097035	1	1	1315	tags=43%, list=4%, signal=45%
GO:0070890_SODIUM-DEPENDENT L-ASCORBATE TRANSMEMBRANE TRANSPORTER ACTIVITY.MF	GO:0070890_SODIUM-DEPENDENT L-ASCORBATE TRANSMEMBRANE TRANSPORTER ACTIVITY.MF		7	0.869569	1.51023	0.090411	1	1	1315	tags=43%, list=4%, signal=45%
GO:1902475_L-ALPHA-AMINO ACID TRANSMEMBRANE TRANSPORT.BP	GO:1902475_L-ALPHA-AMINO ACID TRANSMEMBRANE TRANSPORT.BP		7	0.840759	1.50236	0.110795	1	1	3738	tags=71%, list=12%, signal=81%
GO:0016298_LIPASE ACTIVITY.MF	GO:0016298_LIPASE ACTIVITY.MF		5	0.88039	1.50095	0.0771208	1	1	369	tags=20%, list=1%, signal=20%
GO:0030091_PROTEIN REPAIR.BP	GO:0030091_PROTEIN REPAIR.BP		5	0.858844	1.50062	0.0918367	1	1	3307	tags=40%, list=11%, signal=45%
GO:0006874_CELLULAR CALCIUM ION HOMEOSTASIS.BP	GO:0006874_CELLULAR CALCIUM ION HOMEOSTASIS.BP		10	0.841628	1.49835	0.0847953	1	1	2444	tags=30%, list=8%, signal=33%
GO:0000413_PROTEIN PEPTIDYL-PROLYL ISOMERIZATION.BP	GO:0000413_PROTEIN PEPTIDYL-PROLYL ISOMERIZATION.BP		43	0.735187	1.49564	0.0970874	1	1	834	tags=19%, list=3%, signal=19%
GO:0016714_OXIDOREDUCTASE ACTIVITY, ACTING ON PAIRED DONORS, WITH INCORPORATION OR REDUCTION OF MOLECULAR OXYGEN, REDUCED PTERIDINE AS ONE DONOR, AND INCORPORATION OF ONE ATOM OF OXYGEN.MF	GO:0016714_OXIDOREDUCTASE ACTIVITY, ACTING ON PAIRED DONORS, WITH INCORPORATION OR REDUCTION OF MOLECULAR OXYGEN, REDUCED PTERIDINE AS ONE DONOR, AND INCORPORATION OF ONE ATOM OF OXYGEN.MF		5	0.87037	1.4854	0.100245	1	1	1431	tags=20%, list=5%, signal=21%
GO:0070836_CAVEOLA ASSEMBLY.BP	GO:0070836_CAVEOLA ASSEMBLY.BP		6	0.894398	1.48268	0.106017	1	1	3163	tags=83%, list=10%, signal=93%
GO:0009086_METHIONINE BIOSYNTHETIC PROCESS.BP	GO:0009086_METHIONINE BIOSYNTHETIC PROCESS.BP		6	0.838802	1.48205	0.107692	1	1	1577	tags=33%, list=5%, signal=35%
GO:0005234_EXTRACELLULAR-GLUTAMATE-GATED ION CHANNEL ACTIVITY.MF	GO:0005234_EXTRACELLULAR-GLUTAMATE-GATED ION CHANNEL ACTIVITY.MF		7	0.849511	1.47867	0.120643	1	1	567	tags=14%, list=2%, signal=15%
GO:0004465_LIPOPROTEIN LIPASE ACTIVITY.MF	GO:0004465_LIPOPROTEIN LIPASE ACTIVITY.MF		6	0.863419	1.47613	0.113757	1	1	1871	tags=33%, list=6%, signal=36%
GO:0035461_VITAMIN TRANSMEMBRANE TRANSPORT.BP	GO:0035461_VITAMIN TRANSMEMBRANE TRANSPORT.BP		7	0.869569	1.47613	0.116809	1	1	1315	tags=43%, list=4%, signal=45%
GO:0005783_ENDOPLASMIC RETICULUM.CC	GO:0005783_ENDOPLASMIC RETICULUM.CC		148	0.711913	1.47592	0.127976	1	1	1305	tags=19%, list=4%, signal=20%
GO:0006658_PHOSPHATIDYLSERINE METABOLIC PROCESS.BP	GO:0006658_PHOSPHATIDYLSERINE METABOLIC PROCESS.BP		8	0.81283	1.4741	0.102639	1	1	4447	tags=63%, list=15%, signal=73%
GO:0004948_CALCITONIN RECEPTOR ACTIVITY.MF	GO:0004948_CALCITONIN RECEPTOR ACTIVITY.MF		5	0.850162	1.46423	0.10733	1	1	2326	tags=40%, list=8%, signal=43%
GO:0005578_PROTEINACEOUS EXTRACELLULAR MATRIX.CC	GO:0005578_PROTEINACEOUS EXTRACELLULAR MATRIX.CC		67	0.693514	1.46298	0.108025	1	1	3302	tags=25%, list=11%, signal=28%
GO:0045211_POSTSYNAPTIC MEMBRANE.CC	GO:0045211_POSTSYNAPTIC MEMBRANE.CC		11	0.797926	1.46056	0.145062	1	1	567	tags=9%, list=2%, signal=9%
GO:0035497_CAMP RESPONSE ELEMENT BINDING.MF	GO:0035497_CAMP RESPONSE ELEMENT BINDING.MF		7	0.84853	1.45799	0.115183	1	1	2465	tags=57%, list=8%, signal=62%
GO:0030027_LAMELLIPODIUM.CC	GO:0030027_LAMELLIPODIUM.CC		6	0.859259	1.45768	0.0926966	1	1	339	tags=17%, list=1%, signal=17%
GO:0000062_FATTY-ACYL-COA BINDING.MF	GO:0000062_FATTY-ACYL-COA BINDING.MF		13	0.76263	1.45262	0.112069	1	1	805	tags=23%, list=3%, signal=24%
GO:0030176_INTEGRAL COMPONENT OF ENDOPLASMIC RETICULUM MEMBRANE.CC	GO:0030176_INTEGRAL COMPONENT OF ENDOPLASMIC RETICULUM MEMBRANE.CC		10	0.812737	1.44704	0.133705	1	1	2001	tags=30%, list=7%, signal=32%
GO:0015825_L-SERINE TRANSPORT.BP	GO:0015825_L-SERINE TRANSPORT.BP		8	0.81283	1.43738	0.131507	1	1	4447	tags=63%, list=15%, signal=73%
GO:0007099_CENTRIOLE REPLICATION.BP	GO:0007099_CENTRIOLE REPLICATION.BP		7	0.816728	1.43487	0.151099	1	1	1004	tags=29%, list=3%, signal=30%
GO:0015194_L-SERINE TRANSMEMBRANE TRANSPORTER ACTIVITY.MF	GO:0015194_L-SERINE TRANSMEMBRANE TRANSPORTER ACTIVITY.MF		8	0.81283	1.4343	0.137566	1	1	4447	tags=63%, list=15%, signal=73%
GO:0030054_CELL JUNCTION.CC	GO:0030054_CELL JUNCTION.CC		60	0.696497	1.43243	0.107692	1	1	2577	tags=17%, list=8%, signal=18%
GO:0008277_REGULATION OF G-PROTEIN COUPLED RECEPTOR PROTEIN SIGNALING PATHWAY.BP	GO:0008277_REGULATION OF G-PROTEIN COUPLED RECEPTOR PROTEIN SIGNALING PATHWAY.BP		9	0.809363	1.43074	0.127219	1	1	3695	tags=56%, list=12%, signal=63%
GO:0033017_SARCOPLASMIC RETICULUM MEMBRANE.CC	GO:0033017_SARCOPLASMIC RETICULUM MEMBRANE.CC		7	0.819568	1.41457	0.136729	1	1	1667	tags=57%, list=5%, signal=60%
GO:0019843_RRNA BINDING.MF	GO:0019843_RRNA BINDING.MF		11	0.737156	1.41092	0.157025	1	1	582	tags=45%, list=2%, signal=46%
GO:0007009_PLASMA MEMBRANE ORGANIZATION.BP	GO:0007009_PLASMA MEMBRANE ORGANIZATION.BP		9	0.744848	1.40709	0.116147	1	1	5004	tags=56%, list=16%, signal=66%
GO:0006814_SODIUM ION TRANSPORT.BP	GO:0006814_SODIUM ION TRANSPORT.BP		48	0.69159	1.40095	0.140065	1	1	2139	tags=23%, list=7%, signal=25%
GO:0048008_PLATELET-DERIVED GROWTH FACTOR RECEPTOR SIGNALING PATHWAY.BP	GO:0048008_PLATELET-DERIVED GROWTH FACTOR RECEPTOR SIGNALING PATHWAY.BP		10	0.755001	1.40042	0.156977	1	1	4247	tags=50%, list=14%, signal=58%
GO:0003755_PEPTIDYL-PROLYL CIS-TRANS ISOMERASE ACTIVITY.MF	GO:0003755_PEPTIDYL-PROLYL CIS-TRANS ISOMERASE ACTIVITY.MF		43	0.735187	1.393	0.161765	1	1	834	tags=19%, list=3%, signal=19%
GO:0004629_PHOSPHOLIPASE C ACTIVITY.MF	GO:0004629_PHOSPHOLIPASE C ACTIVITY.MF		7	0.796173	1.38628	0.187675	1	1	5253	tags=71%, list=17%, signal=86%
GO:0006807_NITROGEN COMPOUND METABOLIC PROCESS.BP	GO:0006807_NITROGEN COMPOUND METABOLIC PROCESS.BP		10	0.791482	1.3852	0.15407	1	1	1488	tags=40%, list=5%, signal=42%
GO:0000042_PROTEIN TARGETING TO GOLGI.BP	GO:0000042_PROTEIN TARGETING TO GOLGI.BP		6	0.813501	1.37866	0.175573	1	1	5603	tags=83%, list=18%, signal=102%
GO:0008217_REGULATION OF BLOOD PRESSURE.BP	GO:0008217_REGULATION OF BLOOD PRESSURE.BP		9	0.78584	1.37595	0.185185	1	1	357	tags=22%, list=1%, signal=22%
GO:0009072_AROMATIC AMINO ACID FAMILY METABOLIC PROCESS.BP	GO:0009072_AROMATIC AMINO ACID FAMILY METABOLIC PROCESS.BP		10	0.754348	1.37006	0.16954	1	1	2175	tags=30%, list=7%, signal=32%
GO:0004945_ANGIOTENSIN TYPE II RECEPTOR ACTIVITY.MF	GO:0004945_ANGIOTENSIN TYPE II RECEPTOR ACTIVITY.MF		9	0.760826	1.36852	0.175978	1	1	1152	tags=33%, list=4%, signal=35%
GO:0004488_METHYLENETETRAHYDROFOLATE DEHYDROGENASE (NADP+) ACTIVITY.MF	GO:0004488_METHYLENETETRAHYDROFOLATE DEHYDROGENASE (NADP+) ACTIVITY.MF		6	0.778604	1.36838	0.183673	1	1	1990	tags=33%, list=7%, signal=36%
GO:0005923_BICELLULAR TIGHT JUNCTION.CC	GO:0005923_BICELLULAR TIGHT JUNCTION.CC		39	0.678658	1.3625	0.160991	1	1	2577	tags=21%, list=8%, signal=22%
GO:0016539_INTEIN-MEDIATED PROTEIN SPLICING.BP	GO:0016539_INTEIN-MEDIATED PROTEIN SPLICING.BP		5	0.80455	1.36001	0.18617	1	1	2825	tags=60%, list=9%, signal=66%
GO:0097190_APOPTOTIC SIGNALING PATHWAY.BP	GO:0097190_APOPTOTIC SIGNALING PATHWAY.BP		5	0.819106	1.35423	0.166271	1	1	2622	tags=60%, list=9%, signal=66%
GO:0030173_INTEGRAL COMPONENT OF GOLGI MEMBRANE.CC	GO:0030173_INTEGRAL COMPONENT OF GOLGI MEMBRANE.CC		13	0.729524	1.35253	0.196721	1	1	831	tags=15%, list=3%, signal=16%
GO:0042813_WNT-ACTIVATED RECEPTOR ACTIVITY.MF	GO:0042813_WNT-ACTIVATED RECEPTOR ACTIVITY.MF		12	0.719339	1.34883	0.18541	1	1	6369	tags=58%, list=21%, signal=74%
GO:0009607_RESPONSE TO BIOTIC STIMULUS.BP	GO:0009607_RESPONSE TO BIOTIC STIMULUS.BP		5	0.796029	1.34572	0.180203	1	1	3038	tags=40%, list=10%, signal=44%
GO:0006813_POTASSIUM ION TRANSPORT.BP	GO:0006813_POTASSIUM ION TRANSPORT.BP		70	0.659466	1.33715	0.153846	1	1	1255	tags=10%, list=4%, signal=10%
GO:0031957_VERY LONG-CHAIN FATTY ACID-COA LIGASE ACTIVITY.MF	GO:0031957_VERY LONG-CHAIN FATTY ACID-COA LIGASE ACTIVITY.MF		11	0.728117	1.33691	0.201238	1	1	4434	tags=45%, list=15%, signal=53%
GO:0045944_POSITIVE REGULATION OF TRANSCRIPTION FROM RNA POLYMERASE II PROMOTER.BP	GO:0045944_POSITIVE REGULATION OF TRANSCRIPTION FROM RNA POLYMERASE II PROMOTER.BP		15	0.705315	1.32988	0.199438	1	1	2679	tags=33%, list=9%, signal=37%
GO:0008235_METALLOEXOPEPTIDASE ACTIVITY.MF	GO:0008235_METALLOEXOPEPTIDASE ACTIVITY.MF		11	0.735757	1.3296	0.193906	1	1	955	tags=27%, list=3%, signal=28%
GO:0005198_STRUCTURAL MOLECULE ACTIVITY.MF	GO:0005198_STRUCTURAL MOLECULE ACTIVITY.MF		122	0.631623	1.32574	0.186747	1	1	2236	tags=16%, list=7%, signal=18%
GO:0008177_SUCCINATE DEHYDROGENASE (UBIQUINONE) ACTIVITY.MF	GO:0008177_SUCCINATE DEHYDROGENASE (UBIQUINONE) ACTIVITY.MF		5	0.799362	1.32483	0.224	1	1	3846	tags=60%, list=13%, signal=69%
GO:0006122_MITOCHONDRIAL ELECTRON TRANSPORT, UBIQUINOL TO CYTOCHROME C.BP	GO:0006122_MITOCHONDRIAL ELECTRON TRANSPORT, UBIQUINOL TO CYTOCHROME C.BP		6	0.765917	1.32206	0.191489	1	1	269	tags=33%, list=1%, signal=34%
GO:0005922_CONNEXIN COMPLEX.CC	GO:0005922_CONNEXIN COMPLEX.CC		16	0.699276	1.32151	0.20904	1	1	229	tags=6%, list=1%, signal=6%
GO:0004559_ALPHA-MANNOSIDASE ACTIVITY.MF	GO:0004559_ALPHA-MANNOSIDASE ACTIVITY.MF		6	0.793157	1.31728	0.231429	1	1	2604	tags=33%, list=9%, signal=36%
GO:0007340_ACROSOME REACTION.BP	GO:0007340_ACROSOME REACTION.BP		8	0.73393	1.31553	0.225	1	1	2582	tags=25%, list=8%, signal=27%
GO:0008201_HEPARIN BINDING.MF	GO:0008201_HEPARIN BINDING.MF		20	0.676415	1.3138	0.189911	1	1	2034	tags=25%, list=7%, signal=27%
GO:0004467_LONG-CHAIN FATTY ACID-COA LIGASE ACTIVITY.MF	GO:0004467_LONG-CHAIN FATTY ACID-COA LIGASE ACTIVITY.MF		11	0.728117	1.31305	0.229282	1	1	4434	tags=45%, list=15%, signal=53%
GO:0001676_LONG-CHAIN FATTY ACID METABOLIC PROCESS.BP	GO:0001676_LONG-CHAIN FATTY ACID METABOLIC PROCESS.BP		11	0.728117	1.31013	0.208	1	1	4434	tags=45%, list=15%, signal=53%
GO:0006865_AMINO ACID TRANSPORT.BP	GO:0006865_AMINO ACID TRANSPORT.BP		5	0.77461	1.30866	0.230958	1	1	3393	tags=60%, list=11%, signal=68%
GO:0015908_FATTY ACID TRANSPORT.BP	GO:0015908_FATTY ACID TRANSPORT.BP		10	0.730757	1.308	0.229462	1	1	935	tags=20%, list=3%, signal=21%
GO:0005026_TRANSFORMING GROWTH FACTOR BETA RECEPTOR ACTIVITY, TYPE II.MF	GO:0005026_TRANSFORMING GROWTH FACTOR BETA RECEPTOR ACTIVITY, TYPE II.MF		5	0.785757	1.30231	0.23743	1	1	3889	tags=60%, list=13%, signal=69%
GO:0004177_AMINOPEPTIDASE ACTIVITY.MF	GO:0004177_AMINOPEPTIDASE ACTIVITY.MF		13	0.691644	1.29857	0.190909	1	1	955	tags=31%, list=3%, signal=32%
GO:0045202_SYNAPSE.CC	GO:0045202_SYNAPSE.CC		24	0.666143	1.29566	0.222561	1	1	567	tags=4%, list=2%, signal=4%
GO:0004867_SERINE-TYPE ENDOPEPTIDASE INHIBITOR ACTIVITY.MF	GO:0004867_SERINE-TYPE ENDOPEPTIDASE INHIBITOR ACTIVITY.MF		33	0.666162	1.29074	0.219512	1	1	3421	tags=21%, list=11%, signal=24%
GO:0016715_OXIDOREDUCTASE ACTIVITY, ACTING ON PAIRED DONORS, WITH INCORPORATION OR REDUCTION OF MOLECULAR OXYGEN, REDUCED ASCORBATE AS ONE DONOR, AND INCORPORATION OF ONE ATOM OF OXYGEN.MF	GO:0016715_OXIDOREDUCTASE ACTIVITY, ACTING ON PAIRED DONORS, WITH INCORPORATION OR REDUCTION OF MOLECULAR OXYGEN, REDUCED ASCORBATE AS ONE DONOR, AND INCORPORATION OF ONE ATOM OF OXYGEN.MF		6	0.741567	1.28452	0.261972	1	1	500	tags=17%, list=2%, signal=17%
GO:0007050_CELL CYCLE ARREST.BP	GO:0007050_CELL CYCLE ARREST.BP		18	0.68997	1.28394	0.22327	1	1	2751	tags=39%, list=9%, signal=43%
GO:0045663_POSITIVE REGULATION OF MYOBLAST DIFFERENTIATION.BP	GO:0045663_POSITIVE REGULATION OF MYOBLAST DIFFERENTIATION.BP		5	0.748264	1.28236	0.25266	1	1	7441	tags=80%, list=24%, signal=106%
GO:0038166_ANGIOTENSIN-ACTIVATED SIGNALING PATHWAY.BP	GO:0038166_ANGIOTENSIN-ACTIVATED SIGNALING PATHWAY.BP		10	0.722966	1.28035	0.268362	1	1	2734	tags=40%, list=9%, signal=44%
GO:0071901_NEGATIVE REGULATION OF PROTEIN SERINE/THREONINE KINASE ACTIVITY.BP	GO:0071901_NEGATIVE REGULATION OF PROTEIN SERINE/THREONINE KINASE ACTIVITY.BP		11	0.686281	1.26639	0.24	1	1	2751	tags=45%, list=9%, signal=50%
GO:0043065_POSITIVE REGULATION OF APOPTOTIC PROCESS.BP	GO:0043065_POSITIVE REGULATION OF APOPTOTIC PROCESS.BP		21	0.641297	1.26585	0.230114	1	1	2104	tags=14%, list=7%, signal=15%
GO:0031225_ANCHORED COMPONENT OF MEMBRANE.CC	GO:0031225_ANCHORED COMPONENT OF MEMBRANE.CC		11	0.689427	1.26481	0.25419	1	1	3365	tags=36%, list=11%, signal=41%
GO:0004866_ENDOPEPTIDASE INHIBITOR ACTIVITY.MF	GO:0004866_ENDOPEPTIDASE INHIBITOR ACTIVITY.MF		25	0.643134	1.26058	0.216216	1	1	2006	tags=20%, list=7%, signal=21%
GO:0004861_CYCLIN-DEPENDENT PROTEIN SERINE/THREONINE KINASE INHIBITOR ACTIVITY.MF	GO:0004861_CYCLIN-DEPENDENT PROTEIN SERINE/THREONINE KINASE INHIBITOR ACTIVITY.MF		10	0.690837	1.25886	0.238845	1	1	2751	tags=50%, list=9%, signal=55%
GO:0015057_THROMBIN-ACTIVATED RECEPTOR ACTIVITY.MF	GO:0015057_THROMBIN-ACTIVATED RECEPTOR ACTIVITY.MF		10	0.688413	1.25885	0.238095	1	1	3335	tags=40%, list=11%, signal=45%
GO:0042384_CILIUM ASSEMBLY.BP	GO:0042384_CILIUM ASSEMBLY.BP		17	0.689119	1.25569	0.235849	1	1	2087	tags=12%, list=7%, signal=13%
GO:0031032_ACTOMYOSIN STRUCTURE ORGANIZATION.BP	GO:0031032_ACTOMYOSIN STRUCTURE ORGANIZATION.BP		6	0.717297	1.25097	0.259358	1	1	1898	tags=67%, list=6%, signal=71%
GO:0034707_CHLORIDE CHANNEL COMPLEX.CC	GO:0034707_CHLORIDE CHANNEL COMPLEX.CC		9	0.694509	1.24861	0.274725	1	1	661	tags=22%, list=2%, signal=23%
GO:0070493_THROMBIN-ACTIVATED RECEPTOR SIGNALING PATHWAY.BP	GO:0070493_THROMBIN-ACTIVATED RECEPTOR SIGNALING PATHWAY.BP		10	0.688413	1.24821	0.244048	1	1	3335	tags=40%, list=11%, signal=45%
GO:0005388_CALCIUM-TRANSPORTING ATPASE ACTIVITY.MF	GO:0005388_CALCIUM-TRANSPORTING ATPASE ACTIVITY.MF		17	0.65614	1.24141	0.228487	1	1	1667	tags=24%, list=5%, signal=25%
GO:0008009_CHEMOKINE ACTIVITY.MF	GO:0008009_CHEMOKINE ACTIVITY.MF		17	0.653286	1.24109	0.223926	1	1	969	tags=18%, list=3%, signal=18%
GO:0004536_DEOXYRIBONUCLEASE ACTIVITY.MF	GO:0004536_DEOXYRIBONUCLEASE ACTIVITY.MF		6	0.715852	1.24056	0.271468	1	1	1640	tags=33%, list=5%, signal=35%
GO:0009396_FOLIC ACID-CONTAINING COMPOUND BIOSYNTHETIC PROCESS.BP	GO:0009396_FOLIC ACID-CONTAINING COMPOUND BIOSYNTHETIC PROCESS.BP		11	0.712725	1.23943	0.265306	1	1	1990	tags=27%, list=7%, signal=29%
GO:0005248_VOLTAGE-GATED SODIUM CHANNEL ACTIVITY.MF	GO:0005248_VOLTAGE-GATED SODIUM CHANNEL ACTIVITY.MF		10	0.680122	1.22875	0.266304	1	1	1313	tags=10%, list=4%, signal=10%
GO:0005921_GAP JUNCTION.CC	GO:0005921_GAP JUNCTION.CC		19	0.653203	1.22868	0.269231	1	1	229	tags=5%, list=1%, signal=5%
GO:0007029_ENDOPLASMIC RETICULUM ORGANIZATION.BP	GO:0007029_ENDOPLASMIC RETICULUM ORGANIZATION.BP		5	0.734851	1.22394	0.283333	1	1	2538	tags=40%, list=8%, signal=44%
GO:0046873_METAL ION TRANSMEMBRANE TRANSPORTER ACTIVITY.MF	GO:0046873_METAL ION TRANSMEMBRANE TRANSPORTER ACTIVITY.MF		20	0.605694	1.22365	0.261236	1	1	2950	tags=25%, list=10%, signal=28%
GO:0006308_DNA CATABOLIC PROCESS.BP	GO:0006308_DNA CATABOLIC PROCESS.BP		6	0.715852	1.22326	0.295515	1	1	1640	tags=33%, list=5%, signal=35%
GO:0060326_CELL CHEMOTAXIS.BP	GO:0060326_CELL CHEMOTAXIS.BP		15	0.66852	1.22122	0.266862	1	1	26	tags=7%, list=0%, signal=7%
GO:0007267_CELL-CELL SIGNALING.BP	GO:0007267_CELL-CELL SIGNALING.BP		5	0.715425	1.21879	0.286765	1	1	2825	tags=60%, list=9%, signal=66%
GO:0060078_REGULATION OF POSTSYNAPTIC MEMBRANE POTENTIAL.BP	GO:0060078_REGULATION OF POSTSYNAPTIC MEMBRANE POTENTIAL.BP		10	0.680122	1.21076	0.291317	1	1	1313	tags=10%, list=4%, signal=10%
GO:0035235_IONOTROPIC GLUTAMATE RECEPTOR SIGNALING PATHWAY.BP	GO:0035235_IONOTROPIC GLUTAMATE RECEPTOR SIGNALING PATHWAY.BP		13	0.649093	1.21067	0.284507	1	1	2487	tags=15%, list=8%, signal=17%
GO:0005604_BASEMENT MEMBRANE.CC	GO:0005604_BASEMENT MEMBRANE.CC		5	0.694434	1.20229	0.311518	1	1	6837	tags=60%, list=22%, signal=77%
GO:0042157_LIPOPROTEIN METABOLIC PROCESS.BP	GO:0042157_LIPOPROTEIN METABOLIC PROCESS.BP		13	0.63787	1.19709	0.291291	1	1	3849	tags=31%, list=13%, signal=35%
GO:0006032_CHITIN CATABOLIC PROCESS.BP	GO:0006032_CHITIN CATABOLIC PROCESS.BP		5	0.701401	1.19188	0.30303	1	1	475	tags=20%, list=2%, signal=20%
GO:0019206_NUCLEOSIDE KINASE ACTIVITY.MF	GO:0019206_NUCLEOSIDE KINASE ACTIVITY.MF		9	0.633258	1.19097	0.264463	1	1	2143	tags=33%, list=7%, signal=36%
GO:0005540_HYALURONIC ACID BINDING.MF	GO:0005540_HYALURONIC ACID BINDING.MF		17	0.619362	1.18989	0.269006	1	1	3997	tags=35%, list=13%, signal=41%
GO:0010608_POSTTRANSCRIPTIONAL REGULATION OF GENE EXPRESSION.BP	GO:0010608_POSTTRANSCRIPTIONAL REGULATION OF GENE EXPRESSION.BP		6	0.685587	1.18983	0.342466	1	1	6919	tags=50%, list=23%, signal=65%
GO:0005254_CHLORIDE CHANNEL ACTIVITY.MF	GO:0005254_CHLORIDE CHANNEL ACTIVITY.MF		13	0.638096	1.18795	0.289941	1	1	661	tags=15%, list=2%, signal=16%
GO:0007596_BLOOD COAGULATION.BP	GO:0007596_BLOOD COAGULATION.BP		31	0.614055	1.18695	0.299145	1	1	4656	tags=42%, list=15%, signal=49%
GO:0007178_TRANSMEMBRANE RECEPTOR PROTEIN SERINE/THREONINE KINASE SIGNALING PATHWAY.BP	GO:0007178_TRANSMEMBRANE RECEPTOR PROTEIN SERINE/THREONINE KINASE SIGNALING PATHWAY.BP		38	0.598572	1.17304	0.266862	1	1	7321	tags=45%, list=24%, signal=59%
GO:0007179_TRANSFORMING GROWTH FACTOR BETA RECEPTOR SIGNALING PATHWAY.BP	GO:0007179_TRANSFORMING GROWTH FACTOR BETA RECEPTOR SIGNALING PATHWAY.BP		23	0.603761	1.17256	0.25552	1	1	4509	tags=30%, list=15%, signal=36%
GO:0042552_MYELINATION.BP	GO:0042552_MYELINATION.BP		6	0.696545	1.17145	0.346154	1	1	3594	tags=33%, list=12%, signal=38%
GO:0008417_FUCOSYLTRANSFERASE ACTIVITY.MF	GO:0008417_FUCOSYLTRANSFERASE ACTIVITY.MF		12	0.62784	1.17128	0.296919	1	1	7526	tags=75%, list=25%, signal=100%
GO:0004568_CHITINASE ACTIVITY.MF	GO:0004568_CHITINASE ACTIVITY.MF		5	0.701401	1.1677	0.328165	1	1	475	tags=20%, list=2%, signal=20%
GO:0046332_SMAD BINDING.MF	GO:0046332_SMAD BINDING.MF		6	0.672344	1.16758	0.295393	1	1	8899	tags=67%, list=29%, signal=94%
GO:0032465_REGULATION OF CYTOKINESIS.BP	GO:0032465_REGULATION OF CYTOKINESIS.BP		5	0.699396	1.16757	0.339779	1	1	1004	tags=40%, list=3%, signal=41%
GO:0043565_SEQUENCE-SPECIFIC DNA BINDING.MF	GO:0043565_SEQUENCE-SPECIFIC DNA BINDING.MF		399	0.535945	1.16501	0.263006	1	1	2854	tags=19%, list=9%, signal=20%
GO:0016641_OXIDOREDUCTASE ACTIVITY, ACTING ON THE CH-NH2 GROUP OF DONORS, OXYGEN AS ACCEPTOR.MF	GO:0016641_OXIDOREDUCTASE ACTIVITY, ACTING ON THE CH-NH2 GROUP OF DONORS, OXYGEN AS ACCEPTOR.MF		8	0.649933	1.16022	0.325137	1	1	1720	tags=25%, list=6%, signal=26%
GO:0006836_NEUROTRANSMITTER TRANSPORT.BP	GO:0006836_NEUROTRANSMITTER TRANSPORT.BP		51	0.555454	1.15814	0.266272	1	1	510	tags=8%, list=2%, signal=8%
GO:0004970_IONOTROPIC GLUTAMATE RECEPTOR ACTIVITY.MF	GO:0004970_IONOTROPIC GLUTAMATE RECEPTOR ACTIVITY.MF		13	0.649093	1.15775	0.328221	1	1	2487	tags=15%, list=8%, signal=17%
GO:0048513_ANIMAL ORGAN DEVELOPMENT.BP	GO:0048513_ANIMAL ORGAN DEVELOPMENT.BP		5	0.688942	1.1571	0.338346	1	1	7378	tags=60%, list=24%, signal=79%
GO:0030306_ADP-RIBOSYLATION FACTOR BINDING.MF	GO:0030306_ADP-RIBOSYLATION FACTOR BINDING.MF		5	0.692704	1.14898	0.379032	1	1	6295	tags=40%, list=21%, signal=50%
GO:0000989_TRANSCRIPTION FACTOR ACTIVITY, TRANSCRIPTION FACTOR BINDING.MF	GO:0000989_TRANSCRIPTION FACTOR ACTIVITY, TRANSCRIPTION FACTOR BINDING.MF		7	0.658745	1.14859	0.344262	1	1	6560	tags=57%, list=22%, signal=73%
GO:0001664_G-PROTEIN COUPLED RECEPTOR BINDING.MF	GO:0001664_G-PROTEIN COUPLED RECEPTOR BINDING.MF		11	0.625283	1.14768	0.330532	1	1	3522	tags=27%, list=12%, signal=31%
GO:0030057_DESMOSOME.CC	GO:0030057_DESMOSOME.CC		5	0.678123	1.14644	0.369509	1	1	6350	tags=40%, list=21%, signal=51%
GO:0008063_TOLL SIGNALING PATHWAY.BP	GO:0008063_TOLL SIGNALING PATHWAY.BP		10	0.635726	1.14084	0.312668	1	1	2798	tags=30%, list=9%, signal=33%
GO:0006596_POLYAMINE BIOSYNTHETIC PROCESS.BP	GO:0006596_POLYAMINE BIOSYNTHETIC PROCESS.BP		6	0.649345	1.14072	0.351744	1	1	1539	tags=33%, list=5%, signal=35%
GO:0030141_SECRETORY GRANULE.CC	GO:0030141_SECRETORY GRANULE.CC		7	0.644287	1.1387	0.351706	1	1	10832	tags=100%, list=36%, signal=155%
GO:0004623_PHOSPHOLIPASE A2 ACTIVITY.MF	GO:0004623_PHOSPHOLIPASE A2 ACTIVITY.MF		5	0.685901	1.13565	0.365854	1	1	5193	tags=60%, list=17%, signal=72%
GO:0030276_CLATHRIN BINDING.MF	GO:0030276_CLATHRIN BINDING.MF		16	0.597792	1.12984	0.350453	1	1	1649	tags=25%, list=5%, signal=26%
GO:0007259_JAK-STAT CASCADE.BP	GO:0007259_JAK-STAT CASCADE.BP		5	0.654057	1.12921	0.37659	1	1	3298	tags=40%, list=11%, signal=45%
GO:0030136_CLATHRIN-COATED VESICLE.CC	GO:0030136_CLATHRIN-COATED VESICLE.CC		17	0.595573	1.12819	0.333333	1	1	1649	tags=24%, list=5%, signal=25%
GO:0005615_EXTRACELLULAR SPACE.CC	GO:0005615_EXTRACELLULAR SPACE.CC		127	0.546471	1.12769	0.286585	1	1	1207	tags=11%, list=4%, signal=11%
GO:0005942_PHOSPHATIDYLINOSITOL 3-KINASE COMPLEX.CC	GO:0005942_PHOSPHATIDYLINOSITOL 3-KINASE COMPLEX.CC		9	0.609006	1.12291	0.347458	1	1	1354	tags=22%, list=4%, signal=23%
GO:0015631_TUBULIN BINDING.MF	GO:0015631_TUBULIN BINDING.MF		11	0.616673	1.12226	0.350282	1	1	6765	tags=55%, list=22%, signal=70%
GO:0036065_FUCOSYLATION.BP	GO:0036065_FUCOSYLATION.BP		12	0.62784	1.12162	0.360947	1	1	7526	tags=75%, list=25%, signal=100%
GO:0008023_TRANSCRIPTION ELONGATION FACTOR COMPLEX.CC	GO:0008023_TRANSCRIPTION ELONGATION FACTOR COMPLEX.CC		6	0.638093	1.11961	0.36236	1	1	4219	tags=33%, list=14%, signal=39%
GO:0004553_HYDROLASE ACTIVITY, HYDROLYZING O-GLYCOSYL COMPOUNDS.MF	GO:0004553_HYDROLASE ACTIVITY, HYDROLYZING O-GLYCOSYL COMPOUNDS.MF		42	0.540361	1.11898	0.301724	1	1	3039	tags=24%, list=10%, signal=26%
GO:0005112_NOTCH BINDING.MF	GO:0005112_NOTCH BINDING.MF		7	0.647489	1.11898	0.368876	1	1	8880	tags=57%, list=29%, signal=81%
GO:0030274_LIM DOMAIN BINDING.MF	GO:0030274_LIM DOMAIN BINDING.MF		5	0.668821	1.11775	0.381773	1	1	6560	tags=60%, list=22%, signal=76%
GO:0006631_FATTY ACID METABOLIC PROCESS.BP	GO:0006631_FATTY ACID METABOLIC PROCESS.BP		17	0.563528	1.10796	0.347826	1	1	195	tags=6%, list=1%, signal=6%
GO:0035014_PHOSPHATIDYLINOSITOL 3-KINASE REGULATOR ACTIVITY.MF	GO:0035014_PHOSPHATIDYLINOSITOL 3-KINASE REGULATOR ACTIVITY.MF		9	0.609006	1.10789	0.371508	1	1	1354	tags=22%, list=4%, signal=23%
GO:0015923_MANNOSIDASE ACTIVITY.MF	GO:0015923_MANNOSIDASE ACTIVITY.MF		6	0.630952	1.10636	0.379747	1	1	2604	tags=33%, list=9%, signal=36%
GO:0006779_PORPHYRIN-CONTAINING COMPOUND BIOSYNTHETIC PROCESS.BP	GO:0006779_PORPHYRIN-CONTAINING COMPOUND BIOSYNTHETIC PROCESS.BP		10	0.605985	1.0978	0.379781	1	1	5720	tags=60%, list=19%, signal=74%
GO:0032088_NEGATIVE REGULATION OF NF-KAPPAB TRANSCRIPTION FACTOR ACTIVITY.BP	GO:0032088_NEGATIVE REGULATION OF NF-KAPPAB TRANSCRIPTION FACTOR ACTIVITY.BP		5	0.669696	1.09707	0.404313	1	1	2798	tags=60%, list=9%, signal=66%
GO:0048268_CLATHRIN COAT ASSEMBLY.BP	GO:0048268_CLATHRIN COAT ASSEMBLY.BP		13	0.603493	1.09458	0.376506	1	1	1649	tags=31%, list=5%, signal=33%
GO:0005328_NEUROTRANSMITTER:SODIUM SYMPORTER ACTIVITY.MF	GO:0005328_NEUROTRANSMITTER:SODIUM SYMPORTER ACTIVITY.MF		51	0.555454	1.09297	0.308782	1	1	510	tags=8%, list=2%, signal=8%
GO:0005215_TRANSPORTER ACTIVITY.MF	GO:0005215_TRANSPORTER ACTIVITY.MF		224	0.532576	1.09263	0.334459	1	1	3241	tags=19%, list=11%, signal=21%
GO:0007156_HOMOPHILIC CELL ADHESION VIA PLASMA MEMBRANE ADHESION MOLECULES.BP	GO:0007156_HOMOPHILIC CELL ADHESION VIA PLASMA MEMBRANE ADHESION MOLECULES.BP		146	0.515299	1.08497	0.3125	1	1	6852	tags=29%, list=23%, signal=37%
GO:0015377_CATION:CHLORIDE SYMPORTER ACTIVITY.MF	GO:0015377_CATION:CHLORIDE SYMPORTER ACTIVITY.MF		5	0.641712	1.08418	0.402985	1	1	3851	tags=40%, list=13%, signal=46%
GO:0004702_RECEPTOR SIGNALING PROTEIN SERINE/THREONINE KINASE ACTIVITY.MF	GO:0004702_RECEPTOR SIGNALING PROTEIN SERINE/THREONINE KINASE ACTIVITY.MF		40	0.533461	1.07408	0.351955	1	1	7321	tags=43%, list=24%, signal=56%
GO:0006633_FATTY ACID BIOSYNTHETIC PROCESS.BP	GO:0006633_FATTY ACID BIOSYNTHETIC PROCESS.BP		29	0.536088	1.07375	0.34891	1	1	762	tags=7%, list=3%, signal=7%
GO:0007266_RHO PROTEIN SIGNAL TRANSDUCTION.BP	GO:0007266_RHO PROTEIN SIGNAL TRANSDUCTION.BP		17	0.557735	1.06874	0.375	1	1	3209	tags=18%, list=11%, signal=20%
GO:0016589_NURF COMPLEX.CC	GO:0016589_NURF COMPLEX.CC		5	0.637825	1.06749	0.454308	1	1	465	tags=20%, list=2%, signal=20%
GO:0006013_MANNOSE METABOLIC PROCESS.BP	GO:0006013_MANNOSE METABOLIC PROCESS.BP		6	0.630952	1.06679	0.427027	1	1	2604	tags=33%, list=9%, signal=36%
GO:0035257_NUCLEAR HORMONE RECEPTOR BINDING.MF	GO:0035257_NUCLEAR HORMONE RECEPTOR BINDING.MF		8	0.612305	1.06521	0.413043	1	1	9223	tags=75%, list=30%, signal=108%
GO:0007268_CHEMICAL SYNAPTIC TRANSMISSION.BP	GO:0007268_CHEMICAL SYNAPTIC TRANSMISSION.BP		21	0.559926	1.06161	0.389937	1	1	6352	tags=24%, list=21%, signal=30%
GO:0005875_MICROTUBULE ASSOCIATED COMPLEX.CC	GO:0005875_MICROTUBULE ASSOCIATED COMPLEX.CC		6	0.604252	1.06019	0.425068	1	1	1787	tags=33%, list=6%, signal=35%
GO:0035590_PURINERGIC NUCLEOTIDE RECEPTOR SIGNALING PATHWAY.BP	GO:0035590_PURINERGIC NUCLEOTIDE RECEPTOR SIGNALING PATHWAY.BP		9	0.584936	1.05739	0.420118	1	1	1022	tags=33%, list=3%, signal=34%
GO:0005244_VOLTAGE-GATED ION CHANNEL ACTIVITY.MF	GO:0005244_VOLTAGE-GATED ION CHANNEL ACTIVITY.MF		61	0.508308	1.05568	0.364198	1	1	1313	tags=7%, list=4%, signal=7%
GO:0004931_EXTRACELLULAR ATP-GATED CATION CHANNEL ACTIVITY.MF	GO:0004931_EXTRACELLULAR ATP-GATED CATION CHANNEL ACTIVITY.MF		9	0.584936	1.05475	0.436578	1	1	1022	tags=33%, list=3%, signal=34%
GO:0005913_CELL-CELL ADHERENS JUNCTION.CC	GO:0005913_CELL-CELL ADHERENS JUNCTION.CC		6	0.615228	1.05265	0.448864	1	1	10932	tags=83%, list=36%, signal=130%
GO:0006506_GPI ANCHOR BIOSYNTHETIC PROCESS.BP	GO:0006506_GPI ANCHOR BIOSYNTHETIC PROCESS.BP		14	0.555184	1.05113	0.402941	1	1	421	tags=7%, list=1%, signal=7%
GO:0001614_PURINERGIC NUCLEOTIDE RECEPTOR ACTIVITY.MF	GO:0001614_PURINERGIC NUCLEOTIDE RECEPTOR ACTIVITY.MF		9	0.584936	1.05083	0.429429	1	1	1022	tags=33%, list=3%, signal=34%
GO:0008203_CHOLESTEROL METABOLIC PROCESS.BP	GO:0008203_CHOLESTEROL METABOLIC PROCESS.BP		15	0.554023	1.04773	0.421965	1	1	2430	tags=13%, list=8%, signal=14%
GO:0030414_PEPTIDASE INHIBITOR ACTIVITY.MF	GO:0030414_PEPTIDASE INHIBITOR ACTIVITY.MF		15	0.541171	1.04703	0.390533	1	1	1685	tags=27%, list=6%, signal=28%
GO:0034765_REGULATION OF ION TRANSMEMBRANE TRANSPORT.BP	GO:0034765_REGULATION OF ION TRANSMEMBRANE TRANSPORT.BP		61	0.508308	1.047	0.329305	1	1	1313	tags=7%, list=4%, signal=7%
GO:0097264_SELF PROTEOLYSIS.BP	GO:0097264_SELF PROTEOLYSIS.BP		5	0.60897	1.04507	0.463158	1	1	7828	tags=40%, list=26%, signal=54%
GO:0051492_REGULATION OF STRESS FIBER ASSEMBLY.BP	GO:0051492_REGULATION OF STRESS FIBER ASSEMBLY.BP		5	0.62227	1.04393	0.453581	1	1	7455	tags=80%, list=24%, signal=106%
GO:0040008_REGULATION OF GROWTH.BP	GO:0040008_REGULATION OF GROWTH.BP		6	0.614094	1.04256	0.426768	1	1	8975	tags=83%, list=29%, signal=118%
GO:0036094_SMALL MOLECULE BINDING.MF	GO:0036094_SMALL MOLECULE BINDING.MF		8	0.575796	1.03848	0.439227	1	1	4098	tags=50%, list=13%, signal=58%
GO:0019208_PHOSPHATASE REGULATOR ACTIVITY.MF	GO:0019208_PHOSPHATASE REGULATOR ACTIVITY.MF		14	0.564974	1.03529	0.434211	1	1	576	tags=7%, list=2%, signal=7%
GO:0010466_NEGATIVE REGULATION OF PEPTIDASE ACTIVITY.BP	GO:0010466_NEGATIVE REGULATION OF PEPTIDASE ACTIVITY.BP		15	0.541171	1.03443	0.407625	1	1	1685	tags=27%, list=6%, signal=28%
GO:0003924_GTPASE ACTIVITY.MF	GO:0003924_GTPASE ACTIVITY.MF		191	0.461282	1.03012	0.361486	1	1	1636	tags=14%, list=5%, signal=14%
GO:0015012_HEPARAN SULFATE PROTEOGLYCAN BIOSYNTHETIC PROCESS.BP	GO:0015012_HEPARAN SULFATE PROTEOGLYCAN BIOSYNTHETIC PROCESS.BP		16	0.548614	1.0296	0.424615	1	1	5404	tags=38%, list=18%, signal=46%
GO:0003727_SINGLE-STRANDED RNA BINDING.MF	GO:0003727_SINGLE-STRANDED RNA BINDING.MF		7	0.579912	1.02915	0.446686	1	1	3282	tags=43%, list=11%, signal=48%
GO:0033198_RESPONSE TO ATP.BP	GO:0033198_RESPONSE TO ATP.BP		9	0.584936	1.02748	0.453258	1	1	1022	tags=33%, list=3%, signal=34%
GO:0017154_SEMAPHORIN RECEPTOR ACTIVITY.MF	GO:0017154_SEMAPHORIN RECEPTOR ACTIVITY.MF		78	0.487193	1.02505	0.358491	1	1	4385	tags=19%, list=14%, signal=22%
GO:0097503_SIALYLATION.BP	GO:0097503_SIALYLATION.BP		28	0.515342	1.02385	0.418182	1	1	3080	tags=21%, list=10%, signal=24%
GO:0004714_TRANSMEMBRANE RECEPTOR PROTEIN TYROSINE KINASE ACTIVITY.MF	GO:0004714_TRANSMEMBRANE RECEPTOR PROTEIN TYROSINE KINASE ACTIVITY.MF		46	0.49435	1.01761	0.40303	1	1	1517	tags=15%, list=5%, signal=16%
GO:0015914_PHOSPHOLIPID TRANSPORT.BP	GO:0015914_PHOSPHOLIPID TRANSPORT.BP		49	0.508963	1.01661	0.398792	1	1	1820	tags=12%, list=6%, signal=13%
GO:0016615_MALATE DEHYDROGENASE ACTIVITY.MF	GO:0016615_MALATE DEHYDROGENASE ACTIVITY.MF		7	0.595804	1.01646	0.471503	1	1	1679	tags=43%, list=6%, signal=45%
GO:0008373_SIALYLTRANSFERASE ACTIVITY.MF	GO:0008373_SIALYLTRANSFERASE ACTIVITY.MF		28	0.515342	1.01432	0.386997	1	1	3080	tags=21%, list=10%, signal=24%
GO:0016853_ISOMERASE ACTIVITY.MF	GO:0016853_ISOMERASE ACTIVITY.MF		85	0.499828	1.01301	0.383721	1	1	834	tags=20%, list=3%, signal=21%
GO:0016486_PEPTIDE HORMONE PROCESSING.BP	GO:0016486_PEPTIDE HORMONE PROCESSING.BP		5	0.618721	1.00829	0.471354	1	1	3899	tags=40%, list=13%, signal=46%
GO:0007399_NERVOUS SYSTEM DEVELOPMENT.BP	GO:0007399_NERVOUS SYSTEM DEVELOPMENT.BP		30	0.515514	0.999729	0.425397	1	1	1787	tags=10%, list=6%, signal=11%
GO:0045454_CELL REDOX HOMEOSTASIS.BP	GO:0045454_CELL REDOX HOMEOSTASIS.BP		63	0.484179	0.99847	0.377193	1	1	823	tags=17%, list=3%, signal=18%
GO:0090136_EPITHELIAL CELL-CELL ADHESION.BP	GO:0090136_EPITHELIAL CELL-CELL ADHESION.BP		5	0.584031	0.997702	0.474619	1	1	3012	tags=40%, list=10%, signal=44%
GO:0006302_DOUBLE-STRAND BREAK REPAIR.BP	GO:0006302_DOUBLE-STRAND BREAK REPAIR.BP		5	0.613608	0.997372	0.520436	1	1	1797	tags=40%, list=6%, signal=43%
GO:0008195_PHOSPHATIDATE PHOSPHATASE ACTIVITY.MF	GO:0008195_PHOSPHATIDATE PHOSPHATASE ACTIVITY.MF		11	0.549479	0.993676	0.461957	1	1	3422	tags=45%, list=11%, signal=51%
GO:0019363_PYRIDINE NUCLEOTIDE BIOSYNTHETIC PROCESS.BP	GO:0019363_PYRIDINE NUCLEOTIDE BIOSYNTHETIC PROCESS.BP		6	0.567297	0.992455	0.48248	1	1	4032	tags=33%, list=13%, signal=38%
GO:0004576_OLIGOSACCHARYL TRANSFERASE ACTIVITY.MF	GO:0004576_OLIGOSACCHARYL TRANSFERASE ACTIVITY.MF		5	0.590369	0.990162	0.498667	1	1	2896	tags=80%, list=10%, signal=88%
GO:0017157_REGULATION OF EXOCYTOSIS.BP	GO:0017157_REGULATION OF EXOCYTOSIS.BP		5	0.599917	0.983655	0.496063	1	1	2891	tags=20%, list=9%, signal=22%
GO:0071526_SEMAPHORIN-PLEXIN SIGNALING PATHWAY.BP	GO:0071526_SEMAPHORIN-PLEXIN SIGNALING PATHWAY.BP		78	0.487193	0.983599	0.395062	1	1	4385	tags=19%, list=14%, signal=22%
GO:0023014_SIGNAL TRANSDUCTION BY PROTEIN PHOSPHORYLATION.BP	GO:0023014_SIGNAL TRANSDUCTION BY PROTEIN PHOSPHORYLATION.BP		46	0.469604	0.982724	0.431611	1	1	7321	tags=37%, list=24%, signal=49%
GO:0015450_P-P-BOND-HYDROLYSIS-DRIVEN PROTEIN TRANSMEMBRANE TRANSPORTER ACTIVITY.MF	GO:0015450_P-P-BOND-HYDROLYSIS-DRIVEN PROTEIN TRANSMEMBRANE TRANSPORTER ACTIVITY.MF		9	0.543904	0.981396	0.492147	1	1	635	tags=22%, list=2%, signal=23%
GO:0007507_HEART DEVELOPMENT.BP	GO:0007507_HEART DEVELOPMENT.BP		21	0.529548	0.978897	0.498499	1	1	5978	tags=24%, list=20%, signal=30%
GO:0004499_N,N-DIMETHYLANILINE MONOOXYGENASE ACTIVITY.MF	GO:0004499_N,N-DIMETHYLANILINE MONOOXYGENASE ACTIVITY.MF		7	0.56137	0.977244	0.505464	1	1	8217	tags=57%, list=27%, signal=78%
GO:0006357_REGULATION OF TRANSCRIPTION FROM RNA POLYMERASE II PROMOTER.BP	GO:0006357_REGULATION OF TRANSCRIPTION FROM RNA POLYMERASE II PROMOTER.BP		157	0.451561	0.976178	0.387622	1	1	2546	tags=13%, list=8%, signal=14%
GO:0042254_RIBOSOME BIOGENESIS.BP	GO:0042254_RIBOSOME BIOGENESIS.BP		33	0.493905	0.970837	0.451895	1	1	111	tags=9%, list=0%, signal=9%
GO:0006359_REGULATION OF TRANSCRIPTION FROM RNA POLYMERASE III PROMOTER.BP	GO:0006359_REGULATION OF TRANSCRIPTION FROM RNA POLYMERASE III PROMOTER.BP		6	0.576004	0.968565	0.532934	1	1	5019	tags=33%, list=16%, signal=40%
GO:0001654_EYE DEVELOPMENT.BP	GO:0001654_EYE DEVELOPMENT.BP		5	0.567733	0.962871	0.497561	1	1	8404	tags=60%, list=28%, signal=83%
GO:0000976_TRANSCRIPTION REGULATORY REGION SEQUENCE-SPECIFIC DNA BINDING.MF	GO:0000976_TRANSCRIPTION REGULATORY REGION SEQUENCE-SPECIFIC DNA BINDING.MF		5	0.566077	0.958328	0.544776	1	1	1777	tags=20%, list=6%, signal=21%
GO:0006835_DICARBOXYLIC ACID TRANSPORT.BP	GO:0006835_DICARBOXYLIC ACID TRANSPORT.BP		6	0.564263	0.958103	0.516216	1	1	1633	tags=17%, list=5%, signal=18%
GO:0017153_SODIUM:DICARBOXYLATE SYMPORTER ACTIVITY.MF	GO:0017153_SODIUM:DICARBOXYLATE SYMPORTER ACTIVITY.MF		6	0.564263	0.956773	0.510417	1	1	1633	tags=17%, list=5%, signal=18%
GO:0031175_NEURON PROJECTION DEVELOPMENT.BP	GO:0031175_NEURON PROJECTION DEVELOPMENT.BP		17	0.512908	0.956449	0.485294	1	1	8363	tags=47%, list=27%, signal=65%
GO:0030512_NEGATIVE REGULATION OF TRANSFORMING GROWTH FACTOR BETA RECEPTOR SIGNALING PATHWAY.BP	GO:0030512_NEGATIVE REGULATION OF TRANSFORMING GROWTH FACTOR BETA RECEPTOR SIGNALING PATHWAY.BP		6	0.56879	0.956299	0.54047	1	1	6508	tags=50%, list=21%, signal=64%
GO:0030529_INTRACELLULAR RIBONUCLEOPROTEIN COMPLEX.CC	GO:0030529_INTRACELLULAR RIBONUCLEOPROTEIN COMPLEX.CC		127	0.460914	0.955426	0.436709	1	1	618	tags=31%, list=2%, signal=31%
GO:0048786_PRESYNAPTIC ACTIVE ZONE.CC	GO:0048786_PRESYNAPTIC ACTIVE ZONE.CC		8	0.541216	0.94974	0.530086	1	1	10584	tags=50%, list=35%, signal=77%
GO:0035329_HIPPO SIGNALING.BP	GO:0035329_HIPPO SIGNALING.BP		7	0.534942	0.94687	0.498576	1	1	9301	tags=57%, list=31%, signal=82%
GO:0022900_ELECTRON TRANSPORT CHAIN.BP	GO:0022900_ELECTRON TRANSPORT CHAIN.BP		5	0.571235	0.946675	0.546917	1	1	3846	tags=80%, list=13%, signal=92%
GO:0004359_GLUTAMINASE ACTIVITY.MF	GO:0004359_GLUTAMINASE ACTIVITY.MF		10	0.517103	0.946563	0.521851	1	1	1712	tags=30%, list=6%, signal=32%
GO:0000981_RNA POLYMERASE II TRANSCRIPTION FACTOR ACTIVITY, SEQUENCE-SPECIFIC DNA BINDING.MF	GO:0000981_RNA POLYMERASE II TRANSCRIPTION FACTOR ACTIVITY, SEQUENCE-SPECIFIC DNA BINDING.MF		8	0.541243	0.943453	0.534091	1	1	8794	tags=63%, list=29%, signal=88%
GO:0005740_MITOCHONDRIAL ENVELOPE.CC	GO:0005740_MITOCHONDRIAL ENVELOPE.CC		12	0.530244	0.939559	0.518518	1	1	2104	tags=33%, list=7%, signal=36%
GO:0071806_PROTEIN TRANSMEMBRANE TRANSPORT.BP	GO:0071806_PROTEIN TRANSMEMBRANE TRANSPORT.BP		9	0.543904	0.938012	0.549296	1	1	635	tags=22%, list=2%, signal=23%
GO:0004675_TRANSMEMBRANE RECEPTOR PROTEIN SERINE/THREONINE KINASE ACTIVITY.MF	GO:0004675_TRANSMEMBRANE RECEPTOR PROTEIN SERINE/THREONINE KINASE ACTIVITY.MF		22	0.484211	0.937493	0.501362	1	1	9217	tags=55%, list=30%, signal=78%
GO:0006366_TRANSCRIPTION FROM RNA POLYMERASE II PROMOTER.BP	GO:0006366_TRANSCRIPTION FROM RNA POLYMERASE II PROMOTER.BP		17	0.490799	0.937466	0.498607	1	1	489	tags=12%, list=2%, signal=12%
GO:1902476_CHLORIDE TRANSMEMBRANE TRANSPORT.BP	GO:1902476_CHLORIDE TRANSMEMBRANE TRANSPORT.BP		32	0.488046	0.937156	0.503068	1	1	2666	tags=19%, list=9%, signal=21%
GO:0022891_SUBSTRATE-SPECIFIC TRANSMEMBRANE TRANSPORTER ACTIVITY.MF	GO:0022891_SUBSTRATE-SPECIFIC TRANSMEMBRANE TRANSPORTER ACTIVITY.MF		19	0.500022	0.936155	0.491379	1	1	3835	tags=26%, list=13%, signal=30%
GO:0006412_TRANSLATION.BP	GO:0006412_TRANSLATION.BP		285	0.443263	0.935094	0.51227	1	1	954	tags=26%, list=3%, signal=26%
GO:0004890_GABA-A RECEPTOR ACTIVITY.MF	GO:0004890_GABA-A RECEPTOR ACTIVITY.MF		6	0.53904	0.934062	0.575916	1	1	14034	tags=100%, list=46%, signal=186%
GO:0030127_COPII VESICLE COAT.CC	GO:0030127_COPII VESICLE COAT.CC		17	0.491355	0.932505	0.502907	1	1	6366	tags=47%, list=21%, signal=59%
GO:0006750_GLUTATHIONE BIOSYNTHETIC PROCESS.BP	GO:0006750_GLUTATHIONE BIOSYNTHETIC PROCESS.BP		7	0.523737	0.932405	0.519022	1	1	577	tags=14%, list=2%, signal=15%
GO:0008083_GROWTH FACTOR ACTIVITY.MF	GO:0008083_GROWTH FACTOR ACTIVITY.MF		52	0.461101	0.931778	0.515432	1	1	1350	tags=10%, list=4%, signal=10%
GO:0005178_INTEGRIN BINDING.MF	GO:0005178_INTEGRIN BINDING.MF		6	0.561176	0.931616	0.555874	1	1	6575	tags=50%, list=22%, signal=64%
GO:0052629_PHOSPHATIDYLINOSITOL-3,5-BISPHOSPHATE 3-PHOSPHATASE ACTIVITY.MF	GO:0052629_PHOSPHATIDYLINOSITOL-3,5-BISPHOSPHATE 3-PHOSPHATASE ACTIVITY.MF		5	0.554217	0.925605	0.537084	1	1	1177	tags=20%, list=4%, signal=21%
GO:0046328_REGULATION OF JNK CASCADE.BP	GO:0046328_REGULATION OF JNK CASCADE.BP		5	0.552331	0.922698	0.546835	1	1	13629	tags=100%, list=45%, signal=181%
GO:0006182_CGMP BIOSYNTHETIC PROCESS.BP	GO:0006182_CGMP BIOSYNTHETIC PROCESS.BP		13	0.498535	0.921019	0.554622	1	1	9216	tags=38%, list=30%, signal=55%
GO:0006937_REGULATION OF MUSCLE CONTRACTION.BP	GO:0006937_REGULATION OF MUSCLE CONTRACTION.BP		5	0.550148	0.920227	0.563776	1	1	983	tags=20%, list=3%, signal=21%
GO:0004383_GUANYLATE CYCLASE ACTIVITY.MF	GO:0004383_GUANYLATE CYCLASE ACTIVITY.MF		13	0.498535	0.920163	0.533537	1	1	9216	tags=38%, list=30%, signal=55%
GO:0032218_RIBOFLAVIN TRANSPORT.BP	GO:0032218_RIBOFLAVIN TRANSPORT.BP		5	0.542305	0.919758	0.571429	1	1	1357	tags=20%, list=4%, signal=21%
GO:0045010_ACTIN NUCLEATION.BP	GO:0045010_ACTIN NUCLEATION.BP		12	0.494244	0.917289	0.550135	1	1	1725	tags=17%, list=6%, signal=18%
GO:0016705_OXIDOREDUCTASE ACTIVITY, ACTING ON PAIRED DONORS, WITH INCORPORATION OR REDUCTION OF MOLECULAR OXYGEN.MF	GO:0016705_OXIDOREDUCTASE ACTIVITY, ACTING ON PAIRED DONORS, WITH INCORPORATION OR REDUCTION OF MOLECULAR OXYGEN.MF		96	0.425276	0.916278	0.498551	1	1	1044	tags=10%, list=3%, signal=11%
GO:0004438_PHOSPHATIDYLINOSITOL-3-PHOSPHATASE ACTIVITY.MF	GO:0004438_PHOSPHATIDYLINOSITOL-3-PHOSPHATASE ACTIVITY.MF		5	0.554217	0.915119	0.581218	1	1	1177	tags=20%, list=4%, signal=21%
GO:0004012_PHOSPHOLIPID-TRANSLOCATING ATPASE ACTIVITY.MF	GO:0004012_PHOSPHOLIPID-TRANSLOCATING ATPASE ACTIVITY.MF		46	0.45425	0.912647	0.490251	1	1	1820	tags=9%, list=6%, signal=9%
GO:0004176_ATP-DEPENDENT PEPTIDASE ACTIVITY.MF	GO:0004176_ATP-DEPENDENT PEPTIDASE ACTIVITY.MF		12	0.47187	0.912074	0.566474	1	1	4667	tags=42%, list=15%, signal=49%
GO:0032217_RIBOFLAVIN TRANSPORTER ACTIVITY.MF	GO:0032217_RIBOFLAVIN TRANSPORTER ACTIVITY.MF		5	0.542305	0.909574	0.560322	1	1	1357	tags=20%, list=4%, signal=21%
GO:0016403_DIMETHYLARGININASE ACTIVITY.MF	GO:0016403_DIMETHYLARGININASE ACTIVITY.MF		5	0.532773	0.909214	0.548387	1	1	2107	tags=20%, list=7%, signal=21%
GO:0045296_CADHERIN BINDING.MF	GO:0045296_CADHERIN BINDING.MF		13	0.469139	0.907112	0.528024	1	1	3012	tags=15%, list=10%, signal=17%
GO:0005227_CALCIUM ACTIVATED CATION CHANNEL ACTIVITY.MF	GO:0005227_CALCIUM ACTIVATED CATION CHANNEL ACTIVITY.MF		7	0.5243	0.90572	0.543536	1	1	9145	tags=57%, list=30%, signal=82%
GO:0005887_INTEGRAL COMPONENT OF PLASMA MEMBRANE.CC	GO:0005887_INTEGRAL COMPONENT OF PLASMA MEMBRANE.CC		93	0.432014	0.905588	0.526316	1	1	3005	tags=18%, list=10%, signal=20%
GO:0005789_ENDOPLASMIC RETICULUM MEMBRANE.CC	GO:0005789_ENDOPLASMIC RETICULUM MEMBRANE.CC		103	0.442556	0.905515	0.506329	1	1	2589	tags=22%, list=9%, signal=24%
GO:0016494_C-X-C CHEMOKINE RECEPTOR ACTIVITY.MF	GO:0016494_C-X-C CHEMOKINE RECEPTOR ACTIVITY.MF		5	0.546586	0.904949	0.590078	1	1	169	tags=20%, list=1%, signal=20%
GO:0000052_CITRULLINE METABOLIC PROCESS.BP	GO:0000052_CITRULLINE METABOLIC PROCESS.BP		5	0.532773	0.903744	0.54918	1	1	2107	tags=20%, list=7%, signal=21%
GO:0006869_LIPID TRANSPORT.BP	GO:0006869_LIPID TRANSPORT.BP		44	0.438403	0.902062	0.514019	1	1	3849	tags=14%, list=13%, signal=16%
GO:0004849_URIDINE KINASE ACTIVITY.MF	GO:0004849_URIDINE KINASE ACTIVITY.MF		5	0.544576	0.898914	0.583113	1	1	1825	tags=40%, list=6%, signal=43%
GO:0048384_RETINOIC ACID RECEPTOR SIGNALING PATHWAY.BP	GO:0048384_RETINOIC ACID RECEPTOR SIGNALING PATHWAY.BP		9	0.491029	0.89732	0.569948	1	1	5568	tags=44%, list=18%, signal=54%
GO:0006527_ARGININE CATABOLIC PROCESS.BP	GO:0006527_ARGININE CATABOLIC PROCESS.BP		5	0.532773	0.894739	0.569948	1	1	2107	tags=20%, list=7%, signal=21%
GO:0042325_REGULATION OF PHOSPHORYLATION.BP	GO:0042325_REGULATION OF PHOSPHORYLATION.BP		5	0.54237	0.892549	0.591667	1	1	5635	tags=40%, list=19%, signal=49%
GO:0003708_RETINOIC ACID RECEPTOR ACTIVITY.MF	GO:0003708_RETINOIC ACID RECEPTOR ACTIVITY.MF		9	0.491029	0.889129	0.580645	1	1	5568	tags=44%, list=18%, signal=54%
GO:0045332_PHOSPHOLIPID TRANSLOCATION.BP	GO:0045332_PHOSPHOLIPID TRANSLOCATION.BP		46	0.45425	0.889078	0.54491	1	1	1820	tags=9%, list=6%, signal=9%
GO:0006821_CHLORIDE TRANSPORT.BP	GO:0006821_CHLORIDE TRANSPORT.BP		45	0.447596	0.888617	0.555556	1	1	2666	tags=13%, list=9%, signal=15%
GO:0007154_CELL COMMUNICATION.BP	GO:0007154_CELL COMMUNICATION.BP		38	0.440929	0.887402	0.5375	1	1	229	tags=3%, list=1%, signal=3%
GO:0005520_INSULIN-LIKE GROWTH FACTOR BINDING.MF	GO:0005520_INSULIN-LIKE GROWTH FACTOR BINDING.MF		30	0.444963	0.887306	0.538905	1	1	2488	tags=23%, list=8%, signal=25%
GO:0008242_OMEGA PEPTIDASE ACTIVITY.MF	GO:0008242_OMEGA PEPTIDASE ACTIVITY.MF		9	0.502732	0.887067	0.592896	1	1	2259	tags=33%, list=7%, signal=36%
GO:0004731_PURINE-NUCLEOSIDE PHOSPHORYLASE ACTIVITY.MF	GO:0004731_PURINE-NUCLEOSIDE PHOSPHORYLASE ACTIVITY.MF		6	0.5191	0.886123	0.547368	1	1	1233	tags=17%, list=4%, signal=17%
GO:0004896_CYTOKINE RECEPTOR ACTIVITY.MF	GO:0004896_CYTOKINE RECEPTOR ACTIVITY.MF		11	0.474835	0.886076	0.550432	1	1	5612	tags=64%, list=18%, signal=78%
GO:0005912_ADHERENS JUNCTION.CC	GO:0005912_ADHERENS JUNCTION.CC		7	0.519655	0.886007	0.591731	1	1	3012	tags=29%, list=10%, signal=32%
GO:0006605_PROTEIN TARGETING.BP	GO:0006605_PROTEIN TARGETING.BP		8	0.47454	0.881372	0.554252	1	1	1438	tags=38%, list=5%, signal=39%
GO:0070588_CALCIUM ION TRANSMEMBRANE TRANSPORT.BP	GO:0070588_CALCIUM ION TRANSMEMBRANE TRANSPORT.BP		63	0.415032	0.881368	0.563291	1	1	704	tags=5%, list=2%, signal=5%
GO:0045429_POSITIVE REGULATION OF NITRIC OXIDE BIOSYNTHETIC PROCESS.BP	GO:0045429_POSITIVE REGULATION OF NITRIC OXIDE BIOSYNTHETIC PROCESS.BP		5	0.532773	0.879699	0.596354	1	1	2107	tags=20%, list=7%, signal=21%
GO:0030286_DYNEIN COMPLEX.CC	GO:0030286_DYNEIN COMPLEX.CC		25	0.444094	0.879391	0.549849	1	1	364	tags=4%, list=1%, signal=4%
GO:0016765_TRANSFERASE ACTIVITY, TRANSFERRING ALKYL OR ARYL (OTHER THAN METHYL) GROUPS.MF	GO:0016765_TRANSFERASE ACTIVITY, TRANSFERRING ALKYL OR ARYL (OTHER THAN METHYL) GROUPS.MF		7	0.503663	0.877472	0.586207	1	1	1768	tags=29%, list=6%, signal=30%
GO:0048010_VASCULAR ENDOTHELIAL GROWTH FACTOR RECEPTOR SIGNALING PATHWAY.BP	GO:0048010_VASCULAR ENDOTHELIAL GROWTH FACTOR RECEPTOR SIGNALING PATHWAY.BP		14	0.475542	0.876443	0.573446	1	1	4385	tags=43%, list=14%, signal=50%
GO:0019915_LIPID STORAGE.BP	GO:0019915_LIPID STORAGE.BP		6	0.511736	0.876297	0.591146	1	1	1086	tags=17%, list=4%, signal=17%
GO:0004197_CYSTEINE-TYPE ENDOPEPTIDASE ACTIVITY.MF	GO:0004197_CYSTEINE-TYPE ENDOPEPTIDASE ACTIVITY.MF		34	0.451356	0.872115	0.547855	1	1	696	tags=6%, list=2%, signal=6%
GO:0004957_PROSTAGLANDIN E RECEPTOR ACTIVITY.MF	GO:0004957_PROSTAGLANDIN E RECEPTOR ACTIVITY.MF		10	0.472554	0.866797	0.591667	1	1	8674	tags=80%, list=28%, signal=112%
GO:0004950_CHEMOKINE RECEPTOR ACTIVITY.MF	GO:0004950_CHEMOKINE RECEPTOR ACTIVITY.MF		21	0.443739	0.864564	0.603896	1	1	1272	tags=14%, list=4%, signal=15%
GO:0007269_NEUROTRANSMITTER SECRETION.BP	GO:0007269_NEUROTRANSMITTER SECRETION.BP		5	0.522625	0.863285	0.63172	1	1	14533	tags=100%, list=48%, signal=191%
GO:0001518_VOLTAGE-GATED SODIUM CHANNEL COMPLEX.CC	GO:0001518_VOLTAGE-GATED SODIUM CHANNEL COMPLEX.CC		14	0.466148	0.862725	0.589666	1	1	5470	tags=21%, list=18%, signal=26%
GO:0030334_REGULATION OF CELL MIGRATION.BP	GO:0030334_REGULATION OF CELL MIGRATION.BP		20	0.441949	0.862661	0.60559	1	1	2513	tags=20%, list=8%, signal=22%
GO:0010506_REGULATION OF AUTOPHAGY.BP	GO:0010506_REGULATION OF AUTOPHAGY.BP		11	0.46215	0.861021	0.580822	1	1	1177	tags=9%, list=4%, signal=9%
GO:0005319_LIPID TRANSPORTER ACTIVITY.MF	GO:0005319_LIPID TRANSPORTER ACTIVITY.MF		13	0.442757	0.86079	0.603499	1	1	16967	tags=100%, list=56%, signal=226%
GO:0043039_TRNA AMINOACYLATION.BP	GO:0043039_TRNA AMINOACYLATION.BP		14	0.459271	0.858945	0.568047	1	1	3048	tags=29%, list=10%, signal=32%
GO:0005911_CELL-CELL JUNCTION.CC	GO:0005911_CELL-CELL JUNCTION.CC		10	0.45966	0.857686	0.585635	1	1	1927	tags=10%, list=6%, signal=11%
GO:0030948_NEGATIVE REGULATION OF VASCULAR ENDOTHELIAL GROWTH FACTOR RECEPTOR SIGNALING PATHWAY.BP	GO:0030948_NEGATIVE REGULATION OF VASCULAR ENDOTHELIAL GROWTH FACTOR RECEPTOR SIGNALING PATHWAY.BP		5	0.502448	0.856911	0.592208	0.999557	1	15147	tags=100%, list=50%, signal=199%
GO:0017017_MAP KINASE TYROSINE/SERINE/THREONINE PHOSPHATASE ACTIVITY.MF	GO:0017017_MAP KINASE TYROSINE/SERINE/THREONINE PHOSPHATASE ACTIVITY.MF		16	0.452036	0.854588	0.578461	1	1	3292	tags=25%, list=11%, signal=28%
GO:0010628_POSITIVE REGULATION OF GENE EXPRESSION.BP	GO:0010628_POSITIVE REGULATION OF GENE EXPRESSION.BP		18	0.448234	0.854057	0.589674	0.998355	1	1324	tags=17%, list=4%, signal=17%
GO:0043130_UBIQUITIN BINDING.MF	GO:0043130_UBIQUITIN BINDING.MF		13	0.471521	0.853788	0.603878	0.995658	1	169	tags=8%, list=1%, signal=8%
GO:0002724_REGULATION OF T CELL CYTOKINE PRODUCTION.BP	GO:0002724_REGULATION OF T CELL CYTOKINE PRODUCTION.BP		5	0.505997	0.847968	0.638614	1	1	15039	tags=100%, list=49%, signal=198%
GO:0001558_REGULATION OF CELL GROWTH.BP	GO:0001558_REGULATION OF CELL GROWTH.BP		34	0.443738	0.847732	0.60559	0.999753	1	2488	tags=21%, list=8%, signal=22%
GO:0000188_INACTIVATION OF MAPK ACTIVITY.BP	GO:0000188_INACTIVATION OF MAPK ACTIVITY.BP		16	0.452036	0.847271	0.613982	0.997374	1	3292	tags=25%, list=11%, signal=28%
GO:0007169_TRANSMEMBRANE RECEPTOR PROTEIN TYROSINE KINASE SIGNALING PATHWAY.BP	GO:0007169_TRANSMEMBRANE RECEPTOR PROTEIN TYROSINE KINASE SIGNALING PATHWAY.BP		59	0.413135	0.846147	0.59375	0.996047	1	1517	tags=10%, list=5%, signal=11%
GO:0008234_CYSTEINE-TYPE PEPTIDASE ACTIVITY.MF	GO:0008234_CYSTEINE-TYPE PEPTIDASE ACTIVITY.MF		88	0.39786	0.84302	0.602339	0.998765	1	793	tags=9%, list=3%, signal=9%
GO:0006108_MALATE METABOLIC PROCESS.BP	GO:0006108_MALATE METABOLIC PROCESS.BP		13	0.456883	0.835931	0.662011	1	1	1679	tags=23%, list=6%, signal=24%
GO:0042391_REGULATION OF MEMBRANE POTENTIAL.BP	GO:0042391_REGULATION OF MEMBRANE POTENTIAL.BP		5	0.505997	0.833383	0.641026	1	1	15039	tags=100%, list=49%, signal=198%
GO:0038026_REELIN-MEDIATED SIGNALING PATHWAY.BP	GO:0038026_REELIN-MEDIATED SIGNALING PATHWAY.BP		5	0.502448	0.832746	0.63172	1	1	15147	tags=100%, list=50%, signal=199%
GO:0051014_ACTIN FILAMENT SEVERING.BP	GO:0051014_ACTIN FILAMENT SEVERING.BP		7	0.487399	0.83219	0.636856	1	1	1725	tags=29%, list=6%, signal=30%
GO:0010975_REGULATION OF NEURON PROJECTION DEVELOPMENT.BP	GO:0010975_REGULATION OF NEURON PROJECTION DEVELOPMENT.BP		5	0.495087	0.831873	0.622396	1	1	9118	tags=80%, list=30%, signal=114%
GO:0052689_CARBOXYLIC ESTER HYDROLASE ACTIVITY.MF	GO:0052689_CARBOXYLIC ESTER HYDROLASE ACTIVITY.MF		19	0.437839	0.829639	0.66	1	1	2792	tags=16%, list=9%, signal=17%
GO:0061337_CARDIAC CONDUCTION.BP	GO:0061337_CARDIAC CONDUCTION.BP		5	0.505997	0.829471	0.640449	1	1	15039	tags=100%, list=49%, signal=198%
GO:0050896_RESPONSE TO STIMULUS.BP	GO:0050896_RESPONSE TO STIMULUS.BP		6	0.490371	0.827747	0.62973	1	1	15515	tags=100%, list=51%, signal=204%
GO:0010951_NEGATIVE REGULATION OF ENDOPEPTIDASE ACTIVITY.BP	GO:0010951_NEGATIVE REGULATION OF ENDOPEPTIDASE ACTIVITY.BP		77	0.402007	0.826796	0.6	0.998882	1	1698	tags=14%, list=6%, signal=15%
GO:0035385_ROUNDABOUT SIGNALING PATHWAY.BP	GO:0035385_ROUNDABOUT SIGNALING PATHWAY.BP		5	0.507114	0.825996	0.64306	0.997169	1	15005	tags=100%, list=49%, signal=197%
GO:0050662_COENZYME BINDING.MF	GO:0050662_COENZYME BINDING.MF		9	0.451263	0.825843	0.620178	0.994417	1	3041	tags=22%, list=10%, signal=25%
GO:0043551_REGULATION OF PHOSPHATIDYLINOSITOL 3-KINASE ACTIVITY.BP	GO:0043551_REGULATION OF PHOSPHATIDYLINOSITOL 3-KINASE ACTIVITY.BP		16	0.42691	0.822557	0.629412	0.997245	1	1354	tags=13%, list=4%, signal=13%
GO:0008021_SYNAPTIC VESICLE.CC	GO:0008021_SYNAPTIC VESICLE.CC		12	0.452637	0.822004	0.622159	0.995248	1	9028	tags=50%, list=30%, signal=71%
GO:0006897_ENDOCYTOSIS.BP	GO:0006897_ENDOCYTOSIS.BP		45	0.406326	0.821818	0.640867	0.992496	1	940	tags=9%, list=3%, signal=9%
GO:0008599_PROTEIN PHOSPHATASE TYPE 1 REGULATOR ACTIVITY.MF	GO:0008599_PROTEIN PHOSPHATASE TYPE 1 REGULATOR ACTIVITY.MF		5	0.496205	0.819551	0.650794	0.993289	1	15337	tags=100%, list=50%, signal=202%
GO:0043066_NEGATIVE REGULATION OF APOPTOTIC PROCESS.BP	GO:0043066_NEGATIVE REGULATION OF APOPTOTIC PROCESS.BP		25	0.416032	0.819146	0.643077	0.991016	1	1263	tags=20%, list=4%, signal=21%
GO:0030178_NEGATIVE REGULATION OF WNT SIGNALING PATHWAY.BP	GO:0030178_NEGATIVE REGULATION OF WNT SIGNALING PATHWAY.BP		9	0.455791	0.816627	0.648352	0.992353	1	5586	tags=33%, list=18%, signal=41%
GO:0030097_HEMOPOIESIS.BP	GO:0030097_HEMOPOIESIS.BP		19	0.42922	0.81419	0.700855	0.993597	1	1445	tags=11%, list=5%, signal=11%
GO:0004859_PHOSPHOLIPASE INHIBITOR ACTIVITY.MF	GO:0004859_PHOSPHOLIPASE INHIBITOR ACTIVITY.MF		7	0.46424	0.811458	0.65928	0.995602	1	335	tags=14%, list=1%, signal=14%
GO:0030496_MIDBODY.CC	GO:0030496_MIDBODY.CC		10	0.455433	0.810765	0.6594	0.993734	1	16580	tags=100%, list=54%, signal=220%
GO:0016876_LIGASE ACTIVITY, FORMING AMINOACYL-TRNA AND RELATED COMPOUNDS.MF	GO:0016876_LIGASE ACTIVITY, FORMING AMINOACYL-TRNA AND RELATED COMPOUNDS.MF		11	0.445628	0.810339	0.679666	0.991525	1	3048	tags=27%, list=10%, signal=30%
GO:0007275_MULTICELLULAR ORGANISM DEVELOPMENT.BP	GO:0007275_MULTICELLULAR ORGANISM DEVELOPMENT.BP		142	0.390753	0.81022	0.624615	0.988779	1	6451	tags=26%, list=21%, signal=33%
GO:0005507_COPPER ION BINDING.MF	GO:0005507_COPPER ION BINDING.MF		29	0.416381	0.80812	0.66369	0.989557	1	1720	tags=17%, list=6%, signal=18%
GO:0008121_UBIQUINOL-CYTOCHROME-C REDUCTASE ACTIVITY.MF	GO:0008121_UBIQUINOL-CYTOCHROME-C REDUCTASE ACTIVITY.MF		8	0.443902	0.805118	0.642667	0.991632	1	269	tags=13%, list=1%, signal=13%
GO:0008652_CELLULAR AMINO ACID BIOSYNTHETIC PROCESS.BP	GO:0008652_CELLULAR AMINO ACID BIOSYNTHETIC PROCESS.BP		9	0.438678	0.802628	0.656716	0.993145	1	450	tags=11%, list=1%, signal=11%
GO:0030154_CELL DIFFERENTIATION.BP	GO:0030154_CELL DIFFERENTIATION.BP		41	0.39521	0.798365	0.664577	0.997112	1	3509	tags=17%, list=12%, signal=19%
GO:0004591_OXOGLUTARATE DEHYDROGENASE (SUCCINYL-TRANSFERRING) ACTIVITY.MF	GO:0004591_OXOGLUTARATE DEHYDROGENASE (SUCCINYL-TRANSFERRING) ACTIVITY.MF		6	0.465712	0.796814	0.650919	0.99712	1	4751	tags=50%, list=16%, signal=59%
GO:0005768_ENDOSOME.CC	GO:0005768_ENDOSOME.CC		6	0.463687	0.792881	0.68299	1	1	16327	tags=100%, list=54%, signal=216%
GO:0038084_VASCULAR ENDOTHELIAL GROWTH FACTOR SIGNALING PATHWAY.BP	GO:0038084_VASCULAR ENDOTHELIAL GROWTH FACTOR SIGNALING PATHWAY.BP		18	0.414003	0.79081	0.655072	1	1	4385	tags=33%, list=14%, signal=39%
GO:0003917_DNA TOPOISOMERASE TYPE I ACTIVITY.MF	GO:0003917_DNA TOPOISOMERASE TYPE I ACTIVITY.MF		8	0.442282	0.78789	0.677871	1	1	1154	tags=13%, list=4%, signal=13%
GO:0032947_PROTEIN COMPLEX SCAFFOLD.MF	GO:0032947_PROTEIN COMPLEX SCAFFOLD.MF		23	0.40534	0.787871	0.678233	1	1	4173	tags=35%, list=14%, signal=40%
GO:0098793_PRESYNAPSE.CC	GO:0098793_PRESYNAPSE.CC		16	0.414819	0.787477	0.681159	0.999008	1	11419	tags=63%, list=38%, signal=100%
GO:0005021_VASCULAR ENDOTHELIAL GROWTH FACTOR-ACTIVATED RECEPTOR ACTIVITY.MF	GO:0005021_VASCULAR ENDOTHELIAL GROWTH FACTOR-ACTIVATED RECEPTOR ACTIVITY.MF		18	0.414003	0.784153	0.636364	1	1	4385	tags=33%, list=14%, signal=39%
GO:0070098_CHEMOKINE-MEDIATED SIGNALING PATHWAY.BP	GO:0070098_CHEMOKINE-MEDIATED SIGNALING PATHWAY.BP		23	0.399296	0.780412	0.678977	1	1	1272	tags=13%, list=4%, signal=14%
GO:0015630_MICROTUBULE CYTOSKELETON.CC	GO:0015630_MICROTUBULE CYTOSKELETON.CC		7	0.429813	0.779002	0.688022	1	1	3521	tags=29%, list=12%, signal=32%
GO:0031083_BLOC-1 COMPLEX.CC	GO:0031083_BLOC-1 COMPLEX.CC		5	0.46744	0.775275	0.693548	1	1	2945	tags=40%, list=10%, signal=44%
GO:0016012_SARCOGLYCAN COMPLEX.CC	GO:0016012_SARCOGLYCAN COMPLEX.CC		6	0.4377	0.773427	0.687324	1	1	9752	tags=67%, list=32%, signal=98%
GO:0030335_POSITIVE REGULATION OF CELL MIGRATION.BP	GO:0030335_POSITIVE REGULATION OF CELL MIGRATION.BP		8	0.449041	0.772819	0.710744	1	1	7455	tags=75%, list=24%, signal=99%
GO:0098655_CATION TRANSMEMBRANE TRANSPORT.BP	GO:0098655_CATION TRANSMEMBRANE TRANSPORT.BP		53	0.383756	0.769676	0.677419	1	1	3118	tags=13%, list=10%, signal=15%
GO:0005743_MITOCHONDRIAL INNER MEMBRANE.CC	GO:0005743_MITOCHONDRIAL INNER MEMBRANE.CC		76	0.366845	0.768563	0.704268	1	1	1430	tags=12%, list=5%, signal=12%
GO:0048706_EMBRYONIC SKELETAL SYSTEM DEVELOPMENT.BP	GO:0048706_EMBRYONIC SKELETAL SYSTEM DEVELOPMENT.BP		6	0.453138	0.768426	0.713528	1	1	16648	tags=100%, list=55%, signal=221%
GO:0006024_GLYCOSAMINOGLYCAN BIOSYNTHETIC PROCESS.BP	GO:0006024_GLYCOSAMINOGLYCAN BIOSYNTHETIC PROCESS.BP		14	0.408393	0.766436	0.720365	1	1	6839	tags=36%, list=22%, signal=46%
GO:0006541_GLUTAMINE METABOLIC PROCESS.BP	GO:0006541_GLUTAMINE METABOLIC PROCESS.BP		19	0.409817	0.761573	0.705696	1	1	2022	tags=26%, list=7%, signal=28%
GO:0003994_ACONITATE HYDRATASE ACTIVITY.MF	GO:0003994_ACONITATE HYDRATASE ACTIVITY.MF		5	0.447091	0.760114	0.695187	1	1	3127	tags=40%, list=10%, signal=45%
GO:0004869_CYSTEINE-TYPE ENDOPEPTIDASE INHIBITOR ACTIVITY.MF	GO:0004869_CYSTEINE-TYPE ENDOPEPTIDASE INHIBITOR ACTIVITY.MF		12	0.412734	0.760001	0.704023	1	1	2210	tags=33%, list=7%, signal=36%
GO:0019992_DIACYLGLYCEROL BINDING.MF	GO:0019992_DIACYLGLYCEROL BINDING.MF		8	0.425825	0.759404	0.69086	1	1	17480	tags=100%, list=57%, signal=235%
GO:0008190_EUKARYOTIC INITIATION FACTOR 4E BINDING.MF	GO:0008190_EUKARYOTIC INITIATION FACTOR 4E BINDING.MF		6	0.432095	0.758862	0.685864	1	1	632	tags=17%, list=2%, signal=17%
GO:0005523_TROPOMYOSIN BINDING.MF	GO:0005523_TROPOMYOSIN BINDING.MF		7	0.431901	0.75883	0.704961	1	1	4712	tags=29%, list=15%, signal=34%
GO:0032580_GOLGI CISTERNA MEMBRANE.CC	GO:0032580_GOLGI CISTERNA MEMBRANE.CC		21	0.398933	0.754592	0.716012	1	1	5902	tags=38%, list=19%, signal=47%
GO:0003712_TRANSCRIPTION COFACTOR ACTIVITY.MF	GO:0003712_TRANSCRIPTION COFACTOR ACTIVITY.MF		14	0.408222	0.752045	0.721712	1	1	2523	tags=21%, list=8%, signal=23%
GO:0008146_SULFOTRANSFERASE ACTIVITY.MF	GO:0008146_SULFOTRANSFERASE ACTIVITY.MF		46	0.367682	0.747939	0.751412	1	1	1515	tags=13%, list=5%, signal=14%
GO:0005891_VOLTAGE-GATED CALCIUM CHANNEL COMPLEX.CC	GO:0005891_VOLTAGE-GATED CALCIUM CHANNEL COMPLEX.CC		20	0.386474	0.745733	0.727794	1	1	18682	tags=100%, list=61%, signal=259%
GO:0007034_VACUOLAR TRANSPORT.BP	GO:0007034_VACUOLAR TRANSPORT.BP		28	0.373109	0.741443	0.756098	1	1	609	tags=7%, list=2%, signal=7%
GO:0051694_POINTED-END ACTIN FILAMENT CAPPING.BP	GO:0051694_POINTED-END ACTIN FILAMENT CAPPING.BP		7	0.431901	0.738619	0.752137	1	1	4712	tags=29%, list=15%, signal=34%
GO:0016742_HYDROXYMETHYL-, FORMYL- AND RELATED TRANSFERASE ACTIVITY.MF	GO:0016742_HYDROXYMETHYL-, FORMYL- AND RELATED TRANSFERASE ACTIVITY.MF		6	0.435226	0.73763	0.730366	1	1	2223	tags=17%, list=7%, signal=18%
GO:0004571_MANNOSYL-OLIGOSACCHARIDE 1,2-ALPHA-MANNOSIDASE ACTIVITY.MF	GO:0004571_MANNOSYL-OLIGOSACCHARIDE 1,2-ALPHA-MANNOSIDASE ACTIVITY.MF		21	0.39222	0.734889	0.747664	1	1	2076	tags=10%, list=7%, signal=10%
GO:0046580_NEGATIVE REGULATION OF RAS PROTEIN SIGNAL TRANSDUCTION.BP	GO:0046580_NEGATIVE REGULATION OF RAS PROTEIN SIGNAL TRANSDUCTION.BP		5	0.426585	0.734865	0.710744	1	1	3809	tags=40%, list=13%, signal=46%
GO:0005245_VOLTAGE-GATED CALCIUM CHANNEL ACTIVITY.MF	GO:0005245_VOLTAGE-GATED CALCIUM CHANNEL ACTIVITY.MF		19	0.386462	0.734079	0.731343	1	1	18682	tags=100%, list=61%, signal=259%
GO:0003995_ACYL-COA DEHYDROGENASE ACTIVITY.MF	GO:0003995_ACYL-COA DEHYDROGENASE ACTIVITY.MF		18	0.381046	0.733636	0.768546	1	1	1931	tags=22%, list=6%, signal=24%
GO:0003333_AMINO ACID TRANSMEMBRANE TRANSPORT.BP	GO:0003333_AMINO ACID TRANSMEMBRANE TRANSPORT.BP		24	0.373479	0.729254	0.73607	1	1	3577	tags=17%, list=12%, signal=19%
GO:0001578_MICROTUBULE BUNDLE FORMATION.BP	GO:0001578_MICROTUBULE BUNDLE FORMATION.BP		9	0.411071	0.728853	0.744253	1	1	2353	tags=22%, list=8%, signal=24%
GO:0016798_HYDROLASE ACTIVITY, ACTING ON GLYCOSYL BONDS.MF	GO:0016798_HYDROLASE ACTIVITY, ACTING ON GLYCOSYL BONDS.MF		58	0.371519	0.728203	0.765957	1	1	2604	tags=16%, list=9%, signal=17%
GO:0001540_BETA-AMYLOID BINDING.MF	GO:0001540_BETA-AMYLOID BINDING.MF		5	0.425454	0.726324	0.718421	1	1	17490	tags=100%, list=57%, signal=235%
GO:0016763_TRANSFERASE ACTIVITY, TRANSFERRING PENTOSYL GROUPS.MF	GO:0016763_TRANSFERASE ACTIVITY, TRANSFERRING PENTOSYL GROUPS.MF		5	0.442464	0.725409	0.722513	1	1	1233	tags=20%, list=4%, signal=21%
GO:0007218_NEUROPEPTIDE SIGNALING PATHWAY.BP	GO:0007218_NEUROPEPTIDE SIGNALING PATHWAY.BP		12	0.398171	0.72453	0.734756	1	1	6297	tags=33%, list=21%, signal=42%
GO:0004089_CARBONATE DEHYDRATASE ACTIVITY.MF	GO:0004089_CARBONATE DEHYDRATASE ACTIVITY.MF		11	0.395799	0.723312	0.771605	1	1	795	tags=9%, list=3%, signal=9%
GO:0007224_SMOOTHENED SIGNALING PATHWAY.BP	GO:0007224_SMOOTHENED SIGNALING PATHWAY.BP		15	0.390062	0.721873	0.773163	1	1	2971	tags=13%, list=10%, signal=15%
GO:0015020_GLUCURONOSYLTRANSFERASE ACTIVITY.MF	GO:0015020_GLUCURONOSYLTRANSFERASE ACTIVITY.MF		20	0.371007	0.720528	0.744337	1	1	4191	tags=45%, list=14%, signal=52%
GO:0015171_AMINO ACID TRANSMEMBRANE TRANSPORTER ACTIVITY.MF	GO:0015171_AMINO ACID TRANSMEMBRANE TRANSPORTER ACTIVITY.MF		24	0.373479	0.720216	0.769939	1	1	3577	tags=17%, list=12%, signal=19%
GO:0016790_THIOLESTER HYDROLASE ACTIVITY.MF	GO:0016790_THIOLESTER HYDROLASE ACTIVITY.MF		9	0.399793	0.718841	0.750742	1	1	2724	tags=44%, list=9%, signal=49%
GO:0006471_PROTEIN ADP-RIBOSYLATION.BP	GO:0006471_PROTEIN ADP-RIBOSYLATION.BP		10	0.40204	0.718837	0.765896	1	1	1797	tags=20%, list=6%, signal=21%
GO:0004017_ADENYLATE KINASE ACTIVITY.MF	GO:0004017_ADENYLATE KINASE ACTIVITY.MF		10	0.390577	0.712882	0.706897	1	1	3518	tags=30%, list=12%, signal=34%
GO:0004857_ENZYME INHIBITOR ACTIVITY.MF	GO:0004857_ENZYME INHIBITOR ACTIVITY.MF		6	0.425468	0.712397	0.785124	1	1	17490	tags=100%, list=57%, signal=235%
GO:0016500_PROTEIN-HORMONE RECEPTOR ACTIVITY.MF	GO:0016500_PROTEIN-HORMONE RECEPTOR ACTIVITY.MF		6	0.415412	0.707618	0.776204	1	1	17796	tags=100%, list=58%, signal=241%
GO:0038036_SPHINGOSINE-1-PHOSPHATE RECEPTOR ACTIVITY.MF	GO:0038036_SPHINGOSINE-1-PHOSPHATE RECEPTOR ACTIVITY.MF		11	0.389361	0.704951	0.776435	1	1	5036	tags=55%, list=17%, signal=65%
GO:0015293_SYMPORTER ACTIVITY.MF	GO:0015293_SYMPORTER ACTIVITY.MF		51	0.350972	0.702403	0.801205	1	1	3087	tags=16%, list=10%, signal=17%
GO:0004826_PHENYLALANINE-TRNA LIGASE ACTIVITY.MF	GO:0004826_PHENYLALANINE-TRNA LIGASE ACTIVITY.MF		7	0.398516	0.698663	0.76178	1	1	2731	tags=29%, list=9%, signal=31%
GO:0019838_GROWTH FACTOR BINDING.MF	GO:0019838_GROWTH FACTOR BINDING.MF		13	0.382668	0.698257	0.770149	1	1	4385	tags=38%, list=14%, signal=45%
GO:0006313_TRANSPOSITION, DNA-MEDIATED.BP	GO:0006313_TRANSPOSITION, DNA-MEDIATED.BP		50	0.358116	0.697324	0.829851	1	1	6483	tags=36%, list=21%, signal=46%
GO:0045947_NEGATIVE REGULATION OF TRANSLATIONAL INITIATION.BP	GO:0045947_NEGATIVE REGULATION OF TRANSLATIONAL INITIATION.BP		7	0.410968	0.696445	0.766484	1	1	5033	tags=57%, list=17%, signal=68%
GO:0003376_SPHINGOSINE-1-PHOSPHATE SIGNALING PATHWAY.BP	GO:0003376_SPHINGOSINE-1-PHOSPHATE SIGNALING PATHWAY.BP		11	0.389361	0.695585	0.785915	1	1	5036	tags=55%, list=17%, signal=65%
GO:0070006_METALLOAMINOPEPTIDASE ACTIVITY.MF	GO:0070006_METALLOAMINOPEPTIDASE ACTIVITY.MF		6	0.397942	0.693932	0.765625	1	1	955	tags=17%, list=3%, signal=17%
GO:0050839_CELL ADHESION MOLECULE BINDING.MF	GO:0050839_CELL ADHESION MOLECULE BINDING.MF		5	0.422135	0.69335	0.761306	1	1	17591	tags=100%, list=58%, signal=237%
GO:0061615_GLYCOLYTIC PROCESS THROUGH FRUCTOSE-6-PHOSPHATE.BP	GO:0061615_GLYCOLYTIC PROCESS THROUGH FRUCTOSE-6-PHOSPHATE.BP		9	0.373435	0.692947	0.789174	1	1	950	tags=11%, list=3%, signal=11%
GO:0030433_ER-ASSOCIATED UBIQUITIN-DEPENDENT PROTEIN CATABOLIC PROCESS.BP	GO:0030433_ER-ASSOCIATED UBIQUITIN-DEPENDENT PROTEIN CATABOLIC PROCESS.BP		5	0.40203	0.69285	0.740332	1	1	2065	tags=40%, list=7%, signal=43%
GO:0005261_CATION CHANNEL ACTIVITY.MF	GO:0005261_CATION CHANNEL ACTIVITY.MF		10	0.38707	0.692071	0.784884	1	1	18660	tags=100%, list=61%, signal=258%
GO:0003872_6-PHOSPHOFRUCTOKINASE ACTIVITY.MF	GO:0003872_6-PHOSPHOFRUCTOKINASE ACTIVITY.MF		9	0.373435	0.676682	0.794444	1	1	950	tags=11%, list=3%, signal=11%
GO:0005886_PLASMA MEMBRANE.CC	GO:0005886_PLASMA MEMBRANE.CC		303	0.304413	0.674726	0.935385	1	1	2689	tags=11%, list=9%, signal=12%
GO:0071949_FAD BINDING.MF	GO:0071949_FAD BINDING.MF		13	0.366991	0.674421	0.814815	1	1	561	tags=8%, list=2%, signal=8%
GO:0042312_REGULATION OF VASODILATION.BP	GO:0042312_REGULATION OF VASODILATION.BP		5	0.411474	0.673591	0.790932	1	1	9159	tags=60%, list=30%, signal=86%
GO:0006002_FRUCTOSE 6-PHOSPHATE METABOLIC PROCESS.BP	GO:0006002_FRUCTOSE 6-PHOSPHATE METABOLIC PROCESS.BP		9	0.373435	0.671655	0.801047	1	1	950	tags=11%, list=3%, signal=11%
GO:0070084_PROTEIN INITIATOR METHIONINE REMOVAL.BP	GO:0070084_PROTEIN INITIATOR METHIONINE REMOVAL.BP		6	0.397942	0.670838	0.794872	1	1	955	tags=17%, list=3%, signal=17%
GO:0005869_DYNACTIN COMPLEX.CC	GO:0005869_DYNACTIN COMPLEX.CC		14	0.35962	0.668737	0.813031	1	1	2470	tags=21%, list=8%, signal=23%
GO:0006915_APOPTOTIC PROCESS.BP	GO:0006915_APOPTOTIC PROCESS.BP		94	0.327679	0.665443	0.871287	1	1	1782	tags=9%, list=6%, signal=9%
GO:0008299_ISOPRENOID BIOSYNTHETIC PROCESS.BP	GO:0008299_ISOPRENOID BIOSYNTHETIC PROCESS.BP		16	0.356095	0.6649	0.844776	1	1	5576	tags=31%, list=18%, signal=38%
GO:0016010_DYSTROPHIN-ASSOCIATED GLYCOPROTEIN COMPLEX.CC	GO:0016010_DYSTROPHIN-ASSOCIATED GLYCOPROTEIN COMPLEX.CC		5	0.387138	0.663216	0.797297	1	1	18656	tags=100%, list=61%, signal=258%
GO:0003993_ACID PHOSPHATASE ACTIVITY.MF	GO:0003993_ACID PHOSPHATASE ACTIVITY.MF		15	0.346696	0.660011	0.82948	1	1	3386	tags=20%, list=11%, signal=22%
GO:0005794_GOLGI APPARATUS.CC	GO:0005794_GOLGI APPARATUS.CC		134	0.304303	0.656778	0.943114	1	1	3945	tags=19%, list=13%, signal=21%
GO:0005667_TRANSCRIPTION FACTOR COMPLEX.CC	GO:0005667_TRANSCRIPTION FACTOR COMPLEX.CC		66	0.320718	0.656761	0.876923	1	1	3388	tags=12%, list=11%, signal=14%
GO:0035058_NONMOTILE PRIMARY CILIUM ASSEMBLY.BP	GO:0035058_NONMOTILE PRIMARY CILIUM ASSEMBLY.BP		5	0.386678	0.656408	0.821244	1	1	18670	tags=100%, list=61%, signal=259%
GO:0006432_PHENYLALANYL-TRNA AMINOACYLATION.BP	GO:0006432_PHENYLALANYL-TRNA AMINOACYLATION.BP		5	0.384803	0.654366	0.837696	1	1	2731	tags=20%, list=9%, signal=22%
GO:0032793_POSITIVE REGULATION OF CREB TRANSCRIPTION FACTOR ACTIVITY.BP	GO:0032793_POSITIVE REGULATION OF CREB TRANSCRIPTION FACTOR ACTIVITY.BP		9	0.372695	0.652618	0.800539	1	1	19097	tags=100%, list=63%, signal=268%
GO:0006816_CALCIUM ION TRANSPORT.BP	GO:0006816_CALCIUM ION TRANSPORT.BP		66	0.322346	0.651201	0.889571	1	1	177	tags=2%, list=1%, signal=2%
GO:1990504_DENSE CORE GRANULE EXOCYTOSIS.BP	GO:1990504_DENSE CORE GRANULE EXOCYTOSIS.BP		9	0.350051	0.650373	0.815126	1	1	19786	tags=100%, list=65%, signal=286%
GO:0051924_REGULATION OF CALCIUM ION TRANSPORT.BP	GO:0051924_REGULATION OF CALCIUM ION TRANSPORT.BP		5	0.381369	0.649975	0.807065	1	1	2001	tags=20%, list=7%, signal=21%
GO:0098656_ANION TRANSMEMBRANE TRANSPORT.BP	GO:0098656_ANION TRANSMEMBRANE TRANSPORT.BP		20	0.330221	0.647312	0.82	1	1	2790	tags=20%, list=9%, signal=22%
GO:0045502_DYNEIN BINDING.MF	GO:0045502_DYNEIN BINDING.MF		8	0.357207	0.647049	0.831361	1	1	2470	tags=25%, list=8%, signal=27%
GO:0015269_CALCIUM-ACTIVATED POTASSIUM CHANNEL ACTIVITY.MF	GO:0015269_CALCIUM-ACTIVATED POTASSIUM CHANNEL ACTIVITY.MF		7	0.357882	0.646366	0.834225	1	1	19547	tags=100%, list=64%, signal=279%
GO:0004930_G-PROTEIN COUPLED RECEPTOR ACTIVITY.MF	GO:0004930_G-PROTEIN COUPLED RECEPTOR ACTIVITY.MF		311	0.301289	0.646177	0.947977	1	1	1574	tags=7%, list=5%, signal=7%
GO:0006888_ER TO GOLGI VESICLE-MEDIATED TRANSPORT.BP	GO:0006888_ER TO GOLGI VESICLE-MEDIATED TRANSPORT.BP		32	0.327212	0.644839	0.831746	1	1	4670	tags=28%, list=15%, signal=33%
GO:0071875_ADRENERGIC RECEPTOR SIGNALING PATHWAY.BP	GO:0071875_ADRENERGIC RECEPTOR SIGNALING PATHWAY.BP		11	0.351126	0.64353	0.832845	1	1	19754	tags=100%, list=65%, signal=285%
GO:0006351_TRANSCRIPTION, DNA-TEMPLATED.BP	GO:0006351_TRANSCRIPTION, DNA-TEMPLATED.BP		449	0.294547	0.641418	0.968023	1	1	2264	tags=9%, list=7%, signal=10%
GO:0004935_ADRENERGIC RECEPTOR ACTIVITY.MF	GO:0004935_ADRENERGIC RECEPTOR ACTIVITY.MF		11	0.351126	0.641324	0.842566	1	1	19754	tags=100%, list=65%, signal=285%
GO:0015074_DNA INTEGRATION.BP	GO:0015074_DNA INTEGRATION.BP		57	0.314024	0.641172	0.902579	1	1	6483	tags=33%, list=21%, signal=42%
GO:0005861_TROPONIN COMPLEX.CC	GO:0005861_TROPONIN COMPLEX.CC		9	0.374683	0.641073	0.848138	1	1	983	tags=11%, list=3%, signal=11%
GO:0034220_ION TRANSMEMBRANE TRANSPORT.BP	GO:0034220_ION TRANSMEMBRANE TRANSPORT.BP		121	0.296963	0.637085	0.939297	1	1	1313	tags=3%, list=4%, signal=3%
GO:0006486_PROTEIN GLYCOSYLATION.BP	GO:0006486_PROTEIN GLYCOSYLATION.BP		102	0.304945	0.636712	0.91358	1	1	3080	tags=16%, list=10%, signal=17%
GO:0005242_INWARD RECTIFIER POTASSIUM CHANNEL ACTIVITY.MF	GO:0005242_INWARD RECTIFIER POTASSIUM CHANNEL ACTIVITY.MF		10	0.352651	0.636376	0.851541	1	1	7140	tags=60%, list=23%, signal=78%
GO:0005516_CALMODULIN BINDING.MF	GO:0005516_CALMODULIN BINDING.MF		46	0.315103	0.634549	0.897898	1	1	1898	tags=9%, list=6%, signal=9%
GO:0030151_MOLYBDENUM ION BINDING.MF	GO:0030151_MOLYBDENUM ION BINDING.MF		5	0.377004	0.6318	0.817204	1	1	1973	tags=20%, list=6%, signal=21%
GO:0016874_LIGASE ACTIVITY.MF	GO:0016874_LIGASE ACTIVITY.MF		102	0.308037	0.630428	0.904605	1	1	684	tags=3%, list=2%, signal=3%
GO:0004594_PANTOTHENATE KINASE ACTIVITY.MF	GO:0004594_PANTOTHENATE KINASE ACTIVITY.MF		5	0.377641	0.630424	0.832432	1	1	18945	tags=100%, list=62%, signal=265%
GO:0006099_TRICARBOXYLIC ACID CYCLE.BP	GO:0006099_TRICARBOXYLIC ACID CYCLE.BP		31	0.314734	0.629274	0.853583	0.999591	1	2441	tags=23%, list=8%, signal=25%
GO:0030507_SPECTRIN BINDING.MF	GO:0030507_SPECTRIN BINDING.MF		8	0.356908	0.628156	0.856757	0.998515	1	19577	tags=100%, list=64%, signal=280%
GO:0016079_SYNAPTIC VESICLE EXOCYTOSIS.BP	GO:0016079_SYNAPTIC VESICLE EXOCYTOSIS.BP		10	0.350062	0.627789	0.839506	0.996681	1	19786	tags=100%, list=65%, signal=286%
GO:0007040_LYSOSOME ORGANIZATION.BP	GO:0007040_LYSOSOME ORGANIZATION.BP		7	0.354105	0.624913	0.843342	0.997556	1	2476	tags=29%, list=8%, signal=31%
GO:0046488_PHOSPHATIDYLINOSITOL METABOLIC PROCESS.BP	GO:0046488_PHOSPHATIDYLINOSITOL METABOLIC PROCESS.BP		21	0.32642	0.624728	0.864266	0.995476	1	5253	tags=24%, list=17%, signal=29%
GO:0016627_OXIDOREDUCTASE ACTIVITY, ACTING ON THE CH-CH GROUP OF DONORS.MF	GO:0016627_OXIDOREDUCTASE ACTIVITY, ACTING ON THE CH-CH GROUP OF DONORS.MF		38	0.307864	0.623842	0.90625	0.994283	1	1931	tags=18%, list=6%, signal=20%
GO:0005007_FIBROBLAST GROWTH FACTOR-ACTIVATED RECEPTOR ACTIVITY.MF	GO:0005007_FIBROBLAST GROWTH FACTOR-ACTIVATED RECEPTOR ACTIVITY.MF		6	0.364213	0.623129	0.842105	0.992873	1	19354	tags=100%, list=64%, signal=275%
GO:0005125_CYTOKINE ACTIVITY.MF	GO:0005125_CYTOKINE ACTIVITY.MF		21	0.318457	0.62279	0.847561	0.991058	1	5200	tags=43%, list=17%, signal=52%
GO:0043395_HEPARAN SULFATE PROTEOGLYCAN BINDING.MF	GO:0043395_HEPARAN SULFATE PROTEOGLYCAN BINDING.MF		6	0.363774	0.622647	0.839779	0.989002	1	2339	tags=17%, list=8%, signal=18%
GO:0045028_G-PROTEIN COUPLED PURINERGIC NUCLEOTIDE RECEPTOR ACTIVITY.MF	GO:0045028_G-PROTEIN COUPLED PURINERGIC NUCLEOTIDE RECEPTOR ACTIVITY.MF		11	0.340492	0.622028	0.862259	0.987453	1	1166	tags=9%, list=4%, signal=9%
GO:0046777_PROTEIN AUTOPHOSPHORYLATION.BP	GO:0046777_PROTEIN AUTOPHOSPHORYLATION.BP		6	0.356096	0.621801	0.863271	0.985454	1	19601	tags=100%, list=64%, signal=281%
GO:0008381_MECHANICALLY-GATED ION CHANNEL ACTIVITY.MF	GO:0008381_MECHANICALLY-GATED ION CHANNEL ACTIVITY.MF		12	0.339929	0.618485	0.843305	0.986804	1	20095	tags=100%, list=66%, signal=294%
GO:0008321_RAL GUANYL-NUCLEOTIDE EXCHANGE FACTOR ACTIVITY.MF	GO:0008321_RAL GUANYL-NUCLEOTIDE EXCHANGE FACTOR ACTIVITY.MF		5	0.365844	0.61845	0.845178	0.984632	1	19304	tags=100%, list=63%, signal=273%
GO:0051092_POSITIVE REGULATION OF NF-KAPPAB TRANSCRIPTION FACTOR ACTIVITY.BP	GO:0051092_POSITIVE REGULATION OF NF-KAPPAB TRANSCRIPTION FACTOR ACTIVITY.BP		9	0.341019	0.614414	0.842541	0.986731	1	8124	tags=56%, list=27%, signal=76%
GO:0051493_REGULATION OF CYTOSKELETON ORGANIZATION.BP	GO:0051493_REGULATION OF CYTOSKELETON ORGANIZATION.BP		7	0.349002	0.608026	0.867374	0.991379	1	8839	tags=71%, list=29%, signal=101%
GO:0035589_G-PROTEIN COUPLED PURINERGIC NUCLEOTIDE RECEPTOR SIGNALING PATHWAY.BP	GO:0035589_G-PROTEIN COUPLED PURINERGIC NUCLEOTIDE RECEPTOR SIGNALING PATHWAY.BP		11	0.340492	0.605982	0.862359	0.991296	1	1166	tags=9%, list=4%, signal=9%
GO:0032777_PICCOLO NUA4 HISTONE ACETYLTRANSFERASE COMPLEX.CC	GO:0032777_PICCOLO NUA4 HISTONE ACETYLTRANSFERASE COMPLEX.CC		10	0.328309	0.602767	0.856	0.992385	1	4975	tags=20%, list=16%, signal=24%
GO:0005164_TUMOR NECROSIS FACTOR RECEPTOR BINDING.MF	GO:0005164_TUMOR NECROSIS FACTOR RECEPTOR BINDING.MF		14	0.306589	0.602513	0.876833	0.990442	1	4783	tags=36%, list=16%, signal=42%
GO:0032811_NEGATIVE REGULATION OF EPINEPHRINE SECRETION.BP	GO:0032811_NEGATIVE REGULATION OF EPINEPHRINE SECRETION.BP		8	0.351091	0.602133	0.878788	0.988664	1	19754	tags=100%, list=65%, signal=285%
GO:0006509_MEMBRANE PROTEIN ECTODOMAIN PROTEOLYSIS.BP	GO:0006509_MEMBRANE PROTEIN ECTODOMAIN PROTEOLYSIS.BP		9	0.327795	0.600679	0.866856	0.988011	1	5558	tags=44%, list=18%, signal=54%
GO:0005219_RYANODINE-SENSITIVE CALCIUM-RELEASE CHANNEL ACTIVITY.MF	GO:0005219_RYANODINE-SENSITIVE CALCIUM-RELEASE CHANNEL ACTIVITY.MF		7	0.344014	0.594138	0.828255	0.99221	1	19969	tags=100%, list=66%, signal=291%
GO:0015379_POTASSIUM:CHLORIDE SYMPORTER ACTIVITY.MF	GO:0015379_POTASSIUM:CHLORIDE SYMPORTER ACTIVITY.MF		12	0.316416	0.592724	0.897143	0.991392	1	7160	tags=50%, list=24%, signal=65%
GO:0006939_SMOOTH MUSCLE CONTRACTION.BP	GO:0006939_SMOOTH MUSCLE CONTRACTION.BP		9	0.329641	0.586715	0.894022	0.995023	1	20407	tags=100%, list=67%, signal=303%
GO:0035267_NUA4 HISTONE ACETYLTRANSFERASE COMPLEX.CC	GO:0035267_NUA4 HISTONE ACETYLTRANSFERASE COMPLEX.CC		11	0.320526	0.585237	0.891117	0.99427	1	20685	tags=100%, list=68%, signal=312%
GO:0032784_REGULATION OF DNA-TEMPLATED TRANSCRIPTION, ELONGATION.BP	GO:0032784_REGULATION OF DNA-TEMPLATED TRANSCRIPTION, ELONGATION.BP		10	0.316637	0.584145	0.871508	0.993193	1	6993	tags=50%, list=23%, signal=65%
GO:0004721_PHOSPHOPROTEIN PHOSPHATASE ACTIVITY.MF	GO:0004721_PHOSPHOPROTEIN PHOSPHATASE ACTIVITY.MF		100	0.276626	0.581688	0.981013	0.993235	1	3092	tags=14%, list=10%, signal=16%
GO:0006435_THREONYL-TRNA AMINOACYLATION.BP	GO:0006435_THREONYL-TRNA AMINOACYLATION.BP		5	0.338241	0.578277	0.904145	0.994213	1	20144	tags=100%, list=66%, signal=296%
GO:0051568_HISTONE H3-K4 METHYLATION.BP	GO:0051568_HISTONE H3-K4 METHYLATION.BP		15	0.307156	0.574819	0.909348	0.994945	1	21093	tags=100%, list=69%, signal=326%
GO:0030976_THIAMINE PYROPHOSPHATE BINDING.MF	GO:0030976_THIAMINE PYROPHOSPHATE BINDING.MF		10	0.320501	0.574698	0.902507	0.992886	1	2441	tags=20%, list=8%, signal=22%
GO:0010825_POSITIVE REGULATION OF CENTROSOME DUPLICATION.BP	GO:0010825_POSITIVE REGULATION OF CENTROSOME DUPLICATION.BP		6	0.329609	0.573549	0.869081	0.991609	1	20407	tags=100%, list=67%, signal=303%
GO:0005247_VOLTAGE-GATED CHLORIDE CHANNEL ACTIVITY.MF	GO:0005247_VOLTAGE-GATED CHLORIDE CHANNEL ACTIVITY.MF		18	0.289707	0.572145	0.909884	0.990696	1	7860	tags=39%, list=26%, signal=52%
GO:0004829_THREONINE-TRNA LIGASE ACTIVITY.MF	GO:0004829_THREONINE-TRNA LIGASE ACTIVITY.MF		5	0.338241	0.569447	0.899204	0.990935	1	20144	tags=100%, list=66%, signal=296%
GO:0003341_CILIUM MOVEMENT.BP	GO:0003341_CILIUM MOVEMENT.BP		15	0.309363	0.56749	0.902857	0.990531	1	4769	tags=27%, list=16%, signal=32%
GO:0000126_TRANSCRIPTION FACTOR TFIIIB COMPLEX.CC	GO:0000126_TRANSCRIPTION FACTOR TFIIIB COMPLEX.CC		7	0.314831	0.566701	0.905128	0.989021	1	20857	tags=100%, list=69%, signal=318%
GO:0070327_THYROID HORMONE TRANSPORT.BP	GO:0070327_THYROID HORMONE TRANSPORT.BP		5	0.337899	0.566036	0.911528	0.987445	1	1756	tags=20%, list=6%, signal=21%
GO:0015349_THYROID HORMONE TRANSMEMBRANE TRANSPORTER ACTIVITY.MF	GO:0015349_THYROID HORMONE TRANSMEMBRANE TRANSPORTER ACTIVITY.MF		5	0.337899	0.562685	0.907268	0.988132	1	1756	tags=20%, list=6%, signal=21%
GO:0007601_VISUAL PERCEPTION.BP	GO:0007601_VISUAL PERCEPTION.BP		24	0.277621	0.561689	0.944281	0.986888	1	21994	tags=100%, list=72%, signal=360%
GO:0016788_HYDROLASE ACTIVITY, ACTING ON ESTER BONDS.MF	GO:0016788_HYDROLASE ACTIVITY, ACTING ON ESTER BONDS.MF		24	0.29434	0.560378	0.947674	0.985822	1	1318	tags=8%, list=4%, signal=9%
GO:0016757_TRANSFERASE ACTIVITY, TRANSFERRING GLYCOSYL GROUPS.MF	GO:0016757_TRANSFERASE ACTIVITY, TRANSFERRING GLYCOSYL GROUPS.MF		183	0.265068	0.558315	0.990881	0.985416	1	3080	tags=13%, list=10%, signal=15%
GO:0016818_HYDROLASE ACTIVITY, ACTING ON ACID ANHYDRIDES, IN PHOSPHORUS-CONTAINING ANHYDRIDES.MF	GO:0016818_HYDROLASE ACTIVITY, ACTING ON ACID ANHYDRIDES, IN PHOSPHORUS-CONTAINING ANHYDRIDES.MF		23	0.293734	0.55328	0.946108	0.987206	1	5417	tags=35%, list=18%, signal=42%
GO:0031463_CUL3-RING UBIQUITIN LIGASE COMPLEX.CC	GO:0031463_CUL3-RING UBIQUITIN LIGASE COMPLEX.CC		13	0.288382	0.533963	0.923077	0.999259	1	6212	tags=46%, list=20%, signal=58%
GO:0008376_ACETYLGALACTOSAMINYLTRANSFERASE ACTIVITY.MF	GO:0008376_ACETYLGALACTOSAMINYLTRANSFERASE ACTIVITY.MF		11	0.290194	0.533483	0.924856	0.997533	1	4433	tags=27%, list=15%, signal=32%
GO:0035767_ENDOTHELIAL CELL CHEMOTAXIS.BP	GO:0035767_ENDOTHELIAL CELL CHEMOTAXIS.BP		12	0.286417	0.533272	0.924157	0.995565	1	6991	tags=58%, list=23%, signal=76%
GO:0009887_ANIMAL ORGAN MORPHOGENESIS.BP	GO:0009887_ANIMAL ORGAN MORPHOGENESIS.BP		12	0.286417	0.530847	0.927273	0.995088	1	6991	tags=58%, list=23%, signal=76%
GO:0005003_EPHRIN RECEPTOR ACTIVITY.MF	GO:0005003_EPHRIN RECEPTOR ACTIVITY.MF		22	0.274084	0.529231	0.938462	0.994058	1	22101	tags=100%, list=73%, signal=365%
GO:0019706_PROTEIN-CYSTEINE S-PALMITOYLTRANSFERASE ACTIVITY.MF	GO:0019706_PROTEIN-CYSTEINE S-PALMITOYLTRANSFERASE ACTIVITY.MF		32	0.26528	0.529097	0.975535	0.992066	1	454	tags=3%, list=1%, signal=3%
GO:0045121_MEMBRANE RAFT.CC	GO:0045121_MEMBRANE RAFT.CC		5	0.326016	0.528439	0.933333	0.990432	1	2476	tags=20%, list=8%, signal=22%
GO:0016811_HYDROLASE ACTIVITY, ACTING ON CARBON-NITROGEN (BUT NOT PEPTIDE) BONDS, IN LINEAR AMIDES.MF	GO:0016811_HYDROLASE ACTIVITY, ACTING ON CARBON-NITROGEN (BUT NOT PEPTIDE) BONDS, IN LINEAR AMIDES.MF		9	0.304084	0.528276	0.934844	0.988473	1	1318	tags=11%, list=4%, signal=12%
GO:0048013_EPHRIN RECEPTOR SIGNALING PATHWAY.BP	GO:0048013_EPHRIN RECEPTOR SIGNALING PATHWAY.BP		23	0.274093	0.526074	0.956522	0.988011	1	22101	tags=100%, list=73%, signal=365%
GO:0048208_COPII VESICLE COATING.BP	GO:0048208_COPII VESICLE COATING.BP		6	0.312751	0.522686	0.927224	0.988176	1	20920	tags=100%, list=69%, signal=320%
GO:0007411_AXON GUIDANCE.BP	GO:0007411_AXON GUIDANCE.BP		39	0.249796	0.501722	0.981308	0.998961	1	7605	tags=41%, list=25%, signal=55%
GO:0030155_REGULATION OF CELL ADHESION.BP	GO:0030155_REGULATION OF CELL ADHESION.BP		13	0.268851	0.495704	0.959375	1	1	5448	tags=23%, list=18%, signal=28%
GO:0016706_OXIDOREDUCTASE ACTIVITY, ACTING ON PAIRED DONORS, WITH INCORPORATION OR REDUCTION OF MOLECULAR OXYGEN, 2-OXOGLUTARATE AS ONE DONOR, AND INCORPORATION OF ONE ATOM EACH OF OXYGEN INTO BOTH DONORS.MF	GO:0016706_OXIDOREDUCTASE ACTIVITY, ACTING ON PAIRED DONORS, WITH INCORPORATION OR REDUCTION OF MOLECULAR OXYGEN, 2-OXOGLUTARATE AS ONE DONOR, AND INCORPORATION OF ONE ATOM EACH OF OXYGEN INTO BOTH DONORS.MF		22	0.258938	0.482693	0.97546	1	1	3311	tags=18%, list=11%, signal=20%
GO:0008484_SULFURIC ESTER HYDROLASE ACTIVITY.MF	GO:0008484_SULFURIC ESTER HYDROLASE ACTIVITY.MF		18	0.260581	0.477396	0.991549	1	1	7872	tags=39%, list=26%, signal=52%
GO:0000220_VACUOLAR PROTON-TRANSPORTING V-TYPE ATPASE, V0 DOMAIN.CC	GO:0000220_VACUOLAR PROTON-TRANSPORTING V-TYPE ATPASE, V0 DOMAIN.CC		8	0.260024	0.474427	0.969945	1	1	22525	tags=100%, list=74%, signal=385%
GO:0034454_MICROTUBULE ANCHORING AT CENTROSOME.BP	GO:0034454_MICROTUBULE ANCHORING AT CENTROSOME.BP		8	0.263606	0.472051	0.959785	1	1	22416	tags=100%, list=74%, signal=379%
GO:0022011_MYELINATION IN PERIPHERAL NERVOUS SYSTEM.BP	GO:0022011_MYELINATION IN PERIPHERAL NERVOUS SYSTEM.BP		7	0.26146	0.466998	0.972826	1	1	3796	tags=14%, list=12%, signal=16%
GO:0006561_PROLINE BIOSYNTHETIC PROCESS.BP	GO:0006561_PROLINE BIOSYNTHETIC PROCESS.BP		6	0.270048	0.466491	0.960422	1	1	5659	tags=33%, list=19%, signal=41%
GO:0004888_TRANSMEMBRANE SIGNALING RECEPTOR ACTIVITY.MF	GO:0004888_TRANSMEMBRANE SIGNALING RECEPTOR ACTIVITY.MF		84	0.22572	0.464336	0.996951	1	1	3560	tags=11%, list=12%, signal=12%
GO:0007292_FEMALE GAMETE GENERATION.BP	GO:0007292_FEMALE GAMETE GENERATION.BP		7	0.266029	0.463246	0.962644	0.999614	1	22342	tags=100%, list=73%, signal=376%
GO:0005929_CILIUM.CC	GO:0005929_CILIUM.CC		11	0.246531	0.457428	0.966574	0.999904	1	7742	tags=45%, list=25%, signal=61%
GO:0046912_TRANSFERASE ACTIVITY, TRANSFERRING ACYL GROUPS, ACYL GROUPS CONVERTED INTO ALKYL ON TRANSFER.MF	GO:0046912_TRANSFERASE ACTIVITY, TRANSFERRING ACYL GROUPS, ACYL GROUPS CONVERTED INTO ALKYL ON TRANSFER.MF		8	0.255948	0.449758	0.983696	1	1	22649	tags=100%, list=74%, signal=391%
GO:0008283_CELL PROLIFERATION.BP	GO:0008283_CELL PROLIFERATION.BP		13	0.233038	0.439474	0.979532	1	1	6243	tags=46%, list=21%, signal=58%
GO:0007219_NOTCH SIGNALING PATHWAY.BP	GO:0007219_NOTCH SIGNALING PATHWAY.BP		37	0.212501	0.42711	0.988166	1	1	6318	tags=32%, list=21%, signal=41%
GO:0032266_PHOSPHATIDYLINOSITOL-3-PHOSPHATE BINDING.MF	GO:0032266_PHOSPHATIDYLINOSITOL-3-PHOSPHATE BINDING.MF		7	0.247121	0.425762	0.979827	1	1	4742	tags=29%, list=16%, signal=34%
GO:0090307_MITOTIC SPINDLE ASSEMBLY.BP	GO:0090307_MITOTIC SPINDLE ASSEMBLY.BP		8	0.23663	0.424314	0.980663	1	1	3796	tags=13%, list=12%, signal=14%
GO:0008286_INSULIN RECEPTOR SIGNALING PATHWAY.BP	GO:0008286_INSULIN RECEPTOR SIGNALING PATHWAY.BP		6	0.237167	0.407039	0.990123	1	1	23220	tags=100%, list=76%, signal=422%
GO:0005871_KINESIN COMPLEX.CC	GO:0005871_KINESIN COMPLEX.CC		15	0.221229	0.404961	0.991018	1	1	23707	tags=100%, list=78%, signal=452%
GO:0051262_PROTEIN TETRAMERIZATION.BP	GO:0051262_PROTEIN TETRAMERIZATION.BP		6	0.239221	0.399344	0.994398	1	1	2638	tags=17%, list=9%, signal=18%
GO:0004075_BIOTIN CARBOXYLASE ACTIVITY.MF	GO:0004075_BIOTIN CARBOXYLASE ACTIVITY.MF		9	0.224044	0.389188	1	0.999828	1	23620	tags=100%, list=78%, signal=446%
GO:0005778_PEROXISOMAL MEMBRANE.CC	GO:0005778_PEROXISOMAL MEMBRANE.CC		8	0.198436	0.347733	0.997253	1	1	24399	tags=100%, list=80%, signal=504%
GO:0016055_WNT SIGNALING PATHWAY.BP	GO:0016055_WNT SIGNALING PATHWAY.BP		74	0.15328	0.308271	1	0.999905	1	6451	tags=19%, list=21%, signal=24%
GO:0004222_METALLOENDOPEPTIDASE ACTIVITY.MF	GO:0004222_METALLOENDOPEPTIDASE ACTIVITY.MF	Details ...	142	-0.942448	-2.0513	0	0	0	7	tags=2%, list=0%, signal=2%
GO:0008237_METALLOPEPTIDASE ACTIVITY.MF	GO:0008237_METALLOPEPTIDASE ACTIVITY.MF	Details ...	117	-0.943846	-2.04811	0	0	0	99	tags=3%, list=0%, signal=3%
GO:0008233_PEPTIDASE ACTIVITY.MF	GO:0008233_PEPTIDASE ACTIVITY.MF	Details ...	238	-0.866491	-1.96735	0	0.0253528	0.074	1117	tags=18%, list=4%, signal=19%
GO:0031012_EXTRACELLULAR MATRIX.CC	GO:0031012_EXTRACELLULAR MATRIX.CC	Details ...	57	-0.950435	-1.91716	0.00302572	0.0750152	0.273	7	tags=4%, list=0%, signal=4%
GO:0046982_PROTEIN HETERODIMERIZATION ACTIVITY.MF	GO:0046982_PROTEIN HETERODIMERIZATION ACTIVITY.MF	Details ...	72	-0.907	-1.89798	0	0.0785024	0.336	1326	tags=33%, list=4%, signal=35%
GO:0004175_ENDOPEPTIDASE ACTIVITY.MF	GO:0004175_ENDOPEPTIDASE ACTIVITY.MF	Details ...	45	-0.915031	-1.8551	0.00294985	0.110877	0.497	2283	tags=91%, list=8%, signal=98%
GO:0000786_NUCLEOSOME.CC	GO:0000786_NUCLEOSOME.CC	Details ...	37	-0.939021	-1.84879	0	0.101007	0.519	870	tags=54%, list=3%, signal=56%
GO:0005694_CHROMOSOME.CC	GO:0005694_CHROMOSOME.CC	Details ...	56	-0.915627	-1.84185	0.00296296	0.095191	0.543	1134	tags=39%, list=4%, signal=41%
GO:0051603_PROTEOLYSIS INVOLVED IN CELLULAR PROTEIN CATABOLIC PROCESS.BP	GO:0051603_PROTEOLYSIS INVOLVED IN CELLULAR PROTEIN CATABOLIC PROCESS.BP	Details ...	47	-0.91512	-1.83953	0.00441176	0.0862372	0.549	2283	tags=91%, list=8%, signal=99%
GO:0004298_THREONINE-TYPE ENDOPEPTIDASE ACTIVITY.MF	GO:0004298_THREONINE-TYPE ENDOPEPTIDASE ACTIVITY.MF	Details ...	47	-0.91512	-1.83626	0	0.0812265	0.566	2283	tags=91%, list=8%, signal=99%
GO:0005839_PROTEASOME CORE COMPLEX.CC	GO:0005839_PROTEASOME CORE COMPLEX.CC	Details ...	47	-0.91512	-1.82878	0.00427351	0.0807242	0.591	2283	tags=91%, list=8%, signal=99%
GO:0000502_PROTEASOME COMPLEX.CC	GO:0000502_PROTEASOME COMPLEX.CC	Details ...	46	-0.917852	-1.82869	0.00765697	0.0740789	0.591	2364	tags=93%, list=8%, signal=101%
GO:0006334_NUCLEOSOME ASSEMBLY.BP	GO:0006334_NUCLEOSOME ASSEMBLY.BP	Details ...	31	-0.929563	-1.80793	0.00585651	0.0900468	0.697	732	tags=48%, list=2%, signal=50%
GO:0003779_ACTIN BINDING.MF	GO:0003779_ACTIN BINDING.MF	Details ...	296	-0.777286	-1.78171	0.0104322	0.114103	0.811	2145	tags=18%, list=7%, signal=19%
GO:0006979_RESPONSE TO OXIDATIVE STRESS.BP	GO:0006979_RESPONSE TO OXIDATIVE STRESS.BP	Details ...	28	-0.918887	-1.77014	0.00152439	0.122849	0.855	312	tags=14%, list=1%, signal=14%
GO:0015629_ACTIN CYTOSKELETON.CC	GO:0015629_ACTIN CYTOSKELETON.CC	Details ...	34	-0.908522	-1.76742	0.0042796	0.119061	0.865	467	tags=29%, list=2%, signal=30%
GO:0006098_PENTOSE-PHOSPHATE SHUNT.BP	GO:0006098_PENTOSE-PHOSPHATE SHUNT.BP	Details ...	16	-0.954503	-1.75886	0.00867052	0.123514	0.891	564	tags=44%, list=2%, signal=45%
GO:0034314_ARP2/3 COMPLEX-MEDIATED ACTIN NUCLEATION.BP	GO:0034314_ARP2/3 COMPLEX-MEDIATED ACTIN NUCLEATION.BP	Details ...	30	-0.90569	-1.75392	0.00755287	0.123178	0.898	1514	tags=43%, list=5%, signal=46%
GO:0098869_CELLULAR OXIDANT DETOXIFICATION.BP	GO:0098869_CELLULAR OXIDANT DETOXIFICATION.BP	Details ...	39	-0.883513	-1.73936	0.0119581	0.135471	0.935	1786	tags=36%, list=6%, signal=38%
GO:0006260_DNA REPLICATION.BP	GO:0006260_DNA REPLICATION.BP	Details ...	71	-0.821144	-1.72959	0.0103245	0.143337	0.953	3149	tags=52%, list=10%, signal=58%
GO:0004601_PEROXIDASE ACTIVITY.MF	GO:0004601_PEROXIDASE ACTIVITY.MF		20	-0.933542	-1.72222	0.00715308	0.146989	0.96	312	tags=20%, list=1%, signal=20%
GO:0005200_STRUCTURAL CONSTITUENT OF CYTOSKELETON.MF	GO:0005200_STRUCTURAL CONSTITUENT OF CYTOSKELETON.MF		41	-0.84337	-1.71259	0.0165414	0.156137	0.966	571	tags=22%, list=2%, signal=22%
GO:0005885_ARP2/3 PROTEIN COMPLEX.CC	GO:0005885_ARP2/3 PROTEIN COMPLEX.CC		24	-0.910691	-1.70545	0.01443	0.161311	0.971	1514	tags=54%, list=5%, signal=57%
GO:0007420_BRAIN DEVELOPMENT.BP	GO:0007420_BRAIN DEVELOPMENT.BP		13	-0.950251	-1.70315	0.00470219	0.158204	0.975	327	tags=15%, list=1%, signal=16%
GO:0019898_EXTRINSIC COMPONENT OF MEMBRANE.CC	GO:0019898_EXTRINSIC COMPONENT OF MEMBRANE.CC		26	-0.907767	-1.6858	0.0089153	0.182775	0.99	144	tags=15%, list=0%, signal=15%
GO:0019773_PROTEASOME CORE COMPLEX, ALPHA-SUBUNIT COMPLEX.CC	GO:0019773_PROTEASOME CORE COMPLEX, ALPHA-SUBUNIT COMPLEX.CC		20	-0.927443	-1.6833	0.00762195	0.181166	0.992	2182	tags=95%, list=7%, signal=102%
GO:0007283_SPERMATOGENESIS.BP	GO:0007283_SPERMATOGENESIS.BP		15	-0.936217	-1.67311	0.00597907	0.196043	0.997	275	tags=20%, list=1%, signal=20%
GO:0006096_GLYCOLYTIC PROCESS.BP	GO:0006096_GLYCOLYTIC PROCESS.BP		59	-0.824594	-1.66358	0.00895522	0.209389	0.997	684	tags=17%, list=2%, signal=17%
GO:0007015_ACTIN FILAMENT ORGANIZATION.BP	GO:0007015_ACTIN FILAMENT ORGANIZATION.BP		50	-0.825872	-1.66019	0.0135542	0.21008	0.998	1518	tags=22%, list=5%, signal=23%
GO:0042393_HISTONE BINDING.MF	GO:0042393_HISTONE BINDING.MF		15	-0.928828	-1.65681	0.00460123	0.211005	0.999	1085	tags=60%, list=4%, signal=62%
GO:0042555_MCM COMPLEX.CC	GO:0042555_MCM COMPLEX.CC		10	-0.951733	-1.64754	0.00308642	0.227217	0.999	1456	tags=90%, list=5%, signal=94%
GO:0019904_PROTEIN DOMAIN SPECIFIC BINDING.MF	GO:0019904_PROTEIN DOMAIN SPECIFIC BINDING.MF		29	-0.848782	-1.64034	0.0246377	0.238451	1	2746	tags=41%, list=9%, signal=45%
GO:0015035_PROTEIN DISULFIDE OXIDOREDUCTASE ACTIVITY.MF	GO:0015035_PROTEIN DISULFIDE OXIDOREDUCTASE ACTIVITY.MF		19	-0.908649	-1.63417	0.00917431	0.248843	1	519	tags=32%, list=2%, signal=32%
GO:0032496_RESPONSE TO LIPOPOLYSACCHARIDE.BP	GO:0032496_RESPONSE TO LIPOPOLYSACCHARIDE.BP		13	-0.905687	-1.62856	0.0138249	0.256426	1	835	tags=38%, list=3%, signal=40%
GO:0042605_PEPTIDE ANTIGEN BINDING.MF	GO:0042605_PEPTIDE ANTIGEN BINDING.MF		12	-0.921581	-1.62789	0.00462963	0.250901	1	478	tags=50%, list=2%, signal=51%
GO:0000228_NUCLEAR CHROMOSOME.CC	GO:0000228_NUCLEAR CHROMOSOME.CC		12	-0.910149	-1.62759	0.0153374	0.244662	1	1085	tags=58%, list=4%, signal=60%
GO:0002474_ANTIGEN PROCESSING AND PRESENTATION OF PEPTIDE ANTIGEN VIA MHC CLASS I.BP	GO:0002474_ANTIGEN PROCESSING AND PRESENTATION OF PEPTIDE ANTIGEN VIA MHC CLASS I.BP		12	-0.921581	-1.62005	0.0210843	0.259253	1	478	tags=50%, list=2%, signal=51%
GO:0004602_GLUTATHIONE PEROXIDASE ACTIVITY.MF	GO:0004602_GLUTATHIONE PEROXIDASE ACTIVITY.MF		12	-0.929461	-1.61835	0.020649	0.257633	1	312	tags=25%, list=1%, signal=25%
GO:0006336_DNA REPLICATION-INDEPENDENT NUCLEOSOME ASSEMBLY.BP	GO:0006336_DNA REPLICATION-INDEPENDENT NUCLEOSOME ASSEMBLY.BP		13	-0.9149	-1.61729	0.0104948	0.25393	1	1085	tags=54%, list=4%, signal=56%
GO:0045595_REGULATION OF CELL DIFFERENTIATION.BP	GO:0045595_REGULATION OF CELL DIFFERENTIATION.BP		10	-0.951354	-1.61359	0.00461538	0.257948	1	412	tags=40%, list=1%, signal=41%
GO:0001503_OSSIFICATION.BP	GO:0001503_OSSIFICATION.BP		6	-0.99702	-1.61289	0	0.253657	1	1	tags=17%, list=0%, signal=17%
GO:0006241_CTP BIOSYNTHETIC PROCESS.BP	GO:0006241_CTP BIOSYNTHETIC PROCESS.BP		10	-0.93243	-1.60975	0.018018	0.256385	1	1071	tags=30%, list=4%, signal=31%
GO:0031492_NUCLEOSOMAL DNA BINDING.MF	GO:0031492_NUCLEOSOMAL DNA BINDING.MF		9	-0.942516	-1.60943	0.0154799	0.251212	1	1085	tags=89%, list=4%, signal=92%
GO:0030307_POSITIVE REGULATION OF CELL GROWTH.BP	GO:0030307_POSITIVE REGULATION OF CELL GROWTH.BP		9	-0.934941	-1.6092	0.0154083	0.246255	1	1085	tags=78%, list=4%, signal=81%
GO:0043434_RESPONSE TO PEPTIDE HORMONE.BP	GO:0043434_RESPONSE TO PEPTIDE HORMONE.BP		7	-0.978793	-1.59653	0.0015674	0.278577	1	235	tags=43%, list=1%, signal=43%
GO:0007416_SYNAPSE ASSEMBLY.BP	GO:0007416_SYNAPSE ASSEMBLY.BP		8	-0.954694	-1.59531	0.0132013	0.276502	1	602	tags=25%, list=2%, signal=25%
GO:0006094_GLUCONEOGENESIS.BP	GO:0006094_GLUCONEOGENESIS.BP		10	-0.932047	-1.59196	0.00607903	0.280863	1	230	tags=20%, list=1%, signal=20%
GO:0000788_NUCLEAR NUCLEOSOME.CC	GO:0000788_NUCLEAR NUCLEOSOME.CC		8	-0.93743	-1.58634	0.0236593	0.29247	1	1085	tags=88%, list=4%, signal=91%
GO:0006228_UTP BIOSYNTHETIC PROCESS.BP	GO:0006228_UTP BIOSYNTHETIC PROCESS.BP		10	-0.93243	-1.58569	0.015949	0.288784	1	1071	tags=30%, list=4%, signal=31%
GO:0003678_DNA HELICASE ACTIVITY.MF	GO:0003678_DNA HELICASE ACTIVITY.MF		15	-0.889296	-1.58327	0.0245399	0.290696	1	1456	tags=60%, list=5%, signal=63%
GO:0009253_PEPTIDOGLYCAN CATABOLIC PROCESS.BP	GO:0009253_PEPTIDOGLYCAN CATABOLIC PROCESS.BP		9	-0.94498	-1.58255	0.0122511	0.287173	1	510	tags=22%, list=2%, signal=23%
GO:0050661_NADP BINDING.MF	GO:0050661_NADP BINDING.MF		25	-0.834441	-1.5819	0.0407855	0.283791	1	1634	tags=24%, list=5%, signal=25%
GO:0006183_GTP BIOSYNTHETIC PROCESS.BP	GO:0006183_GTP BIOSYNTHETIC PROCESS.BP		10	-0.93243	-1.58023	0.0136157	0.28295	1	1071	tags=30%, list=4%, signal=31%
GO:0032508_DNA DUPLEX UNWINDING.BP	GO:0032508_DNA DUPLEX UNWINDING.BP		25	-0.840264	-1.57908	0.0249221	0.281232	1	1581	tags=44%, list=5%, signal=46%
GO:0003785_ACTIN MONOMER BINDING.MF	GO:0003785_ACTIN MONOMER BINDING.MF		6	-0.964893	-1.57768	0.00317965	0.280584	1	20	tags=17%, list=0%, signal=17%
GO:0000980_RNA POLYMERASE II DISTAL ENHANCER SEQUENCE-SPECIFIC DNA BINDING.MF	GO:0000980_RNA POLYMERASE II DISTAL ENHANCER SEQUENCE-SPECIFIC DNA BINDING.MF		8	-0.93743	-1.57737	0.00988468	0.276325	1	1085	tags=88%, list=4%, signal=91%
GO:0007017_MICROTUBULE-BASED PROCESS.BP	GO:0007017_MICROTUBULE-BASED PROCESS.BP		51	-0.774435	-1.57534	0.0343214	0.277641	1	571	tags=16%, list=2%, signal=16%
GO:0003796_LYSOZYME ACTIVITY.MF	GO:0003796_LYSOZYME ACTIVITY.MF		7	-0.952243	-1.57447	0.0125984	0.27569	1	510	tags=43%, list=2%, signal=44%
GO:0042612_MHC CLASS I PROTEIN COMPLEX.CC	GO:0042612_MHC CLASS I PROTEIN COMPLEX.CC		12	-0.921581	-1.57047	0.0134128	0.283566	1	478	tags=50%, list=2%, signal=51%
GO:0004634_PHOSPHOPYRUVATE HYDRATASE ACTIVITY.MF	GO:0004634_PHOSPHOPYRUVATE HYDRATASE ACTIVITY.MF		9	-0.913792	-1.56946	0.0200617	0.282133	1	1286	tags=33%, list=4%, signal=35%
GO:0016209_ANTIOXIDANT ACTIVITY.MF	GO:0016209_ANTIOXIDANT ACTIVITY.MF		14	-0.8797	-1.56917	0.0273973	0.278401	1	1759	tags=64%, list=6%, signal=68%
GO:0006270_DNA REPLICATION INITIATION.BP	GO:0006270_DNA REPLICATION INITIATION.BP		14	-0.877243	-1.56324	0.0366972	0.292132	1	3149	tags=86%, list=10%, signal=96%
GO:0030042_ACTIN FILAMENT DEPOLYMERIZATION.BP	GO:0030042_ACTIN FILAMENT DEPOLYMERIZATION.BP		7	-0.980165	-1.56266	0	0.289342	1	467	tags=57%, list=2%, signal=58%
GO:0004550_NUCLEOSIDE DIPHOSPHATE KINASE ACTIVITY.MF	GO:0004550_NUCLEOSIDE DIPHOSPHATE KINASE ACTIVITY.MF		12	-0.897486	-1.55954	0.0276923	0.295209	1	1071	tags=25%, list=4%, signal=26%
GO:0006165_NUCLEOSIDE DIPHOSPHATE PHOSPHORYLATION.BP	GO:0006165_NUCLEOSIDE DIPHOSPHATE PHOSPHORYLATION.BP		12	-0.897486	-1.55737	0.0291411	0.297465	1	1071	tags=25%, list=4%, signal=26%
GO:0030041_ACTIN FILAMENT POLYMERIZATION.BP	GO:0030041_ACTIN FILAMENT POLYMERIZATION.BP		13	-0.878773	-1.5556	0.028481	0.298729	1	3420	tags=85%, list=11%, signal=95%
GO:0004386_HELICASE ACTIVITY.MF	GO:0004386_HELICASE ACTIVITY.MF		103	-0.724563	-1.55124	0.031339	0.308359	1	4355	tags=39%, list=14%, signal=45%
GO:0006275_REGULATION OF DNA REPLICATION.BP	GO:0006275_REGULATION OF DNA REPLICATION.BP		6	-0.958091	-1.54971	0.00947867	0.308697	1	1036	tags=50%, list=3%, signal=52%
GO:0016607_NUCLEAR SPECK.CC	GO:0016607_NUCLEAR SPECK.CC		9	-0.905454	-1.54395	0.0279503	0.324279	1	875	tags=44%, list=3%, signal=46%
GO:0006006_GLUCOSE METABOLIC PROCESS.BP	GO:0006006_GLUCOSE METABOLIC PROCESS.BP		11	-0.886831	-1.54384	0.0288754	0.320037	1	564	tags=36%, list=2%, signal=37%
GO:0019882_ANTIGEN PROCESSING AND PRESENTATION.BP	GO:0019882_ANTIGEN PROCESSING AND PRESENTATION.BP		6	-0.958564	-1.54292	0.0108865	0.318544	1	277	tags=67%, list=1%, signal=67%
GO:0005874_MICROTUBULE.CC	GO:0005874_MICROTUBULE.CC		134	-0.710559	-1.54263	0.0384047	0.315012	1	1830	tags=10%, list=6%, signal=10%
GO:0043234_PROTEIN COMPLEX.CC	GO:0043234_PROTEIN COMPLEX.CC		8	-0.93743	-1.54248	0.00921659	0.311245	1	1085	tags=88%, list=4%, signal=91%
GO:0070062_EXTRACELLULAR EXOSOME.CC	GO:0070062_EXTRACELLULAR EXOSOME.CC		8	-0.93743	-1.54147	0.0184332	0.310283	1	1085	tags=88%, list=4%, signal=91%
GO:0000979_RNA POLYMERASE II CORE PROMOTER SEQUENCE-SPECIFIC DNA BINDING.MF	GO:0000979_RNA POLYMERASE II CORE PROMOTER SEQUENCE-SPECIFIC DNA BINDING.MF		8	-0.93743	-1.53903	0.0132743	0.314844	1	1085	tags=88%, list=4%, signal=91%
GO:0050829_DEFENSE RESPONSE TO GRAM-NEGATIVE BACTERIUM.BP	GO:0050829_DEFENSE RESPONSE TO GRAM-NEGATIVE BACTERIUM.BP		5	-0.95777	-1.53712	0.0193548	0.317257	1	1104	tags=80%, list=4%, signal=83%
GO:0014802_TERMINAL CISTERNA.CC	GO:0014802_TERMINAL CISTERNA.CC		5	-0.973336	-1.5342	0.0085034	0.322437	1	592	tags=40%, list=2%, signal=41%
GO:0005856_CYTOSKELETON.CC	GO:0005856_CYTOSKELETON.CC		227	-0.671743	-1.53105	0.0294551	0.328728	1	1830	tags=10%, list=6%, signal=11%
GO:0008092_CYTOSKELETAL PROTEIN BINDING.MF	GO:0008092_CYTOSKELETAL PROTEIN BINDING.MF		39	-0.786618	-1.52897	0.0391566	0.331584	1	144	tags=10%, list=0%, signal=10%
GO:0008184_GLYCOGEN PHOSPHORYLASE ACTIVITY.MF	GO:0008184_GLYCOGEN PHOSPHORYLASE ACTIVITY.MF		11	-0.875287	-1.5266	0.0484115	0.335877	1	2873	tags=55%, list=9%, signal=60%
GO:0000015_PHOSPHOPYRUVATE HYDRATASE COMPLEX.CC	GO:0000015_PHOSPHOPYRUVATE HYDRATASE COMPLEX.CC		9	-0.913792	-1.52643	0.0208333	0.33222	1	1286	tags=33%, list=4%, signal=35%
GO:0046907_INTRACELLULAR TRANSPORT.BP	GO:0046907_INTRACELLULAR TRANSPORT.BP		9	-0.896144	-1.52491	0.0534591	0.333292	1	303	tags=22%, list=1%, signal=22%
GO:0016568_CHROMATIN ORGANIZATION.BP	GO:0016568_CHROMATIN ORGANIZATION.BP		34	-0.78096	-1.52392	0.0467153	0.33266	1	3640	tags=38%, list=12%, signal=43%
GO:0006662_GLYCEROL ETHER METABOLIC PROCESS.BP	GO:0006662_GLYCEROL ETHER METABOLIC PROCESS.BP		6	-0.968297	-1.5221	0.0105105	0.335171	1	114	tags=33%, list=0%, signal=33%
GO:0004004_ATP-DEPENDENT RNA HELICASE ACTIVITY.MF	GO:0004004_ATP-DEPENDENT RNA HELICASE ACTIVITY.MF		9	-0.894007	-1.51719	0.0322061	0.347147	1	2285	tags=56%, list=8%, signal=60%
GO:0008047_ENZYME ACTIVATOR ACTIVITY.MF	GO:0008047_ENZYME ACTIVATOR ACTIVITY.MF		10	-0.871696	-1.51674	0.0450311	0.344445	1	1232	tags=20%, list=4%, signal=21%
GO:0030246_CARBOHYDRATE BINDING.MF	GO:0030246_CARBOHYDRATE BINDING.MF		58	-0.736809	-1.5112	0.034632	0.360361	1	1293	tags=14%, list=4%, signal=14%
GO:0006511_UBIQUITIN-DEPENDENT PROTEIN CATABOLIC PROCESS.BP	GO:0006511_UBIQUITIN-DEPENDENT PROTEIN CATABOLIC PROCESS.BP		158	-0.678332	-1.50931	0.0350877	0.363265	1	2466	tags=22%, list=8%, signal=23%
GO:0007229_INTEGRIN-MEDIATED SIGNALING PATHWAY.BP	GO:0007229_INTEGRIN-MEDIATED SIGNALING PATHWAY.BP		50	-0.738953	-1.50629	0.0365854	0.369409	1	1655	tags=16%, list=5%, signal=17%
GO:0016651_OXIDOREDUCTASE ACTIVITY, ACTING ON NAD(P)H.MF	GO:0016651_OXIDOREDUCTASE ACTIVITY, ACTING ON NAD(P)H.MF		13	-0.860821	-1.50406	0.0405405	0.37295	1	1068	tags=23%, list=4%, signal=24%
GO:0051016_BARBED-END ACTIN FILAMENT CAPPING.BP	GO:0051016_BARBED-END ACTIN FILAMENT CAPPING.BP		13	-0.849763	-1.50247	0.0340557	0.374382	1	2745	tags=62%, list=9%, signal=68%
GO:0015485_CHOLESTEROL BINDING.MF	GO:0015485_CHOLESTEROL BINDING.MF		6	-0.93476	-1.50012	0.0188088	0.378191	1	84	tags=17%, list=0%, signal=17%
GO:0048471_PERINUCLEAR REGION OF CYTOPLASM.CC	GO:0048471_PERINUCLEAR REGION OF CYTOPLASM.CC		9	-0.877502	-1.50011	0.0422535	0.374135	1	70	tags=11%, list=0%, signal=11%
GO:0016575_HISTONE DEACETYLATION.BP	GO:0016575_HISTONE DEACETYLATION.BP		11	-0.865409	-1.49931	0.0485437	0.373039	1	2611	tags=55%, list=9%, signal=60%
GO:0097178_RUFFLE ASSEMBLY.BP	GO:0097178_RUFFLE ASSEMBLY.BP		8	-0.90306	-1.49449	0.0336907	0.386369	1	602	tags=25%, list=2%, signal=25%
GO:0005730_NUCLEOLUS.CC	GO:0005730_NUCLEOLUS.CC		34	-0.758162	-1.49306	0.0437406	0.387432	1	2979	tags=35%, list=10%, signal=39%
GO:0051028_MRNA TRANSPORT.BP	GO:0051028_MRNA TRANSPORT.BP		12	-0.846618	-1.49124	0.0627871	0.389814	1	1856	tags=42%, list=6%, signal=44%
GO:0043248_PROTEASOME ASSEMBLY.BP	GO:0043248_PROTEASOME ASSEMBLY.BP		11	-0.862397	-1.4878	0.046875	0.397922	1	1536	tags=55%, list=5%, signal=57%
GO:0008305_INTEGRIN COMPLEX.CC	GO:0008305_INTEGRIN COMPLEX.CC		41	-0.764304	-1.4859	0.052161	0.400771	1	1655	tags=17%, list=5%, signal=18%
GO:0004407_HISTONE DEACETYLASE ACTIVITY.MF	GO:0004407_HISTONE DEACETYLASE ACTIVITY.MF		11	-0.865409	-1.48481	0.0523077	0.400459	1	2611	tags=55%, list=9%, signal=60%
GO:0016998_CELL WALL MACROMOLECULE CATABOLIC PROCESS.BP	GO:0016998_CELL WALL MACROMOLECULE CATABOLIC PROCESS.BP		5	-0.953834	-1.48258	0.0115512	0.404442	1	510	tags=40%, list=2%, signal=41%
GO:0018149_PEPTIDE CROSS-LINKING.BP	GO:0018149_PEPTIDE CROSS-LINKING.BP		11	-0.835866	-1.48245	0.0561798	0.401021	1	724	tags=18%, list=2%, signal=19%
GO:0051213_DIOXYGENASE ACTIVITY.MF	GO:0051213_DIOXYGENASE ACTIVITY.MF		14	-0.83501	-1.479	0.0539291	0.409237	1	944	tags=21%, list=3%, signal=22%
GO:0016925_PROTEIN SUMOYLATION.BP	GO:0016925_PROTEIN SUMOYLATION.BP		15	-0.828244	-1.47672	0.0674847	0.413026	1	5239	tags=100%, list=17%, signal=121%
GO:0000398_MRNA SPLICING, VIA SPLICEOSOME.BP	GO:0000398_MRNA SPLICING, VIA SPLICEOSOME.BP		49	-0.726743	-1.47583	0.0619195	0.412137	1	6379	tags=65%, list=21%, signal=82%
GO:0016668_OXIDOREDUCTASE ACTIVITY, ACTING ON A SULFUR GROUP OF DONORS, NAD(P) AS ACCEPTOR.MF	GO:0016668_OXIDOREDUCTASE ACTIVITY, ACTING ON A SULFUR GROUP OF DONORS, NAD(P) AS ACCEPTOR.MF		6	-0.919451	-1.47571	0.0401284	0.408717	1	513	tags=33%, list=2%, signal=34%
GO:0007016_CYTOSKELETAL ANCHORING AT PLASMA MEMBRANE.BP	GO:0007016_CYTOSKELETAL ANCHORING AT PLASMA MEMBRANE.BP		10	-0.868309	-1.47342	0.0578125	0.412685	1	370	tags=10%, list=1%, signal=10%
GO:0008290_F-ACTIN CAPPING PROTEIN COMPLEX.CC	GO:0008290_F-ACTIN CAPPING PROTEIN COMPLEX.CC		7	-0.916067	-1.47252	0.0384615	0.411878	1	2560	tags=100%, list=8%, signal=109%
GO:0004645_PHOSPHORYLASE ACTIVITY.MF	GO:0004645_PHOSPHORYLASE ACTIVITY.MF		6	-0.908503	-1.46895	0.0433387	0.420969	1	56	tags=17%, list=0%, signal=17%
GO:0006909_PHAGOCYTOSIS.BP	GO:0006909_PHAGOCYTOSIS.BP		9	-0.851631	-1.46532	0.0590112	0.430646	1	2433	tags=33%, list=8%, signal=36%
GO:0003730_MRNA 3'-UTR BINDING.MF	GO:0003730_MRNA 3'-UTR BINDING.MF		7	-0.881555	-1.46377	0.0684292	0.432317	1	1549	tags=43%, list=5%, signal=45%
GO:0004345_GLUCOSE-6-PHOSPHATE DEHYDROGENASE ACTIVITY.MF	GO:0004345_GLUCOSE-6-PHOSPHATE DEHYDROGENASE ACTIVITY.MF		6	-0.929815	-1.4631	0.0405186	0.430767	1	564	tags=50%, list=2%, signal=51%
GO:0009168_PURINE RIBONUCLEOSIDE MONOPHOSPHATE BIOSYNTHETIC PROCESS.BP	GO:0009168_PURINE RIBONUCLEOSIDE MONOPHOSPHATE BIOSYNTHETIC PROCESS.BP		10	-0.846822	-1.46135	0.0624071	0.432962	1	1727	tags=30%, list=6%, signal=32%
GO:0030234_ENZYME REGULATOR ACTIVITY.MF	GO:0030234_ENZYME REGULATOR ACTIVITY.MF		5	-0.910465	-1.4471	0.0617886	0.480475	1	2364	tags=80%, list=8%, signal=87%
GO:0008380_RNA SPLICING.BP	GO:0008380_RNA SPLICING.BP		22	-0.770536	-1.44001	0.0689127	0.503861	1	778	tags=27%, list=3%, signal=28%
GO:0033177_PROTON-TRANSPORTING TWO-SECTOR ATPASE COMPLEX, PROTON-TRANSPORTING DOMAIN.CC	GO:0033177_PROTON-TRANSPORTING TWO-SECTOR ATPASE COMPLEX, PROTON-TRANSPORTING DOMAIN.CC		12	-0.826262	-1.43171	0.0864198	0.531153	1	1720	tags=58%, list=6%, signal=62%
GO:0044319_WOUND HEALING, SPREADING OF CELLS.BP	GO:0044319_WOUND HEALING, SPREADING OF CELLS.BP		7	-0.860695	-1.42587	0.0818182	0.54999	1	2199	tags=86%, list=7%, signal=92%
GO:0006406_MRNA EXPORT FROM NUCLEUS.BP	GO:0006406_MRNA EXPORT FROM NUCLEUS.BP		9	-0.848645	-1.4226	0.0778816	0.558544	1	1856	tags=44%, list=6%, signal=47%
GO:0003896_DNA PRIMASE ACTIVITY.MF	GO:0003896_DNA PRIMASE ACTIVITY.MF		5	-0.891262	-1.42169	0.0648298	0.55738	1	3313	tags=100%, list=11%, signal=112%
GO:0007605_SENSORY PERCEPTION OF SOUND.BP	GO:0007605_SENSORY PERCEPTION OF SOUND.BP		16	-0.788658	-1.41757	0.0876672	0.569526	1	1567	tags=13%, list=5%, signal=13%
GO:0016491_OXIDOREDUCTASE ACTIVITY.MF	GO:0016491_OXIDOREDUCTASE ACTIVITY.MF		487	-0.601897	-1.41659	0.0509259	0.568761	1	2043	tags=13%, list=7%, signal=14%
GO:0006414_TRANSLATIONAL ELONGATION.BP	GO:0006414_TRANSLATIONAL ELONGATION.BP		17	-0.778091	-1.41557	0.0958512	0.567991	1	453	tags=29%, list=1%, signal=30%
GO:0032041_NAD-DEPENDENT HISTONE DEACETYLASE ACTIVITY (H3-K14 SPECIFIC).MF	GO:0032041_NAD-DEPENDENT HISTONE DEACETYLASE ACTIVITY (H3-K14 SPECIFIC).MF		6	-0.880605	-1.41535	0.0694669	0.564274	1	2611	tags=67%, list=9%, signal=73%
GO:0004364_GLUTATHIONE TRANSFERASE ACTIVITY.MF	GO:0004364_GLUTATHIONE TRANSFERASE ACTIVITY.MF		6	-0.856552	-1.41016	0.0858995	0.581082	1	2961	tags=50%, list=10%, signal=55%
GO:0003729_MRNA BINDING.MF	GO:0003729_MRNA BINDING.MF		21	-0.757842	-1.40906	0.080303	0.581304	1	1890	tags=24%, list=6%, signal=25%
GO:1902766_SKELETAL MUSCLE SATELLITE CELL MIGRATION.BP	GO:1902766_SKELETAL MUSCLE SATELLITE CELL MIGRATION.BP		7	-0.860695	-1.40874	0.0883281	0.577935	1	2199	tags=86%, list=7%, signal=92%
GO:0006694_STEROID BIOSYNTHETIC PROCESS.BP	GO:0006694_STEROID BIOSYNTHETIC PROCESS.BP		8	-0.852106	-1.40863	0.0830721	0.573782	1	315	tags=25%, list=1%, signal=25%
GO:0004459_L-LACTATE DEHYDROGENASE ACTIVITY.MF	GO:0004459_L-LACTATE DEHYDROGENASE ACTIVITY.MF		6	-0.892577	-1.40607	0.0722496	0.579843	1	433	tags=17%, list=1%, signal=17%
GO:0005643_NUCLEAR PORE.CC	GO:0005643_NUCLEAR PORE.CC		24	-0.738689	-1.40135	0.113943	0.593754	1	5714	tags=63%, list=19%, signal=77%
GO:0008537_PROTEASOME ACTIVATOR COMPLEX.CC	GO:0008537_PROTEASOME ACTIVATOR COMPLEX.CC		7	-0.856838	-1.40114	0.0865385	0.590149	1	3080	tags=71%, list=10%, signal=79%
GO:0030374_LIGAND-DEPENDENT NUCLEAR RECEPTOR TRANSCRIPTION COACTIVATOR ACTIVITY.MF	GO:0030374_LIGAND-DEPENDENT NUCLEAR RECEPTOR TRANSCRIPTION COACTIVATOR ACTIVITY.MF		17	-0.765753	-1.39924	0.099851	0.59289	1	466	tags=12%, list=2%, signal=12%
GO:0009055_ELECTRON CARRIER ACTIVITY.MF	GO:0009055_ELECTRON CARRIER ACTIVITY.MF		42	-0.694164	-1.39883	0.104863	0.589959	1	1983	tags=21%, list=7%, signal=23%
GO:0016272_PREFOLDIN COMPLEX.CC	GO:0016272_PREFOLDIN COMPLEX.CC		12	-0.801027	-1.39519	0.0916031	0.599231	1	1676	tags=42%, list=6%, signal=44%
GO:0048500_SIGNAL RECOGNITION PARTICLE.CC	GO:0048500_SIGNAL RECOGNITION PARTICLE.CC		9	-0.838138	-1.39218	0.0803709	0.606636	1	3705	tags=67%, list=12%, signal=76%
GO:0005834_HETEROTRIMERIC G-PROTEIN COMPLEX.CC	GO:0005834_HETEROTRIMERIC G-PROTEIN COMPLEX.CC		8	-0.835369	-1.39103	0.108491	0.6066	1	1450	tags=38%, list=5%, signal=39%
GO:0070932_HISTONE H3 DEACETYLATION.BP	GO:0070932_HISTONE H3 DEACETYLATION.BP		6	-0.880605	-1.39002	0.0692913	0.605843	1	2611	tags=67%, list=9%, signal=73%
GO:0071897_DNA BIOSYNTHETIC PROCESS.BP	GO:0071897_DNA BIOSYNTHETIC PROCESS.BP		21	-0.745124	-1.38904	0.0984127	0.605339	1	4616	tags=48%, list=15%, signal=56%
GO:0005747_MITOCHONDRIAL RESPIRATORY CHAIN COMPLEX I.CC	GO:0005747_MITOCHONDRIAL RESPIRATORY CHAIN COMPLEX I.CC		9	-0.81463	-1.38856	0.117363	0.602749	1	5625	tags=89%, list=18%, signal=109%
GO:0005160_TRANSFORMING GROWTH FACTOR BETA RECEPTOR BINDING.MF	GO:0005160_TRANSFORMING GROWTH FACTOR BETA RECEPTOR BINDING.MF		5	-0.889006	-1.38712	0.0705329	0.603842	1	393	tags=20%, list=1%, signal=20%
GO:0003810_PROTEIN-GLUTAMINE GAMMA-GLUTAMYLTRANSFERASE ACTIVITY.MF	GO:0003810_PROTEIN-GLUTAMINE GAMMA-GLUTAMYLTRANSFERASE ACTIVITY.MF		8	-0.822715	-1.38702	0.111801	0.599896	1	456	tags=13%, list=1%, signal=13%
GO:0016578_HISTONE DEUBIQUITINATION.BP	GO:0016578_HISTONE DEUBIQUITINATION.BP		6	-0.859338	-1.38642	0.0771757	0.598049	1	3196	tags=50%, list=11%, signal=56%
GO:0008312_7S RNA BINDING.MF	GO:0008312_7S RNA BINDING.MF		11	-0.784246	-1.38461	0.108359	0.600486	1	3705	tags=55%, list=12%, signal=62%
GO:0019239_DEAMINASE ACTIVITY.MF	GO:0019239_DEAMINASE ACTIVITY.MF		16	-0.769996	-1.38439	0.103397	0.597083	1	4385	tags=38%, list=14%, signal=44%
GO:0006269_DNA REPLICATION, SYNTHESIS OF RNA PRIMER.BP	GO:0006269_DNA REPLICATION, SYNTHESIS OF RNA PRIMER.BP		5	-0.891262	-1.38172	0.0879479	0.603498	1	3313	tags=100%, list=11%, signal=112%
GO:0019013_VIRAL NUCLEOCAPSID.CC	GO:0019013_VIRAL NUCLEOCAPSID.CC		5	-0.884479	-1.37992	0.0929134	0.606119	1	697	tags=60%, list=2%, signal=61%
GO:0004872_RECEPTOR ACTIVITY.MF	GO:0004872_RECEPTOR ACTIVITY.MF		52	-0.673599	-1.37409	0.0878477	0.624149	1	1655	tags=13%, list=5%, signal=14%
GO:0006396_RNA PROCESSING.BP	GO:0006396_RNA PROCESSING.BP		87	-0.656677	-1.36618	0.0929204	0.649762	1	4203	tags=34%, list=14%, signal=40%
GO:0003887_DNA-DIRECTED DNA POLYMERASE ACTIVITY.MF	GO:0003887_DNA-DIRECTED DNA POLYMERASE ACTIVITY.MF		16	-0.742334	-1.36375	0.126888	0.655085	1	4616	tags=56%, list=15%, signal=66%
GO:0071819_DUBM COMPLEX.CC	GO:0071819_DUBM COMPLEX.CC		5	-0.869527	-1.36229	0.11526	0.656459	1	3196	tags=60%, list=11%, signal=67%
GO:0001522_PSEUDOURIDINE SYNTHESIS.BP	GO:0001522_PSEUDOURIDINE SYNTHESIS.BP		15	-0.772757	-1.36181	0.116099	0.654011	1	2563	tags=40%, list=8%, signal=44%
GO:0016324_APICAL PLASMA MEMBRANE.CC	GO:0016324_APICAL PLASMA MEMBRANE.CC		5	-0.8644	-1.36065	0.0977918	0.654063	1	3577	tags=80%, list=12%, signal=91%
GO:0030955_POTASSIUM ION BINDING.MF	GO:0030955_POTASSIUM ION BINDING.MF		5	-0.873845	-1.36049	0.0980392	0.650375	1	3294	tags=60%, list=11%, signal=67%
GO:0046961_PROTON-TRANSPORTING ATPASE ACTIVITY, ROTATIONAL MECHANISM.MF	GO:0046961_PROTON-TRANSPORTING ATPASE ACTIVITY, ROTATIONAL MECHANISM.MF		21	-0.730011	-1.35912	0.121019	0.651397	1	4284	tags=48%, list=14%, signal=55%
GO:0030833_REGULATION OF ACTIN FILAMENT POLYMERIZATION.BP	GO:0030833_REGULATION OF ACTIN FILAMENT POLYMERIZATION.BP		16	-0.753832	-1.35794	0.125	0.652039	1	1977	tags=38%, list=6%, signal=40%
GO:0033179_PROTON-TRANSPORTING V-TYPE ATPASE, V0 DOMAIN.CC	GO:0033179_PROTON-TRANSPORTING V-TYPE ATPASE, V0 DOMAIN.CC		24	-0.728124	-1.35706	0.121345	0.651301	1	2284	tags=25%, list=8%, signal=27%
GO:0032264_IMP SALVAGE.BP	GO:0032264_IMP SALVAGE.BP		14	-0.748508	-1.35259	0.139332	0.664437	1	5886	tags=36%, list=19%, signal=44%
GO:0006955_IMMUNE RESPONSE.BP	GO:0006955_IMMUNE RESPONSE.BP		112	-0.639717	-1.3522	0.0927536	0.661733	1	1302	tags=15%, list=4%, signal=16%
GO:0004365_GLYCERALDEHYDE-3-PHOSPHATE DEHYDROGENASE (NAD+) (PHOSPHORYLATING) ACTIVITY.MF	GO:0004365_GLYCERALDEHYDE-3-PHOSPHATE DEHYDROGENASE (NAD+) (PHOSPHORYLATING) ACTIVITY.MF		5	-0.843117	-1.34875	0.15142	0.671538	1	2431	tags=40%, list=8%, signal=43%
GO:0006904_VESICLE DOCKING INVOLVED IN EXOCYTOSIS.BP	GO:0006904_VESICLE DOCKING INVOLVED IN EXOCYTOSIS.BP		14	-0.746693	-1.34866	0.131619	0.66762	1	5598	tags=57%, list=18%, signal=70%
GO:0007093_MITOTIC CELL CYCLE CHECKPOINT.BP	GO:0007093_MITOTIC CELL CYCLE CHECKPOINT.BP		6	-0.835744	-1.34487	0.131796	0.677664	1	4921	tags=83%, list=16%, signal=99%
GO:0015078_HYDROGEN ION TRANSMEMBRANE TRANSPORTER ACTIVITY.MF	GO:0015078_HYDROGEN ION TRANSMEMBRANE TRANSPORTER ACTIVITY.MF		47	-0.671275	-1.34448	0.111628	0.674849	1	2284	tags=26%, list=8%, signal=28%
GO:0006479_PROTEIN METHYLATION.BP	GO:0006479_PROTEIN METHYLATION.BP		22	-0.710627	-1.34343	0.126126	0.674826	1	3699	tags=27%, list=12%, signal=31%
GO:0010388_CULLIN DENEDDYLATION.BP	GO:0010388_CULLIN DENEDDYLATION.BP		6	-0.823509	-1.33907	0.144975	0.687156	1	5264	tags=83%, list=17%, signal=101%
GO:0004619_PHOSPHOGLYCERATE MUTASE ACTIVITY.MF	GO:0004619_PHOSPHOGLYCERATE MUTASE ACTIVITY.MF		7	-0.807736	-1.33766	0.147014	0.688625	1	242	tags=14%, list=1%, signal=14%
GO:0005638_LAMIN FILAMENT.CC	GO:0005638_LAMIN FILAMENT.CC		6	-0.817387	-1.33665	0.141196	0.688519	1	2088	tags=33%, list=7%, signal=36%
GO:0019955_CYTOKINE BINDING.MF	GO:0019955_CYTOKINE BINDING.MF		5	-0.847688	-1.33397	0.112878	0.694948	1	4639	tags=100%, list=15%, signal=118%
GO:0030130_CLATHRIN COAT OF TRANS-GOLGI NETWORK VESICLE.CC	GO:0030130_CLATHRIN COAT OF TRANS-GOLGI NETWORK VESICLE.CC		9	-0.793655	-1.33208	0.135008	0.698199	1	2334	tags=44%, list=8%, signal=48%
GO:0030132_CLATHRIN COAT OF COATED PIT.CC	GO:0030132_CLATHRIN COAT OF COATED PIT.CC		9	-0.793655	-1.33136	0.149068	0.696816	1	2334	tags=44%, list=8%, signal=48%
GO:0003876_AMP DEAMINASE ACTIVITY.MF	GO:0003876_AMP DEAMINASE ACTIVITY.MF		14	-0.748508	-1.33026	0.157492	0.697087	1	5886	tags=36%, list=19%, signal=44%
GO:0051693_ACTIN FILAMENT CAPPING.BP	GO:0051693_ACTIN FILAMENT CAPPING.BP		7	-0.837605	-1.32967	0.154952	0.695199	1	2560	tags=71%, list=8%, signal=78%
GO:0004019_ADENYLOSUCCINATE SYNTHASE ACTIVITY.MF	GO:0004019_ADENYLOSUCCINATE SYNTHASE ACTIVITY.MF		7	-0.81793	-1.3266	0.15142	0.702997	1	4572	tags=57%, list=15%, signal=67%
GO:0006614_SRP-DEPENDENT COTRANSLATIONAL PROTEIN TARGETING TO MEMBRANE.BP	GO:0006614_SRP-DEPENDENT COTRANSLATIONAL PROTEIN TARGETING TO MEMBRANE.BP		14	-0.748662	-1.32622	0.154545	0.700538	1	3705	tags=57%, list=12%, signal=65%
GO:0005925_FOCAL ADHESION.CC	GO:0005925_FOCAL ADHESION.CC		8	-0.812105	-1.32576	0.141956	0.698104	1	370	tags=13%, list=1%, signal=13%
GO:0005637_NUCLEAR INNER MEMBRANE.CC	GO:0005637_NUCLEAR INNER MEMBRANE.CC		6	-0.817387	-1.32526	0.152104	0.695989	1	2088	tags=33%, list=7%, signal=36%
GO:0006749_GLUTATHIONE METABOLIC PROCESS.BP	GO:0006749_GLUTATHIONE METABOLIC PROCESS.BP		10	-0.759874	-1.32403	0.169839	0.696648	1	3891	tags=30%, list=13%, signal=34%
GO:0003951_NAD+ KINASE ACTIVITY.MF	GO:0003951_NAD+ KINASE ACTIVITY.MF		5	-0.829304	-1.32278	0.128617	0.697546	1	428	tags=20%, list=1%, signal=20%
GO:0005732_SMALL NUCLEOLAR RIBONUCLEOPROTEIN COMPLEX.CC	GO:0005732_SMALL NUCLEOLAR RIBONUCLEOPROTEIN COMPLEX.CC		5	-0.840557	-1.31971	0.123994	0.705217	1	4856	tags=100%, list=16%, signal=119%
GO:0010387_COP9 SIGNALOSOME ASSEMBLY.BP	GO:0010387_COP9 SIGNALOSOME ASSEMBLY.BP		6	-0.823509	-1.31856	0.155864	0.705621	1	5264	tags=83%, list=17%, signal=101%
GO:0006281_DNA REPAIR.BP	GO:0006281_DNA REPAIR.BP		133	-0.605951	-1.31717	0.119708	0.706762	1	6405	tags=44%, list=21%, signal=55%
GO:0015986_ATP SYNTHESIS COUPLED PROTON TRANSPORT.BP	GO:0015986_ATP SYNTHESIS COUPLED PROTON TRANSPORT.BP		32	-0.67639	-1.31642	0.154423	0.705519	1	1794	tags=38%, list=6%, signal=40%
GO:1903506_REGULATION OF NUCLEIC ACID-TEMPLATED TRANSCRIPTION.BP	GO:1903506_REGULATION OF NUCLEIC ACID-TEMPLATED TRANSCRIPTION.BP		25	-0.686224	-1.31638	0.142045	0.701771	1	466	tags=8%, list=2%, signal=8%
GO:0070652_HAUS COMPLEX.CC	GO:0070652_HAUS COMPLEX.CC		8	-0.783637	-1.31622	0.154093	0.69844	1	2701	tags=50%, list=9%, signal=55%
GO:0034993_LINC COMPLEX.CC	GO:0034993_LINC COMPLEX.CC		16	-0.723402	-1.3152	0.158295	0.698337	1	4636	tags=31%, list=15%, signal=37%
GO:0016049_CELL GROWTH.BP	GO:0016049_CELL GROWTH.BP		6	-0.823034	-1.31427	0.152104	0.697928	1	393	tags=17%, list=1%, signal=17%
GO:0009116_NUCLEOSIDE METABOLIC PROCESS.BP	GO:0009116_NUCLEOSIDE METABOLIC PROCESS.BP		21	-0.70044	-1.31419	0.155015	0.694476	1	5343	tags=52%, list=18%, signal=63%
GO:0016868_INTRAMOLECULAR TRANSFERASE ACTIVITY, PHOSPHOTRANSFERASES.MF	GO:0016868_INTRAMOLECULAR TRANSFERASE ACTIVITY, PHOSPHOTRANSFERASES.MF		13	-0.742237	-1.31383	0.1728	0.692089	1	3929	tags=31%, list=13%, signal=35%
GO:0002161_AMINOACYL-TRNA EDITING ACTIVITY.MF	GO:0002161_AMINOACYL-TRNA EDITING ACTIVITY.MF		5	-0.838096	-1.3133	0.154093	0.690467	1	4796	tags=80%, list=16%, signal=95%
GO:0008180_COP9 SIGNALOSOME.CC	GO:0008180_COP9 SIGNALOSOME.CC		7	-0.797682	-1.31283	0.141524	0.688416	1	5264	tags=71%, list=17%, signal=86%
GO:0044208_'DE NOVO' AMP BIOSYNTHETIC PROCESS.BP	GO:0044208_'DE NOVO' AMP BIOSYNTHETIC PROCESS.BP		8	-0.783973	-1.30821	0.166667	0.701499	1	4572	tags=50%, list=15%, signal=59%
GO:0003682_CHROMATIN BINDING.MF	GO:0003682_CHROMATIN BINDING.MF		41	-0.673523	-1.30749	0.14826	0.700456	1	5420	tags=37%, list=18%, signal=44%
GO:0043023_RIBOSOMAL LARGE SUBUNIT BINDING.MF	GO:0043023_RIBOSOMAL LARGE SUBUNIT BINDING.MF		5	-0.825989	-1.3068	0.155	0.6992	1	2904	tags=40%, list=10%, signal=44%
GO:0004519_ENDONUCLEASE ACTIVITY.MF	GO:0004519_ENDONUCLEASE ACTIVITY.MF		13	-0.740407	-1.3066	0.165654	0.696213	1	4512	tags=54%, list=15%, signal=63%
GO:0009615_RESPONSE TO VIRUS.BP	GO:0009615_RESPONSE TO VIRUS.BP		6	-0.813608	-1.30572	0.130841	0.695881	1	4699	tags=83%, list=15%, signal=99%
GO:0006741_NADP BIOSYNTHETIC PROCESS.BP	GO:0006741_NADP BIOSYNTHETIC PROCESS.BP		5	-0.829304	-1.30428	0.156051	0.697519	1	428	tags=20%, list=1%, signal=20%
GO:0008080_N-ACETYLTRANSFERASE ACTIVITY.MF	GO:0008080_N-ACETYLTRANSFERASE ACTIVITY.MF		30	-0.680129	-1.30424	0.164948	0.694056	1	6287	tags=50%, list=21%, signal=63%
GO:0016070_RNA METABOLIC PROCESS.BP	GO:0016070_RNA METABOLIC PROCESS.BP		9	-0.757315	-1.30305	0.164341	0.694796	1	4868	tags=56%, list=16%, signal=66%
GO:0006378_MRNA POLYADENYLATION.BP	GO:0006378_MRNA POLYADENYLATION.BP		8	-0.79021	-1.30226	0.186728	0.694009	1	5880	tags=88%, list=19%, signal=108%
GO:0006597_SPERMINE BIOSYNTHETIC PROCESS.BP	GO:0006597_SPERMINE BIOSYNTHETIC PROCESS.BP		5	-0.834101	-1.30074	0.157303	0.696357	1	3785	tags=80%, list=12%, signal=91%
GO:0090286_CYTOSKELETAL ANCHORING AT NUCLEAR MEMBRANE.BP	GO:0090286_CYTOSKELETAL ANCHORING AT NUCLEAR MEMBRANE.BP		16	-0.723402	-1.29911	0.185299	0.698905	1	4636	tags=31%, list=15%, signal=37%
GO:0006974_CELLULAR RESPONSE TO DNA DAMAGE STIMULUS.BP	GO:0006974_CELLULAR RESPONSE TO DNA DAMAGE STIMULUS.BP		31	-0.6622	-1.29737	0.152941	0.701889	1	6617	tags=42%, list=22%, signal=54%
GO:0090305_NUCLEIC ACID PHOSPHODIESTER BOND HYDROLYSIS.BP	GO:0090305_NUCLEIC ACID PHOSPHODIESTER BOND HYDROLYSIS.BP		47	-0.625756	-1.29686	0.165951	0.700347	1	6011	tags=43%, list=20%, signal=53%
GO:0004013_ADENOSYLHOMOCYSTEINASE ACTIVITY.MF	GO:0004013_ADENOSYLHOMOCYSTEINASE ACTIVITY.MF		7	-0.778394	-1.29517	0.180645	0.702766	1	4745	tags=43%, list=16%, signal=51%
GO:0008253_5'-NUCLEOTIDASE ACTIVITY.MF	GO:0008253_5'-NUCLEOTIDASE ACTIVITY.MF		9	-0.768995	-1.29413	0.178344	0.702734	1	6682	tags=67%, list=22%, signal=85%
GO:0016805_DIPEPTIDASE ACTIVITY.MF	GO:0016805_DIPEPTIDASE ACTIVITY.MF		6	-0.806032	-1.29222	0.172026	0.706127	1	2327	tags=33%, list=8%, signal=36%
GO:0006310_DNA RECOMBINATION.BP	GO:0006310_DNA RECOMBINATION.BP		31	-0.664436	-1.29176	0.161876	0.70423	1	6145	tags=52%, list=20%, signal=65%
GO:0000124_SAGA COMPLEX.CC	GO:0000124_SAGA COMPLEX.CC		7	-0.797178	-1.29025	0.189522	0.706322	1	3196	tags=43%, list=11%, signal=48%
GO:0061588_CALCIUM ACTIVATED PHOSPHOLIPID SCRAMBLING.BP	GO:0061588_CALCIUM ACTIVATED PHOSPHOLIPID SCRAMBLING.BP		5	-0.817484	-1.28944	0.198003	0.705859	1	3223	tags=20%, list=11%, signal=22%
GO:0006164_PURINE NUCLEOTIDE BIOSYNTHETIC PROCESS.BP	GO:0006164_PURINE NUCLEOTIDE BIOSYNTHETIC PROCESS.BP		18	-0.696329	-1.28806	0.19457	0.70728	1	5944	tags=56%, list=20%, signal=69%
GO:0005654_NUCLEOPLASM.CC	GO:0005654_NUCLEOPLASM.CC		10	-0.756146	-1.28735	0.157895	0.706311	1	1856	tags=40%, list=6%, signal=43%
GO:0004045_AMINOACYL-TRNA HYDROLASE ACTIVITY.MF	GO:0004045_AMINOACYL-TRNA HYDROLASE ACTIVITY.MF		6	-0.78537	-1.28701	0.188525	0.704161	1	4349	tags=67%, list=14%, signal=78%
GO:0006446_REGULATION OF TRANSLATIONAL INITIATION.BP	GO:0006446_REGULATION OF TRANSLATIONAL INITIATION.BP		28	-0.673448	-1.28619	0.185673	0.703489	1	2905	tags=43%, list=10%, signal=47%
GO:0005680_ANAPHASE-PROMOTING COMPLEX.CC	GO:0005680_ANAPHASE-PROMOTING COMPLEX.CC		12	-0.745017	-1.28612	0.195276	0.700371	1	6094	tags=75%, list=20%, signal=94%
GO:0030163_PROTEIN CATABOLIC PROCESS.BP	GO:0030163_PROTEIN CATABOLIC PROCESS.BP		17	-0.697444	-1.28601	0.183183	0.697491	1	3216	tags=53%, list=11%, signal=59%
GO:0003899_DNA-DIRECTED RNA POLYMERASE ACTIVITY.MF	GO:0003899_DNA-DIRECTED RNA POLYMERASE ACTIVITY.MF		41	-0.646598	-1.28523	0.171554	0.69677	1	5784	tags=54%, list=19%, signal=66%
GO:0004703_G-PROTEIN COUPLED RECEPTOR KINASE ACTIVITY.MF	GO:0004703_G-PROTEIN COUPLED RECEPTOR KINASE ACTIVITY.MF		6	-0.807287	-1.28264	0.184765	0.702399	1	4224	tags=33%, list=14%, signal=39%
GO:0005635_NUCLEAR ENVELOPE.CC	GO:0005635_NUCLEAR ENVELOPE.CC		16	-0.723402	-1.2804	0.18006	0.707118	1	4636	tags=31%, list=15%, signal=37%
GO:0031532_ACTIN CYTOSKELETON REORGANIZATION.BP	GO:0031532_ACTIN CYTOSKELETON REORGANIZATION.BP		22	-0.676839	-1.28019	0.188537	0.704633	1	2818	tags=9%, list=9%, signal=10%
GO:0007076_MITOTIC CHROMOSOME CONDENSATION.BP	GO:0007076_MITOTIC CHROMOSOME CONDENSATION.BP		9	-0.748159	-1.28011	0.178571	0.701656	1	6700	tags=78%, list=22%, signal=100%
GO:0007520_MYOBLAST FUSION.BP	GO:0007520_MYOBLAST FUSION.BP		9	-0.748514	-1.27623	0.205696	0.7117	1	7169	tags=78%, list=24%, signal=102%
GO:0009117_NUCLEOTIDE METABOLIC PROCESS.BP	GO:0009117_NUCLEOTIDE METABOLIC PROCESS.BP		9	-0.746817	-1.27535	0.205564	0.71155	1	7620	tags=78%, list=25%, signal=104%
GO:0005765_LYSOSOMAL MEMBRANE.CC	GO:0005765_LYSOSOMAL MEMBRANE.CC		6	-0.787039	-1.27233	0.187801	0.718979	1	5807	tags=50%, list=19%, signal=62%
GO:0006397_MRNA PROCESSING.BP	GO:0006397_MRNA PROCESSING.BP		62	-0.614353	-1.27032	0.172214	0.723197	1	6011	tags=47%, list=20%, signal=58%
GO:0048015_PHOSPHATIDYLINOSITOL-MEDIATED SIGNALING.BP	GO:0048015_PHOSPHATIDYLINOSITOL-MEDIATED SIGNALING.BP		39	-0.635382	-1.2689	0.165932	0.725078	1	5331	tags=26%, list=18%, signal=31%
GO:0008280_COHESIN CORE HETERODIMER.CC	GO:0008280_COHESIN CORE HETERODIMER.CC		5	-0.7947	-1.26827	0.186047	0.724018	1	4908	tags=80%, list=16%, signal=95%
GO:0005681_SPLICEOSOMAL COMPLEX.CC	GO:0005681_SPLICEOSOMAL COMPLEX.CC		20	-0.680745	-1.26179	0.188361	0.743818	1	5667	tags=65%, list=19%, signal=80%
GO:0045786_NEGATIVE REGULATION OF CELL CYCLE.BP	GO:0045786_NEGATIVE REGULATION OF CELL CYCLE.BP		6	-0.78258	-1.26125	0.186275	0.742424	1	1036	tags=17%, list=3%, signal=17%
GO:0005085_GUANYL-NUCLEOTIDE EXCHANGE FACTOR ACTIVITY.MF	GO:0005085_GUANYL-NUCLEOTIDE EXCHANGE FACTOR ACTIVITY.MF		168	-0.555343	-1.25941	0.142433	0.745555	1	3864	tags=20%, list=13%, signal=22%
GO:0000776_KINETOCHORE.CC	GO:0000776_KINETOCHORE.CC		9	-0.746551	-1.25928	0.235835	0.742711	1	6760	tags=89%, list=22%, signal=114%
GO:0009451_RNA MODIFICATION.BP	GO:0009451_RNA MODIFICATION.BP		13	-0.712873	-1.25911	0.198767	0.740064	1	2019	tags=31%, list=7%, signal=33%
GO:0005786_SIGNAL RECOGNITION PARTICLE, ENDOPLASMIC RETICULUM TARGETING.CC	GO:0005786_SIGNAL RECOGNITION PARTICLE, ENDOPLASMIC RETICULUM TARGETING.CC		8	-0.756464	-1.25758	0.230032	0.742099	1	5444	tags=63%, list=18%, signal=76%
GO:0007094_MITOTIC SPINDLE ASSEMBLY CHECKPOINT.BP	GO:0007094_MITOTIC SPINDLE ASSEMBLY CHECKPOINT.BP		9	-0.728654	-1.25539	0.220779	0.746593	1	6204	tags=67%, list=20%, signal=84%
GO:0000387_SPLICEOSOMAL SNRNP ASSEMBLY.BP	GO:0000387_SPLICEOSOMAL SNRNP ASSEMBLY.BP		9	-0.742256	-1.25493	0.196319	0.745012	1	1890	tags=33%, list=6%, signal=36%
GO:0071013_CATALYTIC STEP 2 SPLICEOSOME.CC	GO:0071013_CATALYTIC STEP 2 SPLICEOSOME.CC		5	-0.802554	-1.25426	0.165316	0.744215	1	2451	tags=40%, list=8%, signal=43%
GO:0004143_DIACYLGLYCEROL KINASE ACTIVITY.MF	GO:0004143_DIACYLGLYCEROL KINASE ACTIVITY.MF		15	-0.696289	-1.25291	0.202096	0.745651	1	7192	tags=47%, list=24%, signal=61%
GO:0031369_TRANSLATION INITIATION FACTOR BINDING.MF	GO:0031369_TRANSLATION INITIATION FACTOR BINDING.MF		5	-0.792883	-1.25224	0.211632	0.744813	1	1490	tags=40%, list=5%, signal=42%
GO:0045263_PROTON-TRANSPORTING ATP SYNTHASE COMPLEX, COUPLING FACTOR F(O).CC	GO:0045263_PROTON-TRANSPORTING ATP SYNTHASE COMPLEX, COUPLING FACTOR F(O).CC		6	-0.767092	-1.25056	0.213008	0.747579	1	2997	tags=67%, list=10%, signal=74%
GO:0000381_REGULATION OF ALTERNATIVE MRNA SPLICING, VIA SPLICEOSOME.BP	GO:0000381_REGULATION OF ALTERNATIVE MRNA SPLICING, VIA SPLICEOSOME.BP		6	-0.776679	-1.24955	0.207752	0.747978	1	4655	tags=50%, list=15%, signal=59%
GO:0007059_CHROMOSOME SEGREGATION.BP	GO:0007059_CHROMOSOME SEGREGATION.BP		9	-0.734509	-1.24511	0.220877	0.759356	1	6093	tags=67%, list=20%, signal=83%
GO:0020037_HEME BINDING.MF	GO:0020037_HEME BINDING.MF		127	-0.576795	-1.24387	0.171091	0.760521	1	575	tags=11%, list=2%, signal=11%
GO:0007205_PROTEIN KINASE C-ACTIVATING G-PROTEIN COUPLED RECEPTOR SIGNALING PATHWAY.BP	GO:0007205_PROTEIN KINASE C-ACTIVATING G-PROTEIN COUPLED RECEPTOR SIGNALING PATHWAY.BP		15	-0.696289	-1.24259	0.22546	0.761558	1	7192	tags=47%, list=24%, signal=61%
GO:0030036_ACTIN CYTOSKELETON ORGANIZATION.BP	GO:0030036_ACTIN CYTOSKELETON ORGANIZATION.BP		85	-0.583514	-1.23969	0.177444	0.768224	1	2530	tags=26%, list=8%, signal=28%
GO:0015992_PROTON TRANSPORT.BP	GO:0015992_PROTON TRANSPORT.BP		51	-0.615436	-1.23781	0.208394	0.77136	1	3094	tags=31%, list=10%, signal=35%
GO:0043123_POSITIVE REGULATION OF I-KAPPAB KINASE/NF-KAPPAB SIGNALING.BP	GO:0043123_POSITIVE REGULATION OF I-KAPPAB KINASE/NF-KAPPAB SIGNALING.BP		8	-0.736196	-1.2371	0.216718	0.770599	1	6871	tags=63%, list=23%, signal=81%
GO:0071203_WASH COMPLEX.CC	GO:0071203_WASH COMPLEX.CC		11	-0.708374	-1.23682	0.236715	0.768508	1	7280	tags=55%, list=24%, signal=72%
GO:0000723_TELOMERE MAINTENANCE.BP	GO:0000723_TELOMERE MAINTENANCE.BP		10	-0.72894	-1.23469	0.225954	0.772504	1	5203	tags=60%, list=17%, signal=72%
GO:0072546_ER MEMBRANE PROTEIN COMPLEX.CC	GO:0072546_ER MEMBRANE PROTEIN COMPLEX.CC		5	-0.779667	-1.23039	0.246732	0.784022	1	3967	tags=60%, list=13%, signal=69%
GO:0000079_REGULATION OF CYCLIN-DEPENDENT PROTEIN SERINE/THREONINE KINASE ACTIVITY.BP	GO:0000079_REGULATION OF CYCLIN-DEPENDENT PROTEIN SERINE/THREONINE KINASE ACTIVITY.BP		12	-0.700349	-1.23017	0.231496	0.781568	1	7915	tags=83%, list=26%, signal=113%
GO:0007264_SMALL GTPASE MEDIATED SIGNAL TRANSDUCTION.BP	GO:0007264_SMALL GTPASE MEDIATED SIGNAL TRANSDUCTION.BP		439	-0.516718	-1.22575	0.115677	0.793108	1	4520	tags=25%, list=15%, signal=29%
GO:0030915_SMC5-SMC6 COMPLEX.CC	GO:0030915_SMC5-SMC6 COMPLEX.CC		11	-0.699755	-1.22513	0.257143	0.791995	1	6014	tags=64%, list=20%, signal=79%
GO:0051920_PEROXIREDOXIN ACTIVITY.MF	GO:0051920_PEROXIREDOXIN ACTIVITY.MF		10	-0.719669	-1.22499	0.255814	0.789322	1	4626	tags=80%, list=15%, signal=94%
GO:0004551_NUCLEOTIDE DIPHOSPHATASE ACTIVITY.MF	GO:0004551_NUCLEOTIDE DIPHOSPHATASE ACTIVITY.MF		8	-0.722837	-1.22422	0.25192	0.788756	1	4464	tags=50%, list=15%, signal=59%
GO:0008649_RRNA METHYLTRANSFERASE ACTIVITY.MF	GO:0008649_RRNA METHYLTRANSFERASE ACTIVITY.MF		7	-0.749366	-1.2231	0.223077	0.789343	1	4001	tags=43%, list=13%, signal=49%
GO:0004000_ADENOSINE DEAMINASE ACTIVITY.MF	GO:0004000_ADENOSINE DEAMINASE ACTIVITY.MF		10	-0.711908	-1.22195	0.23565	0.790317	1	5170	tags=40%, list=17%, signal=48%
GO:0016817_HYDROLASE ACTIVITY, ACTING ON ACID ANHYDRIDES.MF	GO:0016817_HYDROLASE ACTIVITY, ACTING ON ACID ANHYDRIDES.MF		12	-0.69602	-1.22163	0.238897	0.788359	1	5718	tags=42%, list=19%, signal=51%
GO:0046933_PROTON-TRANSPORTING ATP SYNTHASE ACTIVITY, ROTATIONAL MECHANISM.MF	GO:0046933_PROTON-TRANSPORTING ATP SYNTHASE ACTIVITY, ROTATIONAL MECHANISM.MF		15	-0.674173	-1.2215	0.252252	0.785679	1	1249	tags=40%, list=4%, signal=42%
GO:0006953_ACUTE-PHASE RESPONSE.BP	GO:0006953_ACUTE-PHASE RESPONSE.BP		6	-0.767596	-1.22021	0.221138	0.786836	1	4170	tags=50%, list=14%, signal=58%
GO:0017056_STRUCTURAL CONSTITUENT OF NUCLEAR PORE.MF	GO:0017056_STRUCTURAL CONSTITUENT OF NUCLEAR PORE.MF		6	-0.763387	-1.22001	0.2304	0.784476	1	5714	tags=83%, list=19%, signal=103%
GO:0051276_CHROMOSOME ORGANIZATION.BP	GO:0051276_CHROMOSOME ORGANIZATION.BP		5	-0.800564	-1.21966	0.232787	0.782504	1	4908	tags=80%, list=16%, signal=95%
GO:0042273_RIBOSOMAL LARGE SUBUNIT BIOGENESIS.BP	GO:0042273_RIBOSOMAL LARGE SUBUNIT BIOGENESIS.BP		5	-0.768715	-1.21908	0.224	0.781265	1	3986	tags=60%, list=13%, signal=69%
GO:0000159_PROTEIN PHOSPHATASE TYPE 2A COMPLEX.CC	GO:0000159_PROTEIN PHOSPHATASE TYPE 2A COMPLEX.CC		21	-0.636514	-1.2189	0.235921	0.778885	1	7728	tags=57%, list=25%, signal=77%
GO:0005847_MRNA CLEAVAGE AND POLYADENYLATION SPECIFICITY FACTOR COMPLEX.CC	GO:0005847_MRNA CLEAVAGE AND POLYADENYLATION SPECIFICITY FACTOR COMPLEX.CC		6	-0.769806	-1.21858	0.240887	0.777059	1	5880	tags=83%, list=19%, signal=103%
GO:0004715_NON-MEMBRANE SPANNING PROTEIN TYROSINE KINASE ACTIVITY.MF	GO:0004715_NON-MEMBRANE SPANNING PROTEIN TYROSINE KINASE ACTIVITY.MF		43	-0.604197	-1.21765	0.219796	0.777099	1	2090	tags=14%, list=7%, signal=15%
GO:0005759_MITOCHONDRIAL MATRIX.CC	GO:0005759_MITOCHONDRIAL MATRIX.CC		17	-0.667123	-1.21587	0.248834	0.779906	1	5768	tags=47%, list=19%, signal=58%
GO:0004396_HEXOKINASE ACTIVITY.MF	GO:0004396_HEXOKINASE ACTIVITY.MF		9	-0.712709	-1.21416	0.265802	0.782647	1	5433	tags=44%, list=18%, signal=54%
GO:0004514_NICOTINATE-NUCLEOTIDE DIPHOSPHORYLASE (CARBOXYLATING) ACTIVITY.MF	GO:0004514_NICOTINATE-NUCLEOTIDE DIPHOSPHORYLASE (CARBOXYLATING) ACTIVITY.MF		6	-0.757284	-1.20813	0.236066	0.79978	1	4310	tags=50%, list=14%, signal=58%
GO:0030695_GTPASE REGULATOR ACTIVITY.MF	GO:0030695_GTPASE REGULATOR ACTIVITY.MF		13	-0.686128	-1.2077	0.262136	0.798167	1	1298	tags=15%, list=4%, signal=16%
GO:0001678_CELLULAR GLUCOSE HOMEOSTASIS.BP	GO:0001678_CELLULAR GLUCOSE HOMEOSTASIS.BP		9	-0.712709	-1.20653	0.265501	0.798902	1	5433	tags=44%, list=18%, signal=54%
GO:0003950_NAD+ ADP-RIBOSYLTRANSFERASE ACTIVITY.MF	GO:0003950_NAD+ ADP-RIBOSYLTRANSFERASE ACTIVITY.MF		42	-0.615945	-1.20637	0.213115	0.79645	1	8809	tags=55%, list=29%, signal=77%
GO:0051297_CENTROSOME ORGANIZATION.BP	GO:0051297_CENTROSOME ORGANIZATION.BP		9	-0.703609	-1.20563	0.28483	0.79597	1	4130	tags=44%, list=14%, signal=51%
GO:0034047_REGULATION OF PROTEIN PHOSPHATASE TYPE 2A ACTIVITY.BP	GO:0034047_REGULATION OF PROTEIN PHOSPHATASE TYPE 2A ACTIVITY.BP		23	-0.636162	-1.20562	0.232117	0.793054	1	7728	tags=57%, list=25%, signal=76%
GO:0007020_MICROTUBULE NUCLEATION.BP	GO:0007020_MICROTUBULE NUCLEATION.BP		13	-0.674482	-1.20424	0.254573	0.794703	1	7551	tags=62%, list=25%, signal=82%
GO:0003916_DNA TOPOISOMERASE ACTIVITY.MF	GO:0003916_DNA TOPOISOMERASE ACTIVITY.MF		6	-0.736613	-1.20322	0.270764	0.795245	1	5910	tags=50%, list=19%, signal=62%
GO:0004528_PHOSPHODIESTERASE I ACTIVITY.MF	GO:0004528_PHOSPHODIESTERASE I ACTIVITY.MF		8	-0.722837	-1.2017	0.278638	0.796913	1	4464	tags=50%, list=15%, signal=59%
GO:0015991_ATP HYDROLYSIS COUPLED PROTON TRANSPORT.BP	GO:0015991_ATP HYDROLYSIS COUPLED PROTON TRANSPORT.BP		54	-0.595679	-1.20106	0.215838	0.796145	1	3094	tags=31%, list=10%, signal=35%
GO:0016301_KINASE ACTIVITY.MF	GO:0016301_KINASE ACTIVITY.MF		399	-0.504977	-1.19948	0.136765	0.798398	1	4082	tags=15%, list=13%, signal=17%
GO:0005158_INSULIN RECEPTOR BINDING.MF	GO:0005158_INSULIN RECEPTOR BINDING.MF		20	-0.6572	-1.19734	0.263393	0.802591	1	370	tags=5%, list=1%, signal=5%
GO:0006289_NUCLEOTIDE-EXCISION REPAIR.BP	GO:0006289_NUCLEOTIDE-EXCISION REPAIR.BP		17	-0.658202	-1.19697	0.263889	0.800975	1	7528	tags=59%, list=25%, signal=78%
GO:0005975_CARBOHYDRATE METABOLIC PROCESS.BP	GO:0005975_CARBOHYDRATE METABOLIC PROCESS.BP		184	-0.535851	-1.19672	0.191045	0.79891	1	4168	tags=21%, list=14%, signal=24%
GO:0030117_MEMBRANE COAT.CC	GO:0030117_MEMBRANE COAT.CC		46	-0.59581	-1.196	0.249641	0.798357	1	7181	tags=54%, list=24%, signal=71%
GO:0005536_GLUCOSE BINDING.MF	GO:0005536_GLUCOSE BINDING.MF		9	-0.712709	-1.19471	0.279321	0.799429	1	5433	tags=44%, list=18%, signal=54%
GO:0043515_KINETOCHORE BINDING.MF	GO:0043515_KINETOCHORE BINDING.MF		9	-0.710781	-1.19317	0.2737	0.801349	1	2215	tags=22%, list=7%, signal=24%
GO:0016791_PHOSPHATASE ACTIVITY.MF	GO:0016791_PHOSPHATASE ACTIVITY.MF		149	-0.5396	-1.19221	0.215208	0.801582	1	4751	tags=20%, list=16%, signal=24%
GO:0009982_PSEUDOURIDINE SYNTHASE ACTIVITY.MF	GO:0009982_PSEUDOURIDINE SYNTHASE ACTIVITY.MF		11	-0.686777	-1.19133	0.261538	0.80154	1	2019	tags=27%, list=7%, signal=29%
GO:0006450_REGULATION OF TRANSLATIONAL FIDELITY.BP	GO:0006450_REGULATION OF TRANSLATIONAL FIDELITY.BP		6	-0.738918	-1.19112	0.270227	0.799351	1	4796	tags=67%, list=16%, signal=79%
GO:0040007_GROWTH.BP	GO:0040007_GROWTH.BP		19	-0.648403	-1.19016	0.264615	0.799721	1	393	tags=5%, list=1%, signal=5%
GO:0000276_MITOCHONDRIAL PROTON-TRANSPORTING ATP SYNTHASE COMPLEX, COUPLING FACTOR F(O).CC	GO:0000276_MITOCHONDRIAL PROTON-TRANSPORTING ATP SYNTHASE COMPLEX, COUPLING FACTOR F(O).CC		14	-0.658435	-1.18947	0.289026	0.799242	1	1794	tags=21%, list=6%, signal=23%
GO:0016624_OXIDOREDUCTASE ACTIVITY, ACTING ON THE ALDEHYDE OR OXO GROUP OF DONORS, DISULFIDE AS ACCEPTOR.MF	GO:0016624_OXIDOREDUCTASE ACTIVITY, ACTING ON THE ALDEHYDE OR OXO GROUP OF DONORS, DISULFIDE AS ACCEPTOR.MF		7	-0.713908	-1.1884	0.274571	0.800135	1	5030	tags=43%, list=17%, signal=51%
GO:0008601_PROTEIN PHOSPHATASE TYPE 2A REGULATOR ACTIVITY.MF	GO:0008601_PROTEIN PHOSPHATASE TYPE 2A REGULATOR ACTIVITY.MF		23	-0.636162	-1.18749	0.252907	0.800085	1	7728	tags=57%, list=25%, signal=76%
GO:0005623_CELL.CC	GO:0005623_CELL.CC		119	-0.549771	-1.18634	0.207658	0.800996	1	960	tags=13%, list=3%, signal=14%
GO:0005977_GLYCOGEN METABOLIC PROCESS.BP	GO:0005977_GLYCOGEN METABOLIC PROCESS.BP		8	-0.711768	-1.18621	0.281931	0.798631	1	8436	tags=75%, list=28%, signal=104%
GO:0008076_VOLTAGE-GATED POTASSIUM CHANNEL COMPLEX.CC	GO:0008076_VOLTAGE-GATED POTASSIUM CHANNEL COMPLEX.CC		24	-0.625711	-1.1847	0.25641	0.800827	1	1433	tags=8%, list=5%, signal=9%
GO:0004129_CYTOCHROME-C OXIDASE ACTIVITY.MF	GO:0004129_CYTOCHROME-C OXIDASE ACTIVITY.MF		30	-0.609416	-1.18378	0.254135	0.801058	1	2482	tags=40%, list=8%, signal=44%
GO:0045859_REGULATION OF PROTEIN KINASE ACTIVITY.BP	GO:0045859_REGULATION OF PROTEIN KINASE ACTIVITY.BP		26	-0.60929	-1.18334	0.264122	0.799635	1	6783	tags=58%, list=22%, signal=74%
GO:0046854_PHOSPHATIDYLINOSITOL PHOSPHORYLATION.BP	GO:0046854_PHOSPHATIDYLINOSITOL PHOSPHORYLATION.BP		65	-0.559362	-1.18208	0.242748	0.800767	1	5748	tags=22%, list=19%, signal=26%
GO:0006417_REGULATION OF TRANSLATION.BP	GO:0006417_REGULATION OF TRANSLATION.BP		12	-0.661075	-1.18111	0.273556	0.801124	1	8563	tags=83%, list=28%, signal=116%
GO:0035091_PHOSPHATIDYLINOSITOL BINDING.MF	GO:0035091_PHOSPHATIDYLINOSITOL BINDING.MF		80	-0.565219	-1.18057	0.243323	0.800122	1	2653	tags=10%, list=9%, signal=11%
GO:0006207_'DE NOVO' PYRIMIDINE NUCLEOBASE BIOSYNTHETIC PROCESS.BP	GO:0006207_'DE NOVO' PYRIMIDINE NUCLEOBASE BIOSYNTHETIC PROCESS.BP		7	-0.72737	-1.18052	0.295312	0.797591	1	6971	tags=86%, list=23%, signal=111%
GO:0016628_OXIDOREDUCTASE ACTIVITY, ACTING ON THE CH-CH GROUP OF DONORS, NAD OR NADP AS ACCEPTOR.MF	GO:0016628_OXIDOREDUCTASE ACTIVITY, ACTING ON THE CH-CH GROUP OF DONORS, NAD OR NADP AS ACCEPTOR.MF		5	-0.749865	-1.18041	0.2784	0.795291	1	3916	tags=40%, list=13%, signal=46%
GO:0051536_IRON-SULFUR CLUSTER BINDING.MF	GO:0051536_IRON-SULFUR CLUSTER BINDING.MF		42	-0.582135	-1.18026	0.255882	0.793044	1	5203	tags=33%, list=17%, signal=40%
GO:0005787_SIGNAL PEPTIDASE COMPLEX.CC	GO:0005787_SIGNAL PEPTIDASE COMPLEX.CC		7	-0.73202	-1.17768	0.28754	0.798356	1	1316	tags=57%, list=4%, signal=60%
GO:0045087_INNATE IMMUNE RESPONSE.BP	GO:0045087_INNATE IMMUNE RESPONSE.BP		19	-0.649284	-1.17727	0.310937	0.796949	1	3707	tags=37%, list=12%, signal=42%
GO:0017053_TRANSCRIPTIONAL REPRESSOR COMPLEX.CC	GO:0017053_TRANSCRIPTIONAL REPRESSOR COMPLEX.CC		6	-0.71361	-1.17624	0.307571	0.797383	1	8469	tags=83%, list=28%, signal=115%
GO:0000439_CORE TFIIH COMPLEX.CC	GO:0000439_CORE TFIIH COMPLEX.CC		6	-0.732129	-1.17504	0.299679	0.798424	1	521	tags=17%, list=2%, signal=17%
GO:0006886_INTRACELLULAR PROTEIN TRANSPORT.BP	GO:0006886_INTRACELLULAR PROTEIN TRANSPORT.BP		240	-0.519769	-1.17446	0.202765	0.797585	1	5950	tags=32%, list=20%, signal=39%
GO:0006465_SIGNAL PEPTIDE PROCESSING.BP	GO:0006465_SIGNAL PEPTIDE PROCESSING.BP		9	-0.693471	-1.17416	0.303514	0.795827	1	1316	tags=44%, list=4%, signal=46%
GO:0005742_MITOCHONDRIAL OUTER MEMBRANE TRANSLOCASE COMPLEX.CC	GO:0005742_MITOCHONDRIAL OUTER MEMBRANE TRANSLOCASE COMPLEX.CC		5	-0.744232	-1.17387	0.321027	0.794148	1	2313	tags=40%, list=8%, signal=43%
GO:0005093_RAB GDP-DISSOCIATION INHIBITOR ACTIVITY.MF	GO:0005093_RAB GDP-DISSOCIATION INHIBITOR ACTIVITY.MF		6	-0.743085	-1.17338	0.304487	0.793033	1	3870	tags=67%, list=13%, signal=76%
GO:0019887_PROTEIN KINASE REGULATOR ACTIVITY.MF	GO:0019887_PROTEIN KINASE REGULATOR ACTIVITY.MF		10	-0.691426	-1.17273	0.306279	0.792462	1	8563	tags=90%, list=28%, signal=125%
GO:0004329_FORMATE-TETRAHYDROFOLATE LIGASE ACTIVITY.MF	GO:0004329_FORMATE-TETRAHYDROFOLATE LIGASE ACTIVITY.MF		5	-0.745069	-1.17213	0.295987	0.791702	1	7400	tags=80%, list=24%, signal=106%
GO:0000775_CHROMOSOME, CENTROMERIC REGION.CC	GO:0000775_CHROMOSOME, CENTROMERIC REGION.CC		10	-0.699552	-1.172	0.290476	0.789551	1	7945	tags=80%, list=26%, signal=108%
GO:0006298_MISMATCH REPAIR.BP	GO:0006298_MISMATCH REPAIR.BP		8	-0.695283	-1.17111	0.288274	0.789581	1	6172	tags=50%, list=20%, signal=63%
GO:0030144_ALPHA-1,6-MANNOSYLGLYCOPROTEIN 6-BETA-N-ACETYLGLUCOSAMINYLTRANSFERASE ACTIVITY.MF	GO:0030144_ALPHA-1,6-MANNOSYLGLYCOPROTEIN 6-BETA-N-ACETYLGLUCOSAMINYLTRANSFERASE ACTIVITY.MF		5	-0.747897	-1.17088	0.302768	0.787781	1	7313	tags=80%, list=24%, signal=105%
GO:0005545_1-PHOSPHATIDYLINOSITOL BINDING.MF	GO:0005545_1-PHOSPHATIDYLINOSITOL BINDING.MF		9	-0.689438	-1.16672	0.288136	0.798062	1	631	tags=11%, list=2%, signal=11%
GO:0016887_ATPASE ACTIVITY.MF	GO:0016887_ATPASE ACTIVITY.MF		158	-0.52773	-1.16642	0.225331	0.796466	1	2741	tags=16%, list=9%, signal=18%
GO:0070830_BICELLULAR TIGHT JUNCTION ASSEMBLY.BP	GO:0070830_BICELLULAR TIGHT JUNCTION ASSEMBLY.BP		9	-0.687243	-1.16596	0.308057	0.79526	1	1519	tags=22%, list=5%, signal=23%
GO:0004471_MALATE DEHYDROGENASE (DECARBOXYLATING) (NAD+) ACTIVITY.MF	GO:0004471_MALATE DEHYDROGENASE (DECARBOXYLATING) (NAD+) ACTIVITY.MF		7	-0.708021	-1.16326	0.305556	0.80067	1	7083	tags=71%, list=23%, signal=93%
GO:0006595_POLYAMINE METABOLIC PROCESS.BP	GO:0006595_POLYAMINE METABOLIC PROCESS.BP		6	-0.718009	-1.16312	0.304762	0.798573	1	1898	tags=50%, list=6%, signal=53%
GO:0051225_SPINDLE ASSEMBLY.BP	GO:0051225_SPINDLE ASSEMBLY.BP		14	-0.666109	-1.16192	0.297214	0.799721	1	2701	tags=29%, list=9%, signal=31%
GO:0006367_TRANSCRIPTION INITIATION FROM RNA POLYMERASE II PROMOTER.BP	GO:0006367_TRANSCRIPTION INITIATION FROM RNA POLYMERASE II PROMOTER.BP		7	-0.70519	-1.16091	0.315287	0.800238	1	2625	tags=29%, list=9%, signal=31%
GO:0043085_POSITIVE REGULATION OF CATALYTIC ACTIVITY.BP	GO:0043085_POSITIVE REGULATION OF CATALYTIC ACTIVITY.BP		17	-0.639699	-1.16085	0.296296	0.797899	1	5006	tags=29%, list=16%, signal=35%
GO:0017069_SNRNA BINDING.MF	GO:0017069_SNRNA BINDING.MF		7	-0.691638	-1.16071	0.302147	0.795771	1	6349	tags=57%, list=21%, signal=72%
GO:0000082_G1/S TRANSITION OF MITOTIC CELL CYCLE.BP	GO:0000082_G1/S TRANSITION OF MITOTIC CELL CYCLE.BP		5	-0.736338	-1.16001	0.295886	0.795423	1	6499	tags=80%, list=21%, signal=102%
GO:0005576_EXTRACELLULAR REGION.CC	GO:0005576_EXTRACELLULAR REGION.CC		270	-0.500065	-1.15818	0.205499	0.798305	1	1010	tags=4%, list=3%, signal=4%
GO:0031110_REGULATION OF MICROTUBULE POLYMERIZATION OR DEPOLYMERIZATION.BP	GO:0031110_REGULATION OF MICROTUBULE POLYMERIZATION OR DEPOLYMERIZATION.BP		6	-0.727633	-1.15728	0.311828	0.798595	1	2494	tags=50%, list=8%, signal=54%
GO:0006898_RECEPTOR-MEDIATED ENDOCYTOSIS.BP	GO:0006898_RECEPTOR-MEDIATED ENDOCYTOSIS.BP		54	-0.572171	-1.15625	0.277361	0.799285	1	602	tags=7%, list=2%, signal=8%
GO:0004470_MALIC ENZYME ACTIVITY.MF	GO:0004470_MALIC ENZYME ACTIVITY.MF		6	-0.725254	-1.1543	0.303937	0.802639	1	6372	tags=67%, list=21%, signal=84%
GO:0008026_ATP-DEPENDENT HELICASE ACTIVITY.MF	GO:0008026_ATP-DEPENDENT HELICASE ACTIVITY.MF		32	-0.589506	-1.15425	0.272328	0.80037	1	10534	tags=69%, list=35%, signal=105%
GO:0016310_PHOSPHORYLATION.BP	GO:0016310_PHOSPHORYLATION.BP		458	-0.480439	-1.15406	0.187404	0.798571	1	4926	tags=16%, list=16%, signal=19%
GO:0003870_5-AMINOLEVULINATE SYNTHASE ACTIVITY.MF	GO:0003870_5-AMINOLEVULINATE SYNTHASE ACTIVITY.MF		5	-0.722688	-1.15399	0.337061	0.796377	1	7535	tags=60%, list=25%, signal=80%
GO:0071139_RESOLUTION OF RECOMBINATION INTERMEDIATES.BP	GO:0071139_RESOLUTION OF RECOMBINATION INTERMEDIATES.BP		6	-0.723642	-1.15224	0.323263	0.799158	1	6014	tags=67%, list=20%, signal=83%
GO:0031105_SEPTIN COMPLEX.CC	GO:0031105_SEPTIN COMPLEX.CC		8	-0.678072	-1.15221	0.315534	0.796835	1	3226	tags=50%, list=11%, signal=56%
GO:0004540_RIBONUCLEASE ACTIVITY.MF	GO:0004540_RIBONUCLEASE ACTIVITY.MF		10	-0.679247	-1.15094	0.30722	0.79806	1	7899	tags=80%, list=26%, signal=108%
GO:0000287_MAGNESIUM ION BINDING.MF	GO:0000287_MAGNESIUM ION BINDING.MF		150	-0.529011	-1.15021	0.226667	0.797672	1	4572	tags=22%, list=15%, signal=26%
GO:0009008_DNA-METHYLTRANSFERASE ACTIVITY.MF	GO:0009008_DNA-METHYLTRANSFERASE ACTIVITY.MF		7	-0.696408	-1.14877	0.322061	0.799481	1	9244	tags=100%, list=30%, signal=144%
GO:0004527_EXONUCLEASE ACTIVITY.MF	GO:0004527_EXONUCLEASE ACTIVITY.MF		6	-0.726049	-1.14842	0.331169	0.798129	1	5199	tags=67%, list=17%, signal=80%
GO:0005819_SPINDLE.CC	GO:0005819_SPINDLE.CC		8	-0.694559	-1.14828	0.286798	0.796154	1	9250	tags=88%, list=30%, signal=126%
GO:0030983_MISMATCHED DNA BINDING.MF	GO:0030983_MISMATCHED DNA BINDING.MF		8	-0.695283	-1.14749	0.309375	0.796018	1	6172	tags=50%, list=20%, signal=63%
GO:0005432_CALCIUM:SODIUM ANTIPORTER ACTIVITY.MF	GO:0005432_CALCIUM:SODIUM ANTIPORTER ACTIVITY.MF		5	-0.74066	-1.1469	0.30897	0.79528	1	1961	tags=20%, list=6%, signal=21%
GO:0001784_PHOSPHOTYROSINE BINDING.MF	GO:0001784_PHOSPHOTYROSINE BINDING.MF		7	-0.705373	-1.14607	0.316476	0.795322	1	4465	tags=43%, list=15%, signal=50%
GO:0008318_PROTEIN PRENYLTRANSFERASE ACTIVITY.MF	GO:0008318_PROTEIN PRENYLTRANSFERASE ACTIVITY.MF		5	-0.723889	-1.14533	0.336039	0.795221	1	8172	tags=60%, list=27%, signal=82%
GO:0003725_DOUBLE-STRANDED RNA BINDING.MF	GO:0003725_DOUBLE-STRANDED RNA BINDING.MF		13	-0.651925	-1.14523	0.335443	0.793234	1	7871	tags=62%, list=26%, signal=83%
GO:0043047_SINGLE-STRANDED TELOMERIC DNA BINDING.MF	GO:0043047_SINGLE-STRANDED TELOMERIC DNA BINDING.MF		6	-0.696609	-1.14473	0.318033	0.792275	1	6115	tags=67%, list=20%, signal=83%
GO:0033674_POSITIVE REGULATION OF KINASE ACTIVITY.BP	GO:0033674_POSITIVE REGULATION OF KINASE ACTIVITY.BP		8	-0.675923	-1.14383	0.325949	0.792455	1	9868	tags=100%, list=32%, signal=148%
GO:0006364_RRNA PROCESSING.BP	GO:0006364_RRNA PROCESSING.BP		32	-0.59886	-1.14157	0.30236	0.796491	1	4814	tags=41%, list=16%, signal=48%
GO:0046835_CARBOHYDRATE PHOSPHORYLATION.BP	GO:0046835_CARBOHYDRATE PHOSPHORYLATION.BP		25	-0.603065	-1.14123	0.304933	0.795128	1	1388	tags=16%, list=5%, signal=17%
GO:0000922_SPINDLE POLE.CC	GO:0000922_SPINDLE POLE.CC		19	-0.608403	-1.14091	0.325409	0.793763	1	9250	tags=47%, list=30%, signal=68%
GO:0044237_CELLULAR METABOLIC PROCESS.BP	GO:0044237_CELLULAR METABOLIC PROCESS.BP		14	-0.636461	-1.13966	0.341007	0.795065	1	9289	tags=71%, list=31%, signal=103%
GO:0043087_REGULATION OF GTPASE ACTIVITY.BP	GO:0043087_REGULATION OF GTPASE ACTIVITY.BP		57	-0.557494	-1.13875	0.288012	0.795366	1	6501	tags=28%, list=21%, signal=36%
GO:0000278_MITOTIC CELL CYCLE.BP	GO:0000278_MITOTIC CELL CYCLE.BP		12	-0.644	-1.13853	0.322857	0.793766	1	9496	tags=83%, list=31%, signal=121%
GO:0004518_NUCLEASE ACTIVITY.MF	GO:0004518_NUCLEASE ACTIVITY.MF		23	-0.606251	-1.13828	0.317391	0.792177	1	6011	tags=39%, list=20%, signal=49%
GO:0008301_DNA BINDING, BENDING.MF	GO:0008301_DNA BINDING, BENDING.MF		7	-0.709202	-1.13698	0.344156	0.793572	1	7050	tags=71%, list=23%, signal=93%
GO:0005542_FOLIC ACID BINDING.MF	GO:0005542_FOLIC ACID BINDING.MF		5	-0.733649	-1.13593	0.339315	0.794161	1	1333	tags=20%, list=4%, signal=21%
GO:0050660_FLAVIN ADENINE DINUCLEOTIDE BINDING.MF	GO:0050660_FLAVIN ADENINE DINUCLEOTIDE BINDING.MF		54	-0.553285	-1.13395	0.303167	0.797375	1	553	tags=6%, list=2%, signal=6%
GO:0018342_PROTEIN PRENYLATION.BP	GO:0018342_PROTEIN PRENYLATION.BP		5	-0.723889	-1.13286	0.342623	0.798264	1	8172	tags=60%, list=27%, signal=82%
GO:0008073_ORNITHINE DECARBOXYLASE INHIBITOR ACTIVITY.MF	GO:0008073_ORNITHINE DECARBOXYLASE INHIBITOR ACTIVITY.MF		5	-0.721172	-1.1315	0.357383	0.799792	1	1898	tags=60%, list=6%, signal=64%
GO:0016773_PHOSPHOTRANSFERASE ACTIVITY, ALCOHOL GROUP AS ACCEPTOR.MF	GO:0016773_PHOSPHOTRANSFERASE ACTIVITY, ALCOHOL GROUP AS ACCEPTOR.MF		29	-0.593535	-1.13121	0.314204	0.798308	1	5696	tags=34%, list=19%, signal=42%
GO:0008289_LIPID BINDING.MF	GO:0008289_LIPID BINDING.MF		67	-0.546645	-1.13082	0.296512	0.797136	1	4316	tags=16%, list=14%, signal=19%
GO:0005537_MANNOSE BINDING.MF	GO:0005537_MANNOSE BINDING.MF		5	-0.712116	-1.13037	0.349418	0.796144	1	5544	tags=40%, list=18%, signal=49%
GO:0034508_CENTROMERE COMPLEX ASSEMBLY.BP	GO:0034508_CENTROMERE COMPLEX ASSEMBLY.BP		5	-0.728634	-1.13025	0.358255	0.794257	1	6760	tags=80%, list=22%, signal=103%
GO:0030488_TRNA METHYLATION.BP	GO:0030488_TRNA METHYLATION.BP		10	-0.665787	-1.12953	0.364615	0.794019	1	7300	tags=50%, list=24%, signal=66%
GO:0043015_GAMMA-TUBULIN BINDING.MF	GO:0043015_GAMMA-TUBULIN BINDING.MF		11	-0.642747	-1.12878	0.333333	0.793842	1	7551	tags=55%, list=25%, signal=73%
GO:0006306_DNA METHYLATION.BP	GO:0006306_DNA METHYLATION.BP		7	-0.696408	-1.12833	0.333333	0.792917	1	9244	tags=100%, list=30%, signal=144%
GO:0006487_PROTEIN N-LINKED GLYCOSYLATION.BP	GO:0006487_PROTEIN N-LINKED GLYCOSYLATION.BP		10	-0.658215	-1.12738	0.333844	0.793342	1	7313	tags=60%, list=24%, signal=79%
GO:0001510_RNA METHYLATION.BP	GO:0001510_RNA METHYLATION.BP		11	-0.653186	-1.1272	0.347032	0.79166	1	6633	tags=45%, list=22%, signal=58%
GO:0006884_CELL VOLUME HOMEOSTASIS.BP	GO:0006884_CELL VOLUME HOMEOSTASIS.BP		7	-0.681788	-1.12686	0.357035	0.790402	1	7862	tags=71%, list=26%, signal=96%
GO:0019781_NEDD8 ACTIVATING ENZYME ACTIVITY.MF	GO:0019781_NEDD8 ACTIVATING ENZYME ACTIVITY.MF		6	-0.694322	-1.12618	0.342314	0.790093	1	7230	tags=83%, list=24%, signal=109%
GO:0006303_DOUBLE-STRAND BREAK REPAIR VIA NONHOMOLOGOUS END JOINING.BP	GO:0006303_DOUBLE-STRAND BREAK REPAIR VIA NONHOMOLOGOUS END JOINING.BP		6	-0.69494	-1.12396	0.367412	0.793914	1	6515	tags=50%, list=21%, signal=64%
GO:0030126_COPI VESICLE COAT.CC	GO:0030126_COPI VESICLE COAT.CC		6	-0.688365	-1.12228	0.336463	0.796382	1	3298	tags=50%, list=11%, signal=56%
GO:0004657_PROLINE DEHYDROGENASE ACTIVITY.MF	GO:0004657_PROLINE DEHYDROGENASE ACTIVITY.MF		6	-0.682463	-1.12216	0.334432	0.794538	1	4123	tags=33%, list=14%, signal=39%
GO:0008360_REGULATION OF CELL SHAPE.BP	GO:0008360_REGULATION OF CELL SHAPE.BP		9	-0.664379	-1.12194	0.344237	0.793047	1	1806	tags=33%, list=6%, signal=35%
GO:0000724_DOUBLE-STRAND BREAK REPAIR VIA HOMOLOGOUS RECOMBINATION.BP	GO:0000724_DOUBLE-STRAND BREAK REPAIR VIA HOMOLOGOUS RECOMBINATION.BP		15	-0.62023	-1.12088	0.329787	0.793741	1	6317	tags=47%, list=21%, signal=59%
GO:0003873_6-PHOSPHOFRUCTO-2-KINASE ACTIVITY.MF	GO:0003873_6-PHOSPHOFRUCTO-2-KINASE ACTIVITY.MF		13	-0.636258	-1.12066	0.350746	0.792197	1	717	tags=15%, list=2%, signal=16%
GO:0006936_MUSCLE CONTRACTION.BP	GO:0006936_MUSCLE CONTRACTION.BP		14	-0.621125	-1.11955	0.360182	0.793085	1	8240	tags=50%, list=27%, signal=69%
GO:0004181_METALLOCARBOXYPEPTIDASE ACTIVITY.MF	GO:0004181_METALLOCARBOXYPEPTIDASE ACTIVITY.MF		15	-0.625799	-1.11937	0.352324	0.791485	1	89	tags=7%, list=0%, signal=7%
GO:0008641_SMALL PROTEIN ACTIVATING ENZYME ACTIVITY.MF	GO:0008641_SMALL PROTEIN ACTIVATING ENZYME ACTIVITY.MF		22	-0.599686	-1.11912	0.323077	0.790024	1	7230	tags=73%, list=24%, signal=95%
GO:0015718_MONOCARBOXYLIC ACID TRANSPORT.BP	GO:0015718_MONOCARBOXYLIC ACID TRANSPORT.BP		5	-0.711488	-1.11876	0.343548	0.7889	1	2059	tags=20%, list=7%, signal=21%
GO:0006562_PROLINE CATABOLIC PROCESS.BP	GO:0006562_PROLINE CATABOLIC PROCESS.BP		6	-0.682463	-1.11833	0.394453	0.787984	1	4123	tags=33%, list=14%, signal=39%
GO:0006783_HEME BIOSYNTHETIC PROCESS.BP	GO:0006783_HEME BIOSYNTHETIC PROCESS.BP		6	-0.699128	-1.11823	0.357945	0.786122	1	4862	tags=33%, list=16%, signal=40%
GO:0042765_GPI-ANCHOR TRANSAMIDASE COMPLEX.CC	GO:0042765_GPI-ANCHOR TRANSAMIDASE COMPLEX.CC		6	-0.68239	-1.11783	0.357724	0.785104	1	6141	tags=50%, list=20%, signal=63%
GO:0051301_CELL DIVISION.BP	GO:0051301_CELL DIVISION.BP		32	-0.568258	-1.11643	0.329851	0.786696	1	7737	tags=53%, list=25%, signal=71%
GO:0034333_ADHERENS JUNCTION ASSEMBLY.BP	GO:0034333_ADHERENS JUNCTION ASSEMBLY.BP		5	-0.707728	-1.11467	0.361409	0.789324	1	2965	tags=20%, list=10%, signal=22%
GO:0016525_NEGATIVE REGULATION OF ANGIOGENESIS.BP	GO:0016525_NEGATIVE REGULATION OF ANGIOGENESIS.BP		11	-0.654499	-1.11328	0.359498	0.790966	1	6047	tags=36%, list=20%, signal=45%
GO:0005267_POTASSIUM CHANNEL ACTIVITY.MF	GO:0005267_POTASSIUM CHANNEL ACTIVITY.MF		21	-0.61274	-1.11283	0.348765	0.790119	1	906	tags=5%, list=3%, signal=5%
GO:0006284_BASE-EXCISION REPAIR.BP	GO:0006284_BASE-EXCISION REPAIR.BP		8	-0.664059	-1.11222	0.371335	0.789712	1	4815	tags=38%, list=16%, signal=45%
GO:0006352_DNA-TEMPLATED TRANSCRIPTION, INITIATION.BP	GO:0006352_DNA-TEMPLATED TRANSCRIPTION, INITIATION.BP		27	-0.575888	-1.11112	0.344675	0.790537	1	5754	tags=22%, list=19%, signal=27%
GO:0000145_EXOCYST.CC	GO:0000145_EXOCYST.CC		20	-0.608839	-1.11098	0.350954	0.788824	1	5044	tags=30%, list=17%, signal=36%
GO:0000184_NUCLEAR-TRANSCRIBED MRNA CATABOLIC PROCESS, NONSENSE-MEDIATED DECAY.BP	GO:0000184_NUCLEAR-TRANSCRIBED MRNA CATABOLIC PROCESS, NONSENSE-MEDIATED DECAY.BP		9	-0.666363	-1.11023	0.377644	0.788786	1	778	tags=11%, list=3%, signal=11%
GO:0005741_MITOCHONDRIAL OUTER MEMBRANE.CC	GO:0005741_MITOCHONDRIAL OUTER MEMBRANE.CC		31	-0.569127	-1.10905	0.334278	0.789822	1	4454	tags=35%, list=15%, signal=42%
GO:0003713_TRANSCRIPTION COACTIVATOR ACTIVITY.MF	GO:0003713_TRANSCRIPTION COACTIVATOR ACTIVITY.MF		58	-0.543666	-1.10869	0.300149	0.788776	1	3196	tags=10%, list=11%, signal=12%
GO:0008033_TRNA PROCESSING.BP	GO:0008033_TRNA PROCESSING.BP		34	-0.575464	-1.10827	0.329866	0.787783	1	9631	tags=56%, list=32%, signal=82%
GO:0031314_EXTRINSIC COMPONENT OF MITOCHONDRIAL INNER MEMBRANE.CC	GO:0031314_EXTRINSIC COMPONENT OF MITOCHONDRIAL INNER MEMBRANE.CC		6	-0.684923	-1.10767	0.380503	0.787286	1	8667	tags=83%, list=28%, signal=116%
GO:0045116_PROTEIN NEDDYLATION.BP	GO:0045116_PROTEIN NEDDYLATION.BP		6	-0.694322	-1.10736	0.371753	0.786005	1	7230	tags=83%, list=24%, signal=109%
GO:0008017_MICROTUBULE BINDING.MF	GO:0008017_MICROTUBULE BINDING.MF		151	-0.504482	-1.10687	0.307346	0.78526	1	5579	tags=16%, list=18%, signal=19%
GO:0005669_TRANSCRIPTION FACTOR TFIID COMPLEX.CC	GO:0005669_TRANSCRIPTION FACTOR TFIID COMPLEX.CC		10	-0.646614	-1.10657	0.378295	0.78409	1	2600	tags=20%, list=9%, signal=22%
GO:0008137_NADH DEHYDROGENASE (UBIQUINONE) ACTIVITY.MF	GO:0008137_NADH DEHYDROGENASE (UBIQUINONE) ACTIVITY.MF		15	-0.621056	-1.10533	0.361801	0.785413	1	4505	tags=40%, list=15%, signal=47%
GO:0006003_FRUCTOSE 2,6-BISPHOSPHATE METABOLIC PROCESS.BP	GO:0006003_FRUCTOSE 2,6-BISPHOSPHATE METABOLIC PROCESS.BP		13	-0.636258	-1.1037	0.378215	0.787861	1	717	tags=15%, list=2%, signal=16%
GO:0006000_FRUCTOSE METABOLIC PROCESS.BP	GO:0006000_FRUCTOSE METABOLIC PROCESS.BP		13	-0.636258	-1.10333	0.367257	0.786902	1	717	tags=15%, list=2%, signal=16%
GO:0050707_REGULATION OF CYTOKINE SECRETION.BP	GO:0050707_REGULATION OF CYTOKINE SECRETION.BP		6	-0.684687	-1.10312	0.388365	0.785424	1	3707	tags=33%, list=12%, signal=38%
GO:0004252_SERINE-TYPE ENDOPEPTIDASE ACTIVITY.MF	GO:0004252_SERINE-TYPE ENDOPEPTIDASE ACTIVITY.MF		120	-0.505555	-1.10202	0.294393	0.786326	1	51	tags=2%, list=0%, signal=2%
GO:0002098_TRNA WOBBLE URIDINE MODIFICATION.BP	GO:0002098_TRNA WOBBLE URIDINE MODIFICATION.BP		9	-0.650771	-1.10187	0.368917	0.784851	1	6658	tags=56%, list=22%, signal=71%
GO:0031966_MITOCHONDRIAL MEMBRANE.CC	GO:0031966_MITOCHONDRIAL MEMBRANE.CC		10	-0.635973	-1.09919	0.356037	0.789884	1	5867	tags=50%, list=19%, signal=62%
GO:0070776_MOZ/MORF HISTONE ACETYLTRANSFERASE COMPLEX.CC	GO:0070776_MOZ/MORF HISTONE ACETYLTRANSFERASE COMPLEX.CC		6	-0.67728	-1.09532	0.387917	0.797686	1	4398	tags=33%, list=14%, signal=39%
GO:0004719_PROTEIN-L-ISOASPARTATE (D-ASPARTATE) O-METHYLTRANSFERASE ACTIVITY.MF	GO:0004719_PROTEIN-L-ISOASPARTATE (D-ASPARTATE) O-METHYLTRANSFERASE ACTIVITY.MF		6	-0.670285	-1.09462	0.387597	0.797442	1	3699	tags=50%, list=12%, signal=57%
GO:0010997_ANAPHASE-PROMOTING COMPLEX BINDING.MF	GO:0010997_ANAPHASE-PROMOTING COMPLEX BINDING.MF		5	-0.690581	-1.09324	0.392857	0.798949	1	7878	tags=60%, list=26%, signal=81%
GO:0031588_NUCLEOTIDE-ACTIVATED PROTEIN KINASE COMPLEX.CC	GO:0031588_NUCLEOTIDE-ACTIVATED PROTEIN KINASE COMPLEX.CC		5	-0.678369	-1.09314	0.393092	0.797269	1	1704	tags=20%, list=6%, signal=21%
GO:0008094_DNA-DEPENDENT ATPASE ACTIVITY.MF	GO:0008094_DNA-DEPENDENT ATPASE ACTIVITY.MF		9	-0.64301	-1.09305	0.37931	0.795574	1	8629	tags=67%, list=28%, signal=93%
GO:0008028_MONOCARBOXYLIC ACID TRANSMEMBRANE TRANSPORTER ACTIVITY.MF	GO:0008028_MONOCARBOXYLIC ACID TRANSMEMBRANE TRANSPORTER ACTIVITY.MF		5	-0.711488	-1.09238	0.396321	0.795378	1	2059	tags=20%, list=7%, signal=21%
GO:0017022_MYOSIN BINDING.MF	GO:0017022_MYOSIN BINDING.MF		7	-0.670812	-1.09137	0.415361	0.796053	1	7227	tags=43%, list=24%, signal=56%
GO:0005220_INOSITOL 1,4,5-TRISPHOSPHATE-SENSITIVE CALCIUM-RELEASE CHANNEL ACTIVITY.MF	GO:0005220_INOSITOL 1,4,5-TRISPHOSPHATE-SENSITIVE CALCIUM-RELEASE CHANNEL ACTIVITY.MF		13	-0.604774	-1.09049	0.387538	0.796446	1	7807	tags=46%, list=26%, signal=62%
GO:0070273_PHOSPHATIDYLINOSITOL-4-PHOSPHATE BINDING.MF	GO:0070273_PHOSPHATIDYLINOSITOL-4-PHOSPHATE BINDING.MF		5	-0.696663	-1.0892	0.40528	0.797798	1	6045	tags=60%, list=20%, signal=75%
GO:0005092_GDP-DISSOCIATION INHIBITOR ACTIVITY.MF	GO:0005092_GDP-DISSOCIATION INHIBITOR ACTIVITY.MF		13	-0.610951	-1.08907	0.367284	0.796195	1	4658	tags=46%, list=15%, signal=54%
GO:0030904_RETROMER COMPLEX.CC	GO:0030904_RETROMER COMPLEX.CC		5	-0.689883	-1.08875	0.394822	0.795113	1	8460	tags=80%, list=28%, signal=111%
GO:1902600_HYDROGEN ION TRANSMEMBRANE TRANSPORT.BP	GO:1902600_HYDROGEN ION TRANSMEMBRANE TRANSPORT.BP		51	-0.535029	-1.0869	0.348281	0.797774	1	2828	tags=31%, list=9%, signal=35%
GO:0016597_AMINO ACID BINDING.MF	GO:0016597_AMINO ACID BINDING.MF		6	-0.681129	-1.08615	0.397394	0.797639	1	7634	tags=50%, list=25%, signal=67%
GO:0006744_UBIQUINONE BIOSYNTHETIC PROCESS.BP	GO:0006744_UBIQUINONE BIOSYNTHETIC PROCESS.BP		9	-0.641875	-1.0841	0.393241	0.80093	1	8667	tags=78%, list=28%, signal=109%
GO:0097027_UBIQUITIN-PROTEIN TRANSFERASE ACTIVATOR ACTIVITY.MF	GO:0097027_UBIQUITIN-PROTEIN TRANSFERASE ACTIVATOR ACTIVITY.MF		5	-0.690581	-1.08393	0.408094	0.799376	1	7878	tags=60%, list=26%, signal=81%
GO:0004180_CARBOXYPEPTIDASE ACTIVITY.MF	GO:0004180_CARBOXYPEPTIDASE ACTIVITY.MF		9	-0.636187	-1.08197	0.400316	0.802177	1	953	tags=22%, list=3%, signal=23%
GO:0070569_URIDYLYLTRANSFERASE ACTIVITY.MF	GO:0070569_URIDYLYLTRANSFERASE ACTIVITY.MF		7	-0.670321	-1.08104	0.409657	0.80264	1	2150	tags=29%, list=7%, signal=31%
GO:0016337_SINGLE ORGANISMAL CELL-CELL ADHESION.BP	GO:0016337_SINGLE ORGANISMAL CELL-CELL ADHESION.BP		42	-0.543583	-1.08084	0.33982	0.801226	1	3372	tags=12%, list=11%, signal=13%
GO:0031124_MRNA 3'-END PROCESSING.BP	GO:0031124_MRNA 3'-END PROCESSING.BP		6	-0.673679	-1.0783	0.410938	0.805664	1	5974	tags=67%, list=20%, signal=83%
GO:0090501_RNA PHOSPHODIESTER BOND HYDROLYSIS.BP	GO:0090501_RNA PHOSPHODIESTER BOND HYDROLYSIS.BP		22	-0.576412	-1.07788	0.392481	0.804833	1	9475	tags=59%, list=31%, signal=86%
GO:0008408_3'-5' EXONUCLEASE ACTIVITY.MF	GO:0008408_3'-5' EXONUCLEASE ACTIVITY.MF		9	-0.628059	-1.0759	0.40566	0.807859	1	7943	tags=67%, list=26%, signal=90%
GO:0006401_RNA CATABOLIC PROCESS.BP	GO:0006401_RNA CATABOLIC PROCESS.BP		5	-0.687631	-1.07575	0.421304	0.80632	1	7730	tags=80%, list=25%, signal=107%
GO:0032467_POSITIVE REGULATION OF CYTOKINESIS.BP	GO:0032467_POSITIVE REGULATION OF CYTOKINESIS.BP		10	-0.636499	-1.07557	0.430906	0.804837	1	7962	tags=30%, list=26%, signal=41%
GO:0048016_INOSITOL PHOSPHATE-MEDIATED SIGNALING.BP	GO:0048016_INOSITOL PHOSPHATE-MEDIATED SIGNALING.BP		13	-0.604774	-1.07382	0.405689	0.80723	1	7807	tags=46%, list=26%, signal=62%
GO:0007188_ADENYLATE CYCLASE-MODULATING G-PROTEIN COUPLED RECEPTOR SIGNALING PATHWAY.BP	GO:0007188_ADENYLATE CYCLASE-MODULATING G-PROTEIN COUPLED RECEPTOR SIGNALING PATHWAY.BP		16	-0.602725	-1.0729	0.410138	0.807553	1	2640	tags=25%, list=9%, signal=27%
GO:0030247_POLYSACCHARIDE BINDING.MF	GO:0030247_POLYSACCHARIDE BINDING.MF		10	-0.614495	-1.0664	0.414781	0.821647	1	4464	tags=20%, list=15%, signal=23%
GO:0006606_PROTEIN IMPORT INTO NUCLEUS.BP	GO:0006606_PROTEIN IMPORT INTO NUCLEUS.BP		19	-0.580484	-1.06608	0.394817	0.82048	1	7976	tags=53%, list=26%, signal=71%
GO:0016593_CDC73/PAF1 COMPLEX.CC	GO:0016593_CDC73/PAF1 COMPLEX.CC		11	-0.604853	-1.06462	0.423256	0.822252	1	11561	tags=91%, list=38%, signal=147%
GO:0004713_PROTEIN TYROSINE KINASE ACTIVITY.MF	GO:0004713_PROTEIN TYROSINE KINASE ACTIVITY.MF		140	-0.491554	-1.06418	0.342772	0.821406	1	3235	tags=11%, list=11%, signal=13%
GO:0033588_ELONGATOR HOLOENZYME COMPLEX.CC	GO:0033588_ELONGATOR HOLOENZYME COMPLEX.CC		6	-0.663421	-1.06391	0.421474	0.820122	1	6114	tags=67%, list=20%, signal=83%
GO:0007067_MITOTIC NUCLEAR DIVISION.BP	GO:0007067_MITOTIC NUCLEAR DIVISION.BP		36	-0.537425	-1.06364	0.383942	0.81892	1	7737	tags=44%, list=25%, signal=60%
GO:0017048_RHO GTPASE BINDING.MF	GO:0017048_RHO GTPASE BINDING.MF		26	-0.564171	-1.06304	0.398462	0.818465	1	6008	tags=38%, list=20%, signal=48%
GO:0008536_RAN GTPASE BINDING.MF	GO:0008536_RAN GTPASE BINDING.MF		26	-0.567463	-1.06292	0.409437	0.816857	1	6162	tags=42%, list=20%, signal=53%
GO:0003735_STRUCTURAL CONSTITUENT OF RIBOSOME.MF	GO:0003735_STRUCTURAL CONSTITUENT OF RIBOSOME.MF		225	-0.471198	-1.06287	0.358712	0.815071	1	888	tags=28%, list=3%, signal=29%
GO:0090503_RNA PHOSPHODIESTER BOND HYDROLYSIS, EXONUCLEOLYTIC.BP	GO:0090503_RNA PHOSPHODIESTER BOND HYDROLYSIS, EXONUCLEOLYTIC.BP		9	-0.635291	-1.06279	0.428805	0.813376	1	9022	tags=67%, list=30%, signal=95%
GO:0006879_CELLULAR IRON ION HOMEOSTASIS.BP	GO:0006879_CELLULAR IRON ION HOMEOSTASIS.BP		25	-0.561143	-1.0616	0.384733	0.81431	1	496	tags=12%, list=2%, signal=12%
GO:0000226_MICROTUBULE CYTOSKELETON ORGANIZATION.BP	GO:0000226_MICROTUBULE CYTOSKELETON ORGANIZATION.BP		39	-0.542854	-1.06126	0.37988	0.813381	1	7551	tags=33%, list=25%, signal=44%
GO:0005840_RIBOSOME.CC	GO:0005840_RIBOSOME.CC		225	-0.467431	-1.06118	0.341679	0.81169	1	586	tags=26%, list=2%, signal=26%
GO:0004812_AMINOACYL-TRNA LIGASE ACTIVITY.MF	GO:0004812_AMINOACYL-TRNA LIGASE ACTIVITY.MF		54	-0.522107	-1.06068	0.385524	0.810982	1	7561	tags=41%, list=25%, signal=54%
GO:0030170_PYRIDOXAL PHOSPHATE BINDING.MF	GO:0030170_PYRIDOXAL PHOSPHATE BINDING.MF		63	-0.51263	-1.05994	0.361446	0.810959	1	2382	tags=11%, list=8%, signal=12%
GO:0042147_RETROGRADE TRANSPORT, ENDOSOME TO GOLGI.BP	GO:0042147_RETROGRADE TRANSPORT, ENDOSOME TO GOLGI.BP		6	-0.66081	-1.0593	0.457792	0.81066	1	6656	tags=67%, list=22%, signal=85%
GO:0031167_RRNA METHYLATION.BP	GO:0031167_RRNA METHYLATION.BP		9	-0.63418	-1.05927	0.426606	0.80891	1	4001	tags=33%, list=13%, signal=38%
GO:0006418_TRNA AMINOACYLATION FOR PROTEIN TRANSLATION.BP	GO:0006418_TRNA AMINOACYLATION FOR PROTEIN TRANSLATION.BP		54	-0.522107	-1.05919	0.383704	0.807281	1	7561	tags=41%, list=25%, signal=54%
GO:0010735_POSITIVE REGULATION OF TRANSCRIPTION VIA SERUM RESPONSE ELEMENT BINDING.BP	GO:0010735_POSITIVE REGULATION OF TRANSCRIPTION VIA SERUM RESPONSE ELEMENT BINDING.BP		5	-0.659229	-1.05819	0.448657	0.807861	1	10374	tags=100%, list=34%, signal=152%
GO:0035556_INTRACELLULAR SIGNAL TRANSDUCTION.BP	GO:0035556_INTRACELLULAR SIGNAL TRANSDUCTION.BP		319	-0.453393	-1.05746	0.332827	0.807642	1	6001	tags=16%, list=20%, signal=20%
GO:0016043_CELLULAR COMPONENT ORGANIZATION.BP	GO:0016043_CELLULAR COMPONENT ORGANIZATION.BP		19	-0.572292	-1.05282	0.420268	0.816903	1	2530	tags=21%, list=8%, signal=23%
GO:0005744_MITOCHONDRIAL INNER MEMBRANE PRESEQUENCE TRANSLOCASE COMPLEX.CC	GO:0005744_MITOCHONDRIAL INNER MEMBRANE PRESEQUENCE TRANSLOCASE COMPLEX.CC		11	-0.631038	-1.05266	0.424963	0.815482	1	7616	tags=55%, list=25%, signal=73%
GO:0000151_UBIQUITIN LIGASE COMPLEX.CC	GO:0000151_UBIQUITIN LIGASE COMPLEX.CC		13	-0.604499	-1.05261	0.420489	0.813798	1	5133	tags=38%, list=17%, signal=46%
GO:0051726_REGULATION OF CELL CYCLE.BP	GO:0051726_REGULATION OF CELL CYCLE.BP		62	-0.508202	-1.05239	0.37172	0.812551	1	2661	tags=13%, list=9%, signal=14%
GO:0031410_CYTOPLASMIC VESICLE.CC	GO:0031410_CYTOPLASMIC VESICLE.CC		11	-0.60378	-1.05175	0.427692	0.812203	1	7623	tags=64%, list=25%, signal=85%
GO:0006370_7-METHYLGUANOSINE MRNA CAPPING.BP	GO:0006370_7-METHYLGUANOSINE MRNA CAPPING.BP		6	-0.668648	-1.05125	0.447574	0.811532	1	7976	tags=83%, list=26%, signal=113%
GO:0003854_3-BETA-HYDROXY-DELTA5-STEROID DEHYDROGENASE ACTIVITY.MF	GO:0003854_3-BETA-HYDROXY-DELTA5-STEROID DEHYDROGENASE ACTIVITY.MF		5	-0.671561	-1.04959	0.448105	0.813712	1	315	tags=20%, list=1%, signal=20%
GO:0016570_HISTONE MODIFICATION.BP	GO:0016570_HISTONE MODIFICATION.BP		11	-0.604853	-1.04789	0.422427	0.815774	1	11561	tags=91%, list=38%, signal=147%
GO:0033554_CELLULAR RESPONSE TO STRESS.BP	GO:0033554_CELLULAR RESPONSE TO STRESS.BP		9	-0.621541	-1.04483	0.458143	0.821217	1	9868	tags=89%, list=32%, signal=131%
GO:0004016_ADENYLATE CYCLASE ACTIVITY.MF	GO:0004016_ADENYLATE CYCLASE ACTIVITY.MF		11	-0.600371	-1.04097	0.438095	0.828439	1	7431	tags=36%, list=24%, signal=48%
GO:0006887_EXOCYTOSIS.BP	GO:0006887_EXOCYTOSIS.BP		34	-0.536538	-1.03962	0.406907	0.829729	1	2709	tags=9%, list=9%, signal=10%
GO:0005739_MITOCHONDRION.CC	GO:0005739_MITOCHONDRION.CC		154	-0.470186	-1.03879	0.383792	0.829792	1	4961	tags=32%, list=16%, signal=39%
GO:0005764_LYSOSOME.CC	GO:0005764_LYSOSOME.CC		19	-0.557695	-1.03713	0.436662	0.831828	1	2222	tags=26%, list=7%, signal=28%
GO:0000975_REGULATORY REGION DNA BINDING.MF	GO:0000975_REGULATORY REGION DNA BINDING.MF		20	-0.563181	-1.03687	0.440529	0.830635	1	4091	tags=30%, list=13%, signal=35%
GO:0033180_PROTON-TRANSPORTING V-TYPE ATPASE, V1 DOMAIN.CC	GO:0033180_PROTON-TRANSPORTING V-TYPE ATPASE, V1 DOMAIN.CC		15	-0.583198	-1.03627	0.454006	0.830264	1	4535	tags=47%, list=15%, signal=55%
GO:0006171_CAMP BIOSYNTHETIC PROCESS.BP	GO:0006171_CAMP BIOSYNTHETIC PROCESS.BP		11	-0.600371	-1.03505	0.464899	0.8312	1	7431	tags=36%, list=24%, signal=48%
GO:0003910_DNA LIGASE (ATP) ACTIVITY.MF	GO:0003910_DNA LIGASE (ATP) ACTIVITY.MF		7	-0.63066	-1.03401	0.471061	0.831783	1	8819	tags=71%, list=29%, signal=101%
GO:0006826_IRON ION TRANSPORT.BP	GO:0006826_IRON ION TRANSPORT.BP		18	-0.569419	-1.03216	0.431034	0.834232	1	52	tags=11%, list=0%, signal=11%
GO:0005685_U1 SNRNP.CC	GO:0005685_U1 SNRNP.CC		8	-0.614055	-1.03197	0.467919	0.832813	1	8111	tags=63%, list=27%, signal=85%
GO:0016772_TRANSFERASE ACTIVITY, TRANSFERRING PHOSPHORUS-CONTAINING GROUPS.MF	GO:0016772_TRANSFERASE ACTIVITY, TRANSFERRING PHOSPHORUS-CONTAINING GROUPS.MF		19	-0.559307	-1.0308	0.442573	0.833756	1	1397	tags=21%, list=5%, signal=22%
GO:0061025_MEMBRANE FUSION.BP	GO:0061025_MEMBRANE FUSION.BP		24	-0.540816	-1.02873	0.435241	0.836659	1	1613	tags=13%, list=5%, signal=13%
GO:0004842_UBIQUITIN-PROTEIN TRANSFERASE ACTIVITY.MF	GO:0004842_UBIQUITIN-PROTEIN TRANSFERASE ACTIVITY.MF		168	-0.464485	-1.0276	0.405365	0.837487	1	7487	tags=32%, list=25%, signal=42%
GO:0005484_SNAP RECEPTOR ACTIVITY.MF	GO:0005484_SNAP RECEPTOR ACTIVITY.MF		24	-0.540816	-1.02724	0.43472	0.836473	1	1613	tags=13%, list=5%, signal=13%
GO:0043240_FANCONI ANAEMIA NUCLEAR COMPLEX.CC	GO:0043240_FANCONI ANAEMIA NUCLEAR COMPLEX.CC		5	-0.662857	-1.0267	0.503185	0.83596	1	5995	tags=40%, list=20%, signal=50%
GO:1901642_NUCLEOSIDE TRANSMEMBRANE TRANSPORT.BP	GO:1901642_NUCLEOSIDE TRANSMEMBRANE TRANSPORT.BP		6	-0.646355	-1.02583	0.476423	0.836075	1	2507	tags=50%, list=8%, signal=54%
GO:0035335_PEPTIDYL-TYROSINE DEPHOSPHORYLATION.BP	GO:0035335_PEPTIDYL-TYROSINE DEPHOSPHORYLATION.BP		142	-0.465797	-1.02465	0.41048	0.836962	1	4338	tags=13%, list=14%, signal=16%
GO:0006801_SUPEROXIDE METABOLIC PROCESS.BP	GO:0006801_SUPEROXIDE METABOLIC PROCESS.BP		6	-0.637594	-1.0238	0.479542	0.837171	1	1119	tags=33%, list=4%, signal=35%
GO:0005337_NUCLEOSIDE TRANSMEMBRANE TRANSPORTER ACTIVITY.MF	GO:0005337_NUCLEOSIDE TRANSMEMBRANE TRANSPORTER ACTIVITY.MF		6	-0.646355	-1.02378	0.485893	0.835478	1	2507	tags=50%, list=8%, signal=54%
GO:0004003_ATP-DEPENDENT DNA HELICASE ACTIVITY.MF	GO:0004003_ATP-DEPENDENT DNA HELICASE ACTIVITY.MF		7	-0.615492	-1.02312	0.471229	0.835248	1	6549	tags=43%, list=22%, signal=55%
GO:0004683_CALMODULIN-DEPENDENT PROTEIN KINASE ACTIVITY.MF	GO:0004683_CALMODULIN-DEPENDENT PROTEIN KINASE ACTIVITY.MF		5	-0.654695	-1.02285	0.475884	0.834044	1	6198	tags=60%, list=20%, signal=75%
GO:0019789_SUMO TRANSFERASE ACTIVITY.MF	GO:0019789_SUMO TRANSFERASE ACTIVITY.MF		11	-0.586703	-1.02179	0.473118	0.834633	1	5991	tags=55%, list=20%, signal=68%
GO:0016462_PYROPHOSPHATASE ACTIVITY.MF	GO:0016462_PYROPHOSPHATASE ACTIVITY.MF		6	-0.625798	-1.02054	0.478605	0.83564	1	8020	tags=67%, list=26%, signal=91%
GO:0004725_PROTEIN TYROSINE PHOSPHATASE ACTIVITY.MF	GO:0004725_PROTEIN TYROSINE PHOSPHATASE ACTIVITY.MF		141	-0.466201	-1.02034	0.415038	0.834273	1	4338	tags=13%, list=14%, signal=16%
GO:0006959_HUMORAL IMMUNE RESPONSE.BP	GO:0006959_HUMORAL IMMUNE RESPONSE.BP		6	-0.640026	-1.02006	0.469841	0.833246	1	10959	tags=100%, list=36%, signal=156%
GO:0004784_SUPEROXIDE DISMUTASE ACTIVITY.MF	GO:0004784_SUPEROXIDE DISMUTASE ACTIVITY.MF		5	-0.653431	-1.01937	0.493507	0.833035	1	1119	tags=40%, list=4%, signal=42%
GO:0008199_FERRIC IRON BINDING.MF	GO:0008199_FERRIC IRON BINDING.MF		17	-0.562991	-1.01826	0.472429	0.833784	1	52	tags=12%, list=0%, signal=12%
GO:0008483_TRANSAMINASE ACTIVITY.MF	GO:0008483_TRANSAMINASE ACTIVITY.MF		16	-0.564755	-1.01711	0.466565	0.83472	1	2382	tags=19%, list=8%, signal=20%
GO:0006413_TRANSLATIONAL INITIATION.BP	GO:0006413_TRANSLATIONAL INITIATION.BP		69	-0.489763	-1.01586	0.427914	0.835734	1	3560	tags=42%, list=12%, signal=47%
GO:0016747_TRANSFERASE ACTIVITY, TRANSFERRING ACYL GROUPS OTHER THAN AMINO-ACYL GROUPS.MF	GO:0016747_TRANSFERASE ACTIVITY, TRANSFERRING ACYL GROUPS OTHER THAN AMINO-ACYL GROUPS.MF		31	-0.523335	-1.01372	0.432927	0.838718	1	1355	tags=13%, list=4%, signal=13%
GO:0019430_REMOVAL OF SUPEROXIDE RADICALS.BP	GO:0019430_REMOVAL OF SUPEROXIDE RADICALS.BP		5	-0.653431	-1.01286	0.516556	0.838764	1	1119	tags=40%, list=4%, signal=42%
GO:0044255_CELLULAR LIPID METABOLIC PROCESS.BP	GO:0044255_CELLULAR LIPID METABOLIC PROCESS.BP		5	-0.647177	-1.01123	0.499197	0.840677	1	10350	tags=80%, list=34%, signal=121%
GO:0004435_PHOSPHATIDYLINOSITOL PHOSPHOLIPASE C ACTIVITY.MF	GO:0004435_PHOSPHATIDYLINOSITOL PHOSPHOLIPASE C ACTIVITY.MF		29	-0.530828	-1.01014	0.452345	0.841479	1	3695	tags=14%, list=12%, signal=16%
GO:0015934_LARGE RIBOSOMAL SUBUNIT.CC	GO:0015934_LARGE RIBOSOMAL SUBUNIT.CC		17	-0.55366	-1.00761	0.477379	0.845315	1	265	tags=29%, list=1%, signal=30%
GO:0003743_TRANSLATION INITIATION FACTOR ACTIVITY.MF	GO:0003743_TRANSLATION INITIATION FACTOR ACTIVITY.MF		64	-0.49675	-1.00698	0.44883	0.844917	1	3560	tags=45%, list=12%, signal=51%
GO:0034453_MICROTUBULE ANCHORING.BP	GO:0034453_MICROTUBULE ANCHORING.BP		6	-0.616887	-1.00696	0.485086	0.843228	1	10826	tags=83%, list=36%, signal=129%
GO:0003697_SINGLE-STRANDED DNA BINDING.MF	GO:0003697_SINGLE-STRANDED DNA BINDING.MF		9	-0.584797	-1.00455	0.49459	0.846943	1	8629	tags=67%, list=28%, signal=93%
GO:0034968_HISTONE LYSINE METHYLATION.BP	GO:0034968_HISTONE LYSINE METHYLATION.BP		24	-0.538347	-1.00433	0.479938	0.845743	1	4270	tags=25%, list=14%, signal=29%
GO:0016881_ACID-AMINO ACID LIGASE ACTIVITY.MF	GO:0016881_ACID-AMINO ACID LIGASE ACTIVITY.MF		8	-0.596011	-1.004	0.477707	0.844784	1	7230	tags=50%, list=24%, signal=66%
GO:0006400_TRNA MODIFICATION.BP	GO:0006400_TRNA MODIFICATION.BP		8	-0.595516	-1.00341	0.493827	0.844381	1	9603	tags=63%, list=32%, signal=91%
GO:0008479_QUEUINE TRNA-RIBOSYLTRANSFERASE ACTIVITY.MF	GO:0008479_QUEUINE TRNA-RIBOSYLTRANSFERASE ACTIVITY.MF		5	-0.644408	-1.00065	0.502377	0.848629	1	9603	tags=80%, list=32%, signal=117%
GO:0006259_DNA METABOLIC PROCESS.BP	GO:0006259_DNA METABOLIC PROCESS.BP		13	-0.572826	-1.00005	0.504644	0.848315	1	7550	tags=54%, list=25%, signal=72%
GO:0003723_RNA BINDING.MF	GO:0003723_RNA BINDING.MF		428	-0.426234	-1.00003	0.415797	0.846651	1	3167	tags=25%, list=10%, signal=27%
GO:0008616_QUEUOSINE BIOSYNTHETIC PROCESS.BP	GO:0008616_QUEUOSINE BIOSYNTHETIC PROCESS.BP		5	-0.644408	-0.99973	0.533546	0.845635	1	9603	tags=80%, list=32%, signal=117%
GO:0051861_GLYCOLIPID BINDING.MF	GO:0051861_GLYCOLIPID BINDING.MF		6	-0.604625	-0.999102	0.493377	0.845269	1	9513	tags=67%, list=31%, signal=97%
GO:0016226_IRON-SULFUR CLUSTER ASSEMBLY.BP	GO:0016226_IRON-SULFUR CLUSTER ASSEMBLY.BP		12	-0.573828	-0.997627	0.507064	0.846816	1	2752	tags=33%, list=9%, signal=37%
GO:0008171_O-METHYLTRANSFERASE ACTIVITY.MF	GO:0008171_O-METHYLTRANSFERASE ACTIVITY.MF		5	-0.629845	-0.9974	0.524618	0.845585	1	7929	tags=40%, list=26%, signal=54%
GO:0018108_PEPTIDYL-TYROSINE PHOSPHORYLATION.BP	GO:0018108_PEPTIDYL-TYROSINE PHOSPHORYLATION.BP		156	-0.447071	-0.996554	0.45858	0.845618	1	3235	tags=11%, list=11%, signal=12%
GO:0016820_HYDROLASE ACTIVITY, ACTING ON ACID ANHYDRIDES, CATALYZING TRANSMEMBRANE MOVEMENT OF SUBSTANCES.MF	GO:0016820_HYDROLASE ACTIVITY, ACTING ON ACID ANHYDRIDES, CATALYZING TRANSMEMBRANE MOVEMENT OF SUBSTANCES.MF		15	-0.548199	-0.996164	0.480539	0.844871	1	3577	tags=53%, list=12%, signal=60%
GO:0006368_TRANSCRIPTION ELONGATION FROM RNA POLYMERASE II PROMOTER.BP	GO:0006368_TRANSCRIPTION ELONGATION FROM RNA POLYMERASE II PROMOTER.BP		16	-0.536198	-0.99286	0.498542	0.850401	1	8801	tags=56%, list=29%, signal=79%
GO:0048038_QUINONE BINDING.MF	GO:0048038_QUINONE BINDING.MF		8	-0.588282	-0.9928	0.500783	0.848857	1	4505	tags=25%, list=15%, signal=29%
GO:0017089_GLYCOLIPID TRANSPORTER ACTIVITY.MF	GO:0017089_GLYCOLIPID TRANSPORTER ACTIVITY.MF		6	-0.604625	-0.990328	0.523957	0.852412	1	9513	tags=67%, list=31%, signal=97%
GO:0031461_CULLIN-RING UBIQUITIN LIGASE COMPLEX.CC	GO:0031461_CULLIN-RING UBIQUITIN LIGASE COMPLEX.CC		13	-0.561609	-0.989189	0.491679	0.853175	1	6304	tags=38%, list=21%, signal=48%
GO:0006470_PROTEIN DEPHOSPHORYLATION.BP	GO:0006470_PROTEIN DEPHOSPHORYLATION.BP		205	-0.434595	-0.988661	0.448276	0.852636	1	4869	tags=19%, list=16%, signal=22%
GO:0004843_THIOL-DEPENDENT UBIQUITIN-SPECIFIC PROTEASE ACTIVITY.MF	GO:0004843_THIOL-DEPENDENT UBIQUITIN-SPECIFIC PROTEASE ACTIVITY.MF		29	-0.514639	-0.988631	0.471471	0.85101	1	8362	tags=52%, list=27%, signal=71%
GO:0003840_GAMMA-GLUTAMYLTRANSFERASE ACTIVITY.MF	GO:0003840_GAMMA-GLUTAMYLTRANSFERASE ACTIVITY.MF		9	-0.583319	-0.988282	0.522222	0.85004	1	6858	tags=44%, list=23%, signal=57%
GO:0005249_VOLTAGE-GATED POTASSIUM CHANNEL ACTIVITY.MF	GO:0005249_VOLTAGE-GATED POTASSIUM CHANNEL ACTIVITY.MF		36	-0.500361	-0.9882	0.478261	0.848538	1	1433	tags=6%, list=5%, signal=6%
GO:0016514_SWI/SNF COMPLEX.CC	GO:0016514_SWI/SNF COMPLEX.CC		18	-0.532371	-0.983327	0.485884	0.85732	1	10165	tags=50%, list=33%, signal=75%
GO:0045893_POSITIVE REGULATION OF TRANSCRIPTION, DNA-TEMPLATED.BP	GO:0045893_POSITIVE REGULATION OF TRANSCRIPTION, DNA-TEMPLATED.BP		25	-0.52158	-0.98289	0.494949	0.856604	1	3196	tags=16%, list=11%, signal=18%
GO:0006635_FATTY ACID BETA-OXIDATION.BP	GO:0006635_FATTY ACID BETA-OXIDATION.BP		13	-0.559698	-0.982831	0.496112	0.855076	1	7829	tags=38%, list=26%, signal=52%
GO:0008134_TRANSCRIPTION FACTOR BINDING.MF	GO:0008134_TRANSCRIPTION FACTOR BINDING.MF		19	-0.535589	-0.982429	0.492163	0.854283	1	4546	tags=26%, list=15%, signal=31%
GO:0035725_SODIUM ION TRANSMEMBRANE TRANSPORT.BP	GO:0035725_SODIUM ION TRANSMEMBRANE TRANSPORT.BP		32	-0.502254	-0.982188	0.492447	0.853102	1	2828	tags=13%, list=9%, signal=14%
GO:0010468_REGULATION OF GENE EXPRESSION.BP	GO:0010468_REGULATION OF GENE EXPRESSION.BP		30	-0.51593	-0.982184	0.497758	0.851477	1	9244	tags=40%, list=30%, signal=57%
GO:0003684_DAMAGED DNA BINDING.MF	GO:0003684_DAMAGED DNA BINDING.MF		23	-0.531234	-0.981749	0.505216	0.850763	1	8138	tags=43%, list=27%, signal=59%
GO:0007265_RAS PROTEIN SIGNAL TRANSDUCTION.BP	GO:0007265_RAS PROTEIN SIGNAL TRANSDUCTION.BP		8	-0.600601	-0.980796	0.533858	0.851088	1	2031	tags=25%, list=7%, signal=27%
GO:0004525_RIBONUCLEASE III ACTIVITY.MF	GO:0004525_RIBONUCLEASE III ACTIVITY.MF		8	-0.588144	-0.98019	0.539658	0.850705	1	9398	tags=50%, list=31%, signal=72%
GO:0005815_MICROTUBULE ORGANIZING CENTER.CC	GO:0005815_MICROTUBULE ORGANIZING CENTER.CC		27	-0.512629	-0.979542	0.482861	0.850411	1	7737	tags=44%, list=25%, signal=60%
GO:0005262_CALCIUM CHANNEL ACTIVITY.MF	GO:0005262_CALCIUM CHANNEL ACTIVITY.MF		31	-0.509721	-0.978161	0.502216	0.851666	1	8184	tags=26%, list=27%, signal=35%
GO:0000165_MAPK CASCADE.BP	GO:0000165_MAPK CASCADE.BP		36	-0.496779	-0.977991	0.509036	0.850391	1	6881	tags=36%, list=23%, signal=47%
GO:0000077_DNA DAMAGE CHECKPOINT.BP	GO:0000077_DNA DAMAGE CHECKPOINT.BP		9	-0.57594	-0.97755	0.532258	0.849687	1	5494	tags=44%, list=18%, signal=54%
GO:0016459_MYOSIN COMPLEX.CC	GO:0016459_MYOSIN COMPLEX.CC		138	-0.443841	-0.977317	0.487874	0.848552	1	5759	tags=16%, list=19%, signal=20%
GO:0016149_TRANSLATION RELEASE FACTOR ACTIVITY, CODON SPECIFIC.MF	GO:0016149_TRANSLATION RELEASE FACTOR ACTIVITY, CODON SPECIFIC.MF		6	-0.615975	-0.976955	0.541796	0.847667	1	10345	tags=67%, list=34%, signal=101%
GO:0016477_CELL MIGRATION.BP	GO:0016477_CELL MIGRATION.BP		44	-0.494052	-0.976608	0.478006	0.846766	1	2942	tags=14%, list=10%, signal=15%
GO:0019825_OXYGEN BINDING.MF	GO:0019825_OXYGEN BINDING.MF		21	-0.525417	-0.975816	0.511046	0.846801	1	515	tags=33%, list=2%, signal=34%
GO:0070469_RESPIRATORY CHAIN.CC	GO:0070469_RESPIRATORY CHAIN.CC		16	-0.534838	-0.974905	0.513595	0.847088	1	4961	tags=63%, list=16%, signal=75%
GO:0090502_RNA PHOSPHODIESTER BOND HYDROLYSIS, ENDONUCLEOLYTIC.BP	GO:0090502_RNA PHOSPHODIESTER BOND HYDROLYSIS, ENDONUCLEOLYTIC.BP		28	-0.512176	-0.971486	0.513889	0.852649	1	8062	tags=46%, list=26%, signal=63%
GO:0004749_RIBOSE PHOSPHATE DIPHOSPHOKINASE ACTIVITY.MF	GO:0004749_RIBOSE PHOSPHATE DIPHOSPHOKINASE ACTIVITY.MF		11	-0.544845	-0.970151	0.534328	0.853875	1	3541	tags=27%, list=12%, signal=31%
GO:0007049_CELL CYCLE.BP	GO:0007049_CELL CYCLE.BP		86	-0.464254	-0.968237	0.510917	0.856075	1	7261	tags=40%, list=24%, signal=52%
GO:0017025_TBP-CLASS PROTEIN BINDING.MF	GO:0017025_TBP-CLASS PROTEIN BINDING.MF		8	-0.58123	-0.967382	0.545171	0.856163	1	10017	tags=50%, list=33%, signal=75%
GO:0036459_THIOL-DEPENDENT UBIQUITINYL HYDROLASE ACTIVITY.MF	GO:0036459_THIOL-DEPENDENT UBIQUITINYL HYDROLASE ACTIVITY.MF		98	-0.456742	-0.966967	0.482405	0.855389	1	8512	tags=37%, list=28%, signal=51%
GO:0045261_PROTON-TRANSPORTING ATP SYNTHASE COMPLEX, CATALYTIC CORE F(1).CC	GO:0045261_PROTON-TRANSPORTING ATP SYNTHASE COMPLEX, CATALYTIC CORE F(1).CC		9	-0.586242	-0.965959	0.549467	0.855835	1	1249	tags=44%, list=4%, signal=46%
GO:0016192_VESICLE-MEDIATED TRANSPORT.BP	GO:0016192_VESICLE-MEDIATED TRANSPORT.BP		178	-0.432149	-0.965871	0.513017	0.854412	1	6809	tags=39%, list=22%, signal=50%
GO:0005852_EUKARYOTIC TRANSLATION INITIATION FACTOR 3 COMPLEX.CC	GO:0005852_EUKARYOTIC TRANSLATION INITIATION FACTOR 3 COMPLEX.CC		24	-0.520014	-0.962788	0.516484	0.858989	1	2905	tags=42%, list=10%, signal=46%
GO:0010181_FMN BINDING.MF	GO:0010181_FMN BINDING.MF		14	-0.55184	-0.962123	0.551929	0.858691	1	3105	tags=29%, list=10%, signal=32%
GO:0046836_GLYCOLIPID TRANSPORT.BP	GO:0046836_GLYCOLIPID TRANSPORT.BP		6	-0.604625	-0.961768	0.557566	0.857836	1	9513	tags=67%, list=31%, signal=97%
GO:0004871_SIGNAL TRANSDUCER ACTIVITY.MF	GO:0004871_SIGNAL TRANSDUCER ACTIVITY.MF		300	-0.417386	-0.961719	0.527523	0.856351	1	3034	tags=11%, list=10%, signal=12%
GO:0016620_OXIDOREDUCTASE ACTIVITY, ACTING ON THE ALDEHYDE OR OXO GROUP OF DONORS, NAD OR NADP AS ACCEPTOR.MF	GO:0016620_OXIDOREDUCTASE ACTIVITY, ACTING ON THE ALDEHYDE OR OXO GROUP OF DONORS, NAD OR NADP AS ACCEPTOR.MF		36	-0.48051	-0.960744	0.523238	0.856685	1	2677	tags=14%, list=9%, signal=15%
GO:0032933_SREBP SIGNALING PATHWAY.BP	GO:0032933_SREBP SIGNALING PATHWAY.BP		5	-0.600222	-0.959794	0.549114	0.856992	1	10109	tags=80%, list=33%, signal=120%
GO:0003774_MOTOR ACTIVITY.MF	GO:0003774_MOTOR ACTIVITY.MF		139	-0.443831	-0.959768	0.508929	0.855456	1	5759	tags=16%, list=19%, signal=19%
GO:0048306_CALCIUM-DEPENDENT PROTEIN BINDING.MF	GO:0048306_CALCIUM-DEPENDENT PROTEIN BINDING.MF		5	-0.612294	-0.958876	0.555046	0.855747	1	373	tags=40%, list=1%, signal=40%
GO:0000281_MITOTIC CYTOKINESIS.BP	GO:0000281_MITOTIC CYTOKINESIS.BP		9	-0.56332	-0.957663	0.546751	0.856668	1	2794	tags=22%, list=9%, signal=24%
GO:0033014_TETRAPYRROLE BIOSYNTHETIC PROCESS.BP	GO:0033014_TETRAPYRROLE BIOSYNTHETIC PROCESS.BP		11	-0.545022	-0.956284	0.547337	0.857764	1	5120	tags=27%, list=17%, signal=33%
GO:0004332_FRUCTOSE-BISPHOSPHATE ALDOLASE ACTIVITY.MF	GO:0004332_FRUCTOSE-BISPHOSPHATE ALDOLASE ACTIVITY.MF		7	-0.589911	-0.953683	0.559429	0.861476	1	684	tags=29%, list=2%, signal=29%
GO:0004415_HYALURONONGLUCOSAMINIDASE ACTIVITY.MF	GO:0004415_HYALURONONGLUCOSAMINIDASE ACTIVITY.MF		8	-0.56674	-0.952612	0.555721	0.862125	1	6630	tags=38%, list=22%, signal=48%
GO:0003918_DNA TOPOISOMERASE TYPE II (ATP-HYDROLYZING) ACTIVITY.MF	GO:0003918_DNA TOPOISOMERASE TYPE II (ATP-HYDROLYZING) ACTIVITY.MF		10	-0.554866	-0.952302	0.558779	0.861197	1	7050	tags=60%, list=23%, signal=78%
GO:0017124_SH3 DOMAIN BINDING.MF	GO:0017124_SH3 DOMAIN BINDING.MF		5	-0.609088	-0.951883	0.572568	0.860479	1	6610	tags=60%, list=22%, signal=77%
GO:0016282_EUKARYOTIC 43S PREINITIATION COMPLEX.CC	GO:0016282_EUKARYOTIC 43S PREINITIATION COMPLEX.CC		19	-0.504699	-0.950842	0.540146	0.860929	1	2905	tags=47%, list=10%, signal=52%
GO:0005746_MITOCHONDRIAL RESPIRATORY CHAIN.CC	GO:0005746_MITOCHONDRIAL RESPIRATORY CHAIN.CC		7	-0.577544	-0.949585	0.569805	0.861861	1	1983	tags=43%, list=7%, signal=46%
GO:0032039_INTEGRATOR COMPLEX.CC	GO:0032039_INTEGRATOR COMPLEX.CC		5	-0.606692	-0.948515	0.569466	0.862421	1	11380	tags=80%, list=37%, signal=128%
GO:0008378_GALACTOSYLTRANSFERASE ACTIVITY.MF	GO:0008378_GALACTOSYLTRANSFERASE ACTIVITY.MF		20	-0.513709	-0.944044	0.546296	0.869644	1	3308	tags=10%, list=11%, signal=11%
GO:0005758_MITOCHONDRIAL INTERMEMBRANE SPACE.CC	GO:0005758_MITOCHONDRIAL INTERMEMBRANE SPACE.CC		5	-0.594379	-0.939454	0.574751	0.877165	1	2399	tags=40%, list=8%, signal=43%
GO:0001731_FORMATION OF TRANSLATION PREINITIATION COMPLEX.BP	GO:0001731_FORMATION OF TRANSLATION PREINITIATION COMPLEX.BP		19	-0.504699	-0.938964	0.545455	0.876583	1	2905	tags=47%, list=10%, signal=52%
GO:0005544_CALCIUM-DEPENDENT PHOSPHOLIPID BINDING.MF	GO:0005544_CALCIUM-DEPENDENT PHOSPHOLIPID BINDING.MF		30	-0.491866	-0.938898	0.53905	0.875151	1	2529	tags=27%, list=8%, signal=29%
GO:0097359_UDP-GLUCOSYLATION.BP	GO:0097359_UDP-GLUCOSYLATION.BP		5	-0.593987	-0.936072	0.60134	0.879023	1	10926	tags=80%, list=36%, signal=125%
GO:0034061_DNA POLYMERASE ACTIVITY.MF	GO:0034061_DNA POLYMERASE ACTIVITY.MF		5	-0.600924	-0.935245	0.583468	0.879067	1	3164	tags=20%, list=10%, signal=22%
GO:0016712_OXIDOREDUCTASE ACTIVITY, ACTING ON PAIRED DONORS, WITH INCORPORATION OR REDUCTION OF MOLECULAR OXYGEN, REDUCED FLAVIN OR FLAVOPROTEIN AS ONE DONOR, AND INCORPORATION OF ONE ATOM OF OXYGEN.MF	GO:0016712_OXIDOREDUCTASE ACTIVITY, ACTING ON PAIRED DONORS, WITH INCORPORATION OR REDUCTION OF MOLECULAR OXYGEN, REDUCED FLAVIN OR FLAVOPROTEIN AS ONE DONOR, AND INCORPORATION OF ONE ATOM OF OXYGEN.MF		11	-0.536919	-0.932791	0.572079	0.882269	1	3692	tags=18%, list=12%, signal=21%
GO:0019104_DNA N-GLYCOSYLASE ACTIVITY.MF	GO:0019104_DNA N-GLYCOSYLASE ACTIVITY.MF		5	-0.599974	-0.932317	0.578254	0.881643	1	10679	tags=60%, list=35%, signal=92%
GO:0003980_UDP-GLUCOSE:GLYCOPROTEIN GLUCOSYLTRANSFERASE ACTIVITY.MF	GO:0003980_UDP-GLUCOSE:GLYCOPROTEIN GLUCOSYLTRANSFERASE ACTIVITY.MF		5	-0.593987	-0.931071	0.584642	0.882566	1	10926	tags=80%, list=36%, signal=125%
GO:0008154_ACTIN POLYMERIZATION OR DEPOLYMERIZATION.BP	GO:0008154_ACTIN POLYMERIZATION OR DEPOLYMERIZATION.BP		7	-0.562713	-0.930258	0.589257	0.882582	1	6610	tags=43%, list=22%, signal=55%
GO:0051015_ACTIN FILAMENT BINDING.MF	GO:0051015_ACTIN FILAMENT BINDING.MF		115	-0.432235	-0.929758	0.566009	0.881945	1	3858	tags=12%, list=13%, signal=14%
GO:0030131_CLATHRIN ADAPTOR COMPLEX.CC	GO:0030131_CLATHRIN ADAPTOR COMPLEX.CC		32	-0.481944	-0.92964	0.592424	0.880617	1	6719	tags=38%, list=22%, signal=48%
GO:0008152_METABOLIC PROCESS.BP	GO:0008152_METABOLIC PROCESS.BP		499	-0.391058	-0.929585	0.601527	0.879174	1	5082	tags=19%, list=17%, signal=23%
GO:0002755_MYD88-DEPENDENT TOLL-LIKE RECEPTOR SIGNALING PATHWAY.BP	GO:0002755_MYD88-DEPENDENT TOLL-LIKE RECEPTOR SIGNALING PATHWAY.BP		12	-0.535854	-0.929364	0.557037	0.878006	1	10618	tags=67%, list=35%, signal=102%
GO:0043547_POSITIVE REGULATION OF GTPASE ACTIVITY.BP	GO:0043547_POSITIVE REGULATION OF GTPASE ACTIVITY.BP		463	-0.396908	-0.928576	0.559429	0.877942	1	8147	tags=24%, list=27%, signal=33%
GO:0070008_SERINE-TYPE EXOPEPTIDASE ACTIVITY.MF	GO:0070008_SERINE-TYPE EXOPEPTIDASE ACTIVITY.MF		7	-0.563212	-0.928158	0.575194	0.877211	1	11267	tags=57%, list=37%, signal=91%
GO:0015297_ANTIPORTER ACTIVITY.MF	GO:0015297_ANTIPORTER ACTIVITY.MF		12	-0.531374	-0.927196	0.590139	0.877422	1	2828	tags=17%, list=9%, signal=18%
GO:0006464_CELLULAR PROTEIN MODIFICATION PROCESS.BP	GO:0006464_CELLULAR PROTEIN MODIFICATION PROCESS.BP		30	-0.482507	-0.926889	0.553488	0.876529	1	3699	tags=20%, list=12%, signal=23%
GO:0006265_DNA TOPOLOGICAL CHANGE.BP	GO:0006265_DNA TOPOLOGICAL CHANGE.BP		15	-0.514316	-0.926707	0.571646	0.875347	1	7050	tags=40%, list=23%, signal=52%
GO:0004308_EXO-ALPHA-SIALIDASE ACTIVITY.MF	GO:0004308_EXO-ALPHA-SIALIDASE ACTIVITY.MF		5	-0.586715	-0.926041	0.595349	0.875006	1	4702	tags=40%, list=15%, signal=47%
GO:0035064_METHYLATED HISTONE BINDING.MF	GO:0035064_METHYLATED HISTONE BINDING.MF		5	-0.597937	-0.925904	0.607201	0.873719	1	4784	tags=20%, list=16%, signal=24%
GO:0033290_EUKARYOTIC 48S PREINITIATION COMPLEX.CC	GO:0033290_EUKARYOTIC 48S PREINITIATION COMPLEX.CC		19	-0.504699	-0.923669	0.571429	0.876319	1	2905	tags=47%, list=10%, signal=52%
GO:0007417_CENTRAL NERVOUS SYSTEM DEVELOPMENT.BP	GO:0007417_CENTRAL NERVOUS SYSTEM DEVELOPMENT.BP		5	-0.58333	-0.920967	0.6042	0.87992	1	2654	tags=20%, list=9%, signal=22%
GO:0009408_RESPONSE TO HEAT.BP	GO:0009408_RESPONSE TO HEAT.BP		10	-0.545603	-0.92012	0.601276	0.880016	1	1494	tags=30%, list=5%, signal=32%
GO:0031931_TORC1 COMPLEX.CC	GO:0031931_TORC1 COMPLEX.CC		8	-0.550438	-0.919167	0.583591	0.880223	1	6798	tags=25%, list=22%, signal=32%
GO:0005506_IRON ION BINDING.MF	GO:0005506_IRON ION BINDING.MF		154	-0.417143	-0.918752	0.572531	0.879456	1	1003	tags=10%, list=3%, signal=11%
GO:0006665_SPHINGOLIPID METABOLIC PROCESS.BP	GO:0006665_SPHINGOLIPID METABOLIC PROCESS.BP		15	-0.511905	-0.915451	0.565217	0.883991	1	494	tags=13%, list=2%, signal=14%
GO:0042981_REGULATION OF APOPTOTIC PROCESS.BP	GO:0042981_REGULATION OF APOPTOTIC PROCESS.BP		101	-0.434193	-0.914791	0.5759	0.883685	1	3173	tags=22%, list=10%, signal=24%
GO:0015385_SODIUM:PROTON ANTIPORTER ACTIVITY.MF	GO:0015385_SODIUM:PROTON ANTIPORTER ACTIVITY.MF		11	-0.528763	-0.913775	0.589394	0.884054	1	2828	tags=18%, list=9%, signal=20%
GO:0005179_HORMONE ACTIVITY.MF	GO:0005179_HORMONE ACTIVITY.MF		16	-0.507985	-0.912804	0.586364	0.884338	1	86	tags=6%, list=0%, signal=6%
GO:0000266_MITOCHONDRIAL FISSION.BP	GO:0000266_MITOCHONDRIAL FISSION.BP		9	-0.540735	-0.912241	0.586646	0.883896	1	7373	tags=22%, list=24%, signal=29%
GO:0005833_HEMOGLOBIN COMPLEX.CC	GO:0005833_HEMOGLOBIN COMPLEX.CC		17	-0.496619	-0.912146	0.602826	0.882538	1	515	tags=35%, list=2%, signal=36%
GO:0045666_POSITIVE REGULATION OF NEURON DIFFERENTIATION.BP	GO:0045666_POSITIVE REGULATION OF NEURON DIFFERENTIATION.BP		7	-0.557313	-0.911949	0.617792	0.881403	1	8566	tags=43%, list=28%, signal=60%
GO:0016567_PROTEIN UBIQUITINATION.BP	GO:0016567_PROTEIN UBIQUITINATION.BP		253	-0.395241	-0.91155	0.600283	0.880562	1	7487	tags=28%, list=25%, signal=37%
GO:0016702_OXIDOREDUCTASE ACTIVITY, ACTING ON SINGLE DONORS WITH INCORPORATION OF MOLECULAR OXYGEN, INCORPORATION OF TWO ATOMS OF OXYGEN.MF	GO:0016702_OXIDOREDUCTASE ACTIVITY, ACTING ON SINGLE DONORS WITH INCORPORATION OF MOLECULAR OXYGEN, INCORPORATION OF TWO ATOMS OF OXYGEN.MF		28	-0.481445	-0.90953	0.582335	0.882841	1	944	tags=18%, list=3%, signal=18%
GO:0015711_ORGANIC ANION TRANSPORT.BP	GO:0015711_ORGANIC ANION TRANSPORT.BP		10	-0.522411	-0.909439	0.600302	0.881518	1	8289	tags=40%, list=27%, signal=55%
GO:0019752_CARBOXYLIC ACID METABOLIC PROCESS.BP	GO:0019752_CARBOXYLIC ACID METABOLIC PROCESS.BP		17	-0.505658	-0.907639	0.624413	0.883413	1	3203	tags=24%, list=11%, signal=26%
GO:0007160_CELL-MATRIX ADHESION.BP	GO:0007160_CELL-MATRIX ADHESION.BP		22	-0.491717	-0.906875	0.605422	0.883285	1	1655	tags=18%, list=5%, signal=19%
GO:0015671_OXYGEN TRANSPORT.BP	GO:0015671_OXYGEN TRANSPORT.BP		19	-0.495383	-0.906808	0.594955	0.881924	1	515	tags=32%, list=2%, signal=32%
GO:0042127_REGULATION OF CELL PROLIFERATION.BP	GO:0042127_REGULATION OF CELL PROLIFERATION.BP		29	-0.478813	-0.906597	0.589041	0.880786	1	1558	tags=17%, list=5%, signal=18%
GO:0016311_DEPHOSPHORYLATION.BP	GO:0016311_DEPHOSPHORYLATION.BP		192	-0.407283	-0.906142	0.615497	0.880107	1	4751	tags=18%, list=16%, signal=21%
GO:0006402_MRNA CATABOLIC PROCESS.BP	GO:0006402_MRNA CATABOLIC PROCESS.BP		6	-0.56361	-0.906035	0.59322	0.878853	1	7338	tags=50%, list=24%, signal=66%
GO:0051287_NAD BINDING.MF	GO:0051287_NAD BINDING.MF		46	-0.450195	-0.903173	0.594161	0.882317	1	6083	tags=30%, list=20%, signal=38%
GO:0008514_ORGANIC ANION TRANSMEMBRANE TRANSPORTER ACTIVITY.MF	GO:0008514_ORGANIC ANION TRANSMEMBRANE TRANSPORTER ACTIVITY.MF		10	-0.522411	-0.901857	0.615385	0.883181	1	8289	tags=40%, list=27%, signal=55%
GO:0032259_METHYLATION.BP	GO:0032259_METHYLATION.BP		144	-0.404604	-0.901647	0.57948	0.882073	1	4678	tags=19%, list=15%, signal=23%
GO:0019221_CYTOKINE-MEDIATED SIGNALING PATHWAY.BP	GO:0019221_CYTOKINE-MEDIATED SIGNALING PATHWAY.BP		22	-0.48922	-0.898488	0.610853	0.886212	1	4639	tags=27%, list=15%, signal=32%
GO:0004712_PROTEIN SERINE/THREONINE/TYROSINE KINASE ACTIVITY.MF	GO:0004712_PROTEIN SERINE/THREONINE/TYROSINE KINASE ACTIVITY.MF		8	-0.54316	-0.898275	0.623397	0.885105	1	4921	tags=25%, list=16%, signal=30%
GO:0015031_PROTEIN TRANSPORT.BP	GO:0015031_PROTEIN TRANSPORT.BP		165	-0.407676	-0.896931	0.614951	0.886056	1	6836	tags=38%, list=22%, signal=48%
GO:0016592_MEDIATOR COMPLEX.CC	GO:0016592_MEDIATOR COMPLEX.CC		41	-0.452518	-0.895543	0.608247	0.887006	1	7715	tags=39%, list=25%, signal=52%
GO:0005868_CYTOPLASMIC DYNEIN COMPLEX.CC	GO:0005868_CYTOPLASMIC DYNEIN COMPLEX.CC		10	-0.517917	-0.894586	0.623234	0.887227	1	9346	tags=70%, list=31%, signal=101%
GO:0009435_NAD BIOSYNTHETIC PROCESS.BP	GO:0009435_NAD BIOSYNTHETIC PROCESS.BP		14	-0.505091	-0.893578	0.600897	0.887542	1	5426	tags=36%, list=18%, signal=43%
GO:0001104_RNA POLYMERASE II TRANSCRIPTION COFACTOR ACTIVITY.MF	GO:0001104_RNA POLYMERASE II TRANSCRIPTION COFACTOR ACTIVITY.MF		37	-0.462977	-0.893416	0.606105	0.886363	1	8767	tags=46%, list=29%, signal=64%
GO:0004707_MAP KINASE ACTIVITY.MF	GO:0004707_MAP KINASE ACTIVITY.MF		22	-0.480922	-0.89266	0.606015	0.886212	1	6881	tags=36%, list=23%, signal=47%
GO:0007010_CYTOSKELETON ORGANIZATION.BP	GO:0007010_CYTOSKELETON ORGANIZATION.BP		45	-0.445943	-0.892482	0.618076	0.885092	1	2942	tags=16%, list=10%, signal=17%
GO:0004497_MONOOXYGENASE ACTIVITY.MF	GO:0004497_MONOOXYGENASE ACTIVITY.MF		74	-0.425254	-0.891544	0.617862	0.885318	1	1958	tags=11%, list=6%, signal=12%
GO:0008191_METALLOENDOPEPTIDASE INHIBITOR ACTIVITY.MF	GO:0008191_METALLOENDOPEPTIDASE INHIBITOR ACTIVITY.MF		9	-0.539283	-0.891363	0.62675	0.884151	1	39	tags=11%, list=0%, signal=11%
GO:0003690_DOUBLE-STRANDED DNA BINDING.MF	GO:0003690_DOUBLE-STRANDED DNA BINDING.MF		7	-0.535355	-0.89134	0.629571	0.882742	1	2740	tags=14%, list=9%, signal=16%
GO:0005344_OXYGEN TRANSPORTER ACTIVITY.MF	GO:0005344_OXYGEN TRANSPORTER ACTIVITY.MF		19	-0.495383	-0.891091	0.614679	0.881736	1	515	tags=32%, list=2%, signal=32%
GO:0098599_PALMITOYL HYDROLASE ACTIVITY.MF	GO:0098599_PALMITOYL HYDROLASE ACTIVITY.MF		5	-0.567616	-0.890951	0.652104	0.880558	1	4490	tags=60%, list=15%, signal=70%
GO:0008081_PHOSPHORIC DIESTER HYDROLASE ACTIVITY.MF	GO:0008081_PHOSPHORIC DIESTER HYDROLASE ACTIVITY.MF		80	-0.425864	-0.889214	0.58806	0.882182	1	6927	tags=19%, list=23%, signal=24%
GO:0044070_REGULATION OF ANION TRANSPORT.BP	GO:0044070_REGULATION OF ANION TRANSPORT.BP		8	-0.527397	-0.888287	0.616794	0.882338	1	4454	tags=38%, list=15%, signal=44%
GO:0004879_RNA POLYMERASE II TRANSCRIPTION FACTOR ACTIVITY, LIGAND-ACTIVATED SEQUENCE-SPECIFIC DNA BINDING.MF	GO:0004879_RNA POLYMERASE II TRANSCRIPTION FACTOR ACTIVITY, LIGAND-ACTIVATED SEQUENCE-SPECIFIC DNA BINDING.MF		29	-0.456865	-0.88664	0.595238	0.883879	1	3873	tags=14%, list=13%, signal=16%
GO:0043161_PROTEASOME-MEDIATED UBIQUITIN-DEPENDENT PROTEIN CATABOLIC PROCESS.BP	GO:0043161_PROTEASOME-MEDIATED UBIQUITIN-DEPENDENT PROTEIN CATABOLIC PROCESS.BP		7	-0.531903	-0.88423	0.628752	0.886639	1	6366	tags=43%, list=21%, signal=54%
GO:0017137_RAB GTPASE BINDING.MF	GO:0017137_RAB GTPASE BINDING.MF		22	-0.477419	-0.88293	0.611872	0.887392	1	6203	tags=18%, list=20%, signal=23%
GO:0005858_AXONEMAL DYNEIN COMPLEX.CC	GO:0005858_AXONEMAL DYNEIN COMPLEX.CC		10	-0.513796	-0.881444	0.632777	0.888478	1	12961	tags=70%, list=43%, signal=122%
GO:0006885_REGULATION OF PH.BP	GO:0006885_REGULATION OF PH.BP		12	-0.499689	-0.881344	0.631494	0.887209	1	2828	tags=17%, list=9%, signal=18%
GO:0006935_CHEMOTAXIS.BP	GO:0006935_CHEMOTAXIS.BP		32	-0.454125	-0.881001	0.648819	0.886349	1	3199	tags=22%, list=11%, signal=24%
GO:0006415_TRANSLATIONAL TERMINATION.BP	GO:0006415_TRANSLATIONAL TERMINATION.BP		9	-0.522049	-0.880061	0.641479	0.886447	1	5999	tags=33%, list=20%, signal=42%
GO:0006637_ACYL-COA METABOLIC PROCESS.BP	GO:0006637_ACYL-COA METABOLIC PROCESS.BP		5	-0.564437	-0.880029	0.653226	0.885089	1	4211	tags=40%, list=14%, signal=46%
GO:0015299_SOLUTE:PROTON ANTIPORTER ACTIVITY.MF	GO:0015299_SOLUTE:PROTON ANTIPORTER ACTIVITY.MF		13	-0.508953	-0.879878	0.647709	0.883919	1	2828	tags=15%, list=9%, signal=17%
GO:0006621_PROTEIN RETENTION IN ER LUMEN.BP	GO:0006621_PROTEIN RETENTION IN ER LUMEN.BP		5	-0.56824	-0.879796	0.659341	0.882631	1	4275	tags=40%, list=14%, signal=47%
GO:0043086_NEGATIVE REGULATION OF CATALYTIC ACTIVITY.BP	GO:0043086_NEGATIVE REGULATION OF CATALYTIC ACTIVITY.BP		31	-0.452966	-0.878291	0.597179	0.883804	1	1898	tags=13%, list=6%, signal=14%
GO:0006954_INFLAMMATORY RESPONSE.BP	GO:0006954_INFLAMMATORY RESPONSE.BP		24	-0.459002	-0.873581	0.641975	0.890478	1	3707	tags=29%, list=12%, signal=33%
GO:0046923_ER RETENTION SEQUENCE BINDING.MF	GO:0046923_ER RETENTION SEQUENCE BINDING.MF		5	-0.56824	-0.871964	0.676033	0.891821	1	4275	tags=40%, list=14%, signal=47%
GO:0000175_3'-5'-EXORIBONUCLEASE ACTIVITY.MF	GO:0000175_3'-5'-EXORIBONUCLEASE ACTIVITY.MF		5	-0.551723	-0.867692	0.670608	0.897701	1	8746	tags=60%, list=29%, signal=84%
GO:0007064_MITOTIC SISTER CHROMATID COHESION.BP	GO:0007064_MITOTIC SISTER CHROMATID COHESION.BP		16	-0.481408	-0.867544	0.620637	0.896511	1	9043	tags=56%, list=30%, signal=80%
GO:1901031_REGULATION OF RESPONSE TO REACTIVE OXYGEN SPECIES.BP	GO:1901031_REGULATION OF RESPONSE TO REACTIVE OXYGEN SPECIES.BP		7	-0.50873	-0.867225	0.655814	0.895599	1	1142	tags=29%, list=4%, signal=30%
GO:0006730_ONE-CARBON METABOLIC PROCESS.BP	GO:0006730_ONE-CARBON METABOLIC PROCESS.BP		27	-0.456765	-0.865793	0.644615	0.896621	1	4745	tags=22%, list=16%, signal=26%
GO:0034450_UBIQUITIN-UBIQUITIN LIGASE ACTIVITY.MF	GO:0034450_UBIQUITIN-UBIQUITIN LIGASE ACTIVITY.MF		6	-0.540888	-0.864099	0.65534	0.89792	1	13469	tags=83%, list=44%, signal=149%
GO:0004134_4-ALPHA-GLUCANOTRANSFERASE ACTIVITY.MF	GO:0004134_4-ALPHA-GLUCANOTRANSFERASE ACTIVITY.MF		6	-0.530405	-0.862904	0.654028	0.898367	1	12456	tags=67%, list=41%, signal=113%
GO:0051539_4 IRON, 4 SULFUR CLUSTER BINDING.MF	GO:0051539_4 IRON, 4 SULFUR CLUSTER BINDING.MF		21	-0.458323	-0.860257	0.633763	0.901235	1	5203	tags=33%, list=17%, signal=40%
GO:0051607_DEFENSE RESPONSE TO VIRUS.BP	GO:0051607_DEFENSE RESPONSE TO VIRUS.BP		10	-0.494386	-0.859925	0.657658	0.900378	1	10252	tags=70%, list=34%, signal=106%
GO:0042803_PROTEIN HOMODIMERIZATION ACTIVITY.MF	GO:0042803_PROTEIN HOMODIMERIZATION ACTIVITY.MF		20	-0.47262	-0.858286	0.647493	0.901689	1	4666	tags=25%, list=15%, signal=30%
GO:0008374_O-ACYLTRANSFERASE ACTIVITY.MF	GO:0008374_O-ACYLTRANSFERASE ACTIVITY.MF		14	-0.486681	-0.857663	0.678733	0.901228	1	6720	tags=29%, list=22%, signal=37%
GO:0051569_REGULATION OF HISTONE H3-K4 METHYLATION.BP	GO:0051569_REGULATION OF HISTONE H3-K4 METHYLATION.BP		6	-0.530645	-0.856565	0.682099	0.90164	1	9119	tags=33%, list=30%, signal=48%
GO:0005980_GLYCOGEN CATABOLIC PROCESS.BP	GO:0005980_GLYCOGEN CATABOLIC PROCESS.BP		6	-0.530405	-0.85612	0.672026	0.901058	1	12456	tags=67%, list=41%, signal=113%
GO:0007346_REGULATION OF MITOTIC CELL CYCLE.BP	GO:0007346_REGULATION OF MITOTIC CELL CYCLE.BP		10	-0.49849	-0.855487	0.677725	0.900739	1	7609	tags=20%, list=25%, signal=27%
GO:0018024_HISTONE-LYSINE N-METHYLTRANSFERASE ACTIVITY.MF	GO:0018024_HISTONE-LYSINE N-METHYLTRANSFERASE ACTIVITY.MF		41	-0.430846	-0.854465	0.664145	0.901097	1	4270	tags=15%, list=14%, signal=17%
GO:0030362_PROTEIN PHOSPHATASE TYPE 4 REGULATOR ACTIVITY.MF	GO:0030362_PROTEIN PHOSPHATASE TYPE 4 REGULATOR ACTIVITY.MF		6	-0.527353	-0.852681	0.651125	0.902694	1	2175	tags=17%, list=7%, signal=18%
GO:0071797_LUBAC COMPLEX.CC	GO:0071797_LUBAC COMPLEX.CC		6	-0.521228	-0.851683	0.669291	0.902896	1	10040	tags=50%, list=33%, signal=75%
GO:0004135_AMYLO-ALPHA-1,6-GLUCOSIDASE ACTIVITY.MF	GO:0004135_AMYLO-ALPHA-1,6-GLUCOSIDASE ACTIVITY.MF		6	-0.530405	-0.850819	0.678049	0.902905	1	12456	tags=67%, list=41%, signal=113%
GO:0008053_MITOCHONDRIAL FUSION.BP	GO:0008053_MITOCHONDRIAL FUSION.BP		7	-0.518387	-0.850252	0.689063	0.90244	1	14661	tags=100%, list=48%, signal=193%
GO:0050727_REGULATION OF INFLAMMATORY RESPONSE.BP	GO:0050727_REGULATION OF INFLAMMATORY RESPONSE.BP		6	-0.528371	-0.850249	0.661812	0.90105	1	5372	tags=33%, list=18%, signal=40%
GO:0031011_INO80 COMPLEX.CC	GO:0031011_INO80 COMPLEX.CC		10	-0.498286	-0.84881	0.666144	0.901993	1	11847	tags=70%, list=39%, signal=115%
GO:0030289_PROTEIN PHOSPHATASE 4 COMPLEX.CC	GO:0030289_PROTEIN PHOSPHATASE 4 COMPLEX.CC		6	-0.527353	-0.847135	0.678019	0.903275	1	2175	tags=17%, list=7%, signal=18%
GO:0004709_MAP KINASE KINASE KINASE ACTIVITY.MF	GO:0004709_MAP KINASE KINASE KINASE ACTIVITY.MF		12	-0.475966	-0.846097	0.6621	0.903496	1	6642	tags=33%, list=22%, signal=43%
GO:0015075_ION TRANSMEMBRANE TRANSPORTER ACTIVITY.MF	GO:0015075_ION TRANSMEMBRANE TRANSPORTER ACTIVITY.MF		8	-0.507987	-0.845302	0.685127	0.903392	1	3083	tags=13%, list=10%, signal=14%
GO:0043022_RIBOSOME BINDING.MF	GO:0043022_RIBOSOME BINDING.MF		25	-0.45017	-0.845158	0.676336	0.902231	1	6783	tags=36%, list=22%, signal=46%
GO:0061617_MICOS COMPLEX.CC	GO:0061617_MICOS COMPLEX.CC		12	-0.47107	-0.844771	0.676236	0.901475	1	9695	tags=42%, list=32%, signal=61%
GO:0004367_GLYCEROL-3-PHOSPHATE DEHYDROGENASE [NAD+] ACTIVITY.MF	GO:0004367_GLYCEROL-3-PHOSPHATE DEHYDROGENASE [NAD+] ACTIVITY.MF		5	-0.531415	-0.844547	0.697966	0.900429	1	805	tags=20%, list=3%, signal=21%
GO:0001609_G-PROTEIN COUPLED ADENOSINE RECEPTOR ACTIVITY.MF	GO:0001609_G-PROTEIN COUPLED ADENOSINE RECEPTOR ACTIVITY.MF		6	-0.514869	-0.844139	0.68932	0.899746	1	8961	tags=67%, list=29%, signal=94%
GO:0071558_HISTONE DEMETHYLASE ACTIVITY (H3-K27 SPECIFIC).MF	GO:0071558_HISTONE DEMETHYLASE ACTIVITY (H3-K27 SPECIFIC).MF		11	-0.483129	-0.844026	0.664516	0.898561	1	15067	tags=82%, list=50%, signal=162%
GO:0004722_PROTEIN SERINE/THREONINE PHOSPHATASE ACTIVITY.MF	GO:0004722_PROTEIN SERINE/THREONINE PHOSPHATASE ACTIVITY.MF		28	-0.438665	-0.843808	0.666183	0.897573	1	5644	tags=25%, list=19%, signal=31%
GO:0015095_MAGNESIUM ION TRANSMEMBRANE TRANSPORTER ACTIVITY.MF	GO:0015095_MAGNESIUM ION TRANSMEMBRANE TRANSPORTER ACTIVITY.MF		6	-0.528083	-0.843528	0.687403	0.896659	1	8902	tags=67%, list=29%, signal=94%
GO:0005829_CYTOSOL.CC	GO:0005829_CYTOSOL.CC		60	-0.417533	-0.843294	0.69186	0.89569	1	7185	tags=33%, list=24%, signal=44%
GO:0005104_FIBROBLAST GROWTH FACTOR RECEPTOR BINDING.MF	GO:0005104_FIBROBLAST GROWTH FACTOR RECEPTOR BINDING.MF		6	-0.523372	-0.84185	0.718033	0.896503	1	11223	tags=67%, list=37%, signal=106%
GO:0006777_MO-MOLYBDOPTERIN COFACTOR BIOSYNTHETIC PROCESS.BP	GO:0006777_MO-MOLYBDOPTERIN COFACTOR BIOSYNTHETIC PROCESS.BP		7	-0.513161	-0.841526	0.679612	0.89568	1	8673	tags=57%, list=28%, signal=80%
GO:0071557_HISTONE H3-K27 DEMETHYLATION.BP	GO:0071557_HISTONE H3-K27 DEMETHYLATION.BP		11	-0.483129	-0.840391	0.673879	0.896207	1	15067	tags=82%, list=50%, signal=162%
GO:0001973_ADENOSINE RECEPTOR SIGNALING PATHWAY.BP	GO:0001973_ADENOSINE RECEPTOR SIGNALING PATHWAY.BP		6	-0.514869	-0.839986	0.685535	0.895485	1	8961	tags=67%, list=29%, signal=94%
GO:0006913_NUCLEOCYTOPLASMIC TRANSPORT.BP	GO:0006913_NUCLEOCYTOPLASMIC TRANSPORT.BP		9	-0.494592	-0.839807	0.674923	0.894404	1	6836	tags=44%, list=22%, signal=57%
GO:0030522_INTRACELLULAR RECEPTOR SIGNALING PATHWAY.BP	GO:0030522_INTRACELLULAR RECEPTOR SIGNALING PATHWAY.BP		48	-0.416863	-0.838904	0.701183	0.894446	1	7257	tags=25%, list=24%, signal=33%
GO:0046168_GLYCEROL-3-PHOSPHATE CATABOLIC PROCESS.BP	GO:0046168_GLYCEROL-3-PHOSPHATE CATABOLIC PROCESS.BP		5	-0.531415	-0.838006	0.680685	0.894671	1	805	tags=20%, list=3%, signal=21%
GO:0006556_S-ADENOSYLMETHIONINE BIOSYNTHETIC PROCESS.BP	GO:0006556_S-ADENOSYLMETHIONINE BIOSYNTHETIC PROCESS.BP		7	-0.512481	-0.83714	0.694704	0.894682	1	6091	tags=57%, list=20%, signal=71%
GO:0004478_METHIONINE ADENOSYLTRANSFERASE ACTIVITY.MF	GO:0004478_METHIONINE ADENOSYLTRANSFERASE ACTIVITY.MF		7	-0.512481	-0.8368	0.683871	0.893895	1	6091	tags=57%, list=20%, signal=71%
GO:0005057_RECEPTOR SIGNALING PROTEIN ACTIVITY.MF	GO:0005057_RECEPTOR SIGNALING PROTEIN ACTIVITY.MF		14	-0.472446	-0.836622	0.691617	0.892866	1	10116	tags=36%, list=33%, signal=53%
GO:0000186_ACTIVATION OF MAPKK ACTIVITY.BP	GO:0000186_ACTIVATION OF MAPKK ACTIVITY.BP		12	-0.475966	-0.836201	0.680818	0.892199	1	6642	tags=33%, list=22%, signal=43%
GO:0015016_[HEPARAN SULFATE]-GLUCOSAMINE N-SULFOTRANSFERASE ACTIVITY.MF	GO:0015016_[HEPARAN SULFATE]-GLUCOSAMINE N-SULFOTRANSFERASE ACTIVITY.MF		8	-0.507713	-0.833176	0.699538	0.89544	1	10292	tags=38%, list=34%, signal=57%
GO:0007030_GOLGI ORGANIZATION.BP	GO:0007030_GOLGI ORGANIZATION.BP		5	-0.526315	-0.832473	0.719298	0.895109	1	8053	tags=60%, list=26%, signal=82%
GO:1903830_MAGNESIUM ION TRANSMEMBRANE TRANSPORT.BP	GO:1903830_MAGNESIUM ION TRANSMEMBRANE TRANSPORT.BP		6	-0.528083	-0.831789	0.718995	0.894867	1	8902	tags=67%, list=29%, signal=94%
GO:0007155_CELL ADHESION.BP	GO:0007155_CELL ADHESION.BP		321	-0.36296	-0.829225	0.772059	0.897531	1	1655	tags=3%, list=5%, signal=4%
GO:0016051_CARBOHYDRATE BIOSYNTHETIC PROCESS.BP	GO:0016051_CARBOHYDRATE BIOSYNTHETIC PROCESS.BP		6	-0.504487	-0.826502	0.711755	0.900443	1	9744	tags=50%, list=32%, signal=74%
GO:0006520_CELLULAR AMINO ACID METABOLIC PROCESS.BP	GO:0006520_CELLULAR AMINO ACID METABOLIC PROCESS.BP		28	-0.427008	-0.826467	0.691358	0.899172	1	2258	tags=14%, list=7%, signal=15%
GO:0004697_PROTEIN KINASE C ACTIVITY.MF	GO:0004697_PROTEIN KINASE C ACTIVITY.MF		15	-0.458792	-0.823275	0.688253	0.902629	1	3977	tags=13%, list=13%, signal=15%
GO:0006139_NUCLEOBASE-CONTAINING COMPOUND METABOLIC PROCESS.BP	GO:0006139_NUCLEOBASE-CONTAINING COMPOUND METABOLIC PROCESS.BP		44	-0.411395	-0.82202	0.722983	0.903242	1	5203	tags=25%, list=17%, signal=30%
GO:0007088_REGULATION OF MITOTIC NUCLEAR DIVISION.BP	GO:0007088_REGULATION OF MITOTIC NUCLEAR DIVISION.BP		8	-0.498767	-0.821954	0.719626	0.902008	1	3280	tags=25%, list=11%, signal=28%
GO:0006189_'DE NOVO' IMP BIOSYNTHETIC PROCESS.BP	GO:0006189_'DE NOVO' IMP BIOSYNTHETIC PROCESS.BP		7	-0.512292	-0.821678	0.720191	0.901102	1	5508	tags=29%, list=18%, signal=35%
GO:0045892_NEGATIVE REGULATION OF TRANSCRIPTION, DNA-TEMPLATED.BP	GO:0045892_NEGATIVE REGULATION OF TRANSCRIPTION, DNA-TEMPLATED.BP		34	-0.41688	-0.820076	0.717262	0.902187	1	2661	tags=12%, list=9%, signal=13%
GO:0016409_PALMITOYLTRANSFERASE ACTIVITY.MF	GO:0016409_PALMITOYLTRANSFERASE ACTIVITY.MF		5	-0.521021	-0.818874	0.718901	0.902672	1	8902	tags=40%, list=29%, signal=57%
GO:0030150_PROTEIN IMPORT INTO MITOCHONDRIAL MATRIX.BP	GO:0030150_PROTEIN IMPORT INTO MITOCHONDRIAL MATRIX.BP		6	-0.513103	-0.818306	0.740741	0.902175	1	7191	tags=67%, list=24%, signal=87%
GO:0031929_TOR SIGNALING.BP	GO:0031929_TOR SIGNALING.BP		12	-0.461631	-0.816855	0.689602	0.902956	1	12473	tags=42%, list=41%, signal=71%
GO:0016579_PROTEIN DEUBIQUITINATION.BP	GO:0016579_PROTEIN DEUBIQUITINATION.BP		100	-0.383552	-0.81343	0.75	0.906685	1	8512	tags=35%, list=28%, signal=48%
GO:0007005_MITOCHONDRION ORGANIZATION.BP	GO:0007005_MITOCHONDRION ORGANIZATION.BP		13	-0.449425	-0.81149	0.707391	0.908262	1	6326	tags=31%, list=21%, signal=39%
GO:0008308_VOLTAGE-GATED ANION CHANNEL ACTIVITY.MF	GO:0008308_VOLTAGE-GATED ANION CHANNEL ACTIVITY.MF		10	-0.475048	-0.81056	0.716463	0.908324	1	4454	tags=30%, list=15%, signal=35%
GO:0003747_TRANSLATION RELEASE FACTOR ACTIVITY.MF	GO:0003747_TRANSLATION RELEASE FACTOR ACTIVITY.MF		5	-0.513527	-0.810402	0.748355	0.907258	1	3796	tags=20%, list=12%, signal=23%
GO:0006626_PROTEIN TARGETING TO MITOCHONDRION.BP	GO:0006626_PROTEIN TARGETING TO MITOCHONDRION.BP		5	-0.516	-0.807192	0.743044	0.910717	1	9068	tags=60%, list=30%, signal=85%
GO:0031932_TORC2 COMPLEX.CC	GO:0031932_TORC2 COMPLEX.CC		5	-0.518847	-0.806758	0.75	0.910043	1	9162	tags=40%, list=30%, signal=57%
GO:0000178_EXOSOME (RNASE COMPLEX).CC	GO:0000178_EXOSOME (RNASE COMPLEX).CC		6	-0.505129	-0.806424	0.72265	0.909215	1	5717	tags=67%, list=19%, signal=82%
GO:0051289_PROTEIN HOMOTETRAMERIZATION.BP	GO:0051289_PROTEIN HOMOTETRAMERIZATION.BP		11	-0.469381	-0.804637	0.714076	0.910546	1	6610	tags=27%, list=22%, signal=35%
GO:0006629_LIPID METABOLIC PROCESS.BP	GO:0006629_LIPID METABOLIC PROCESS.BP		129	-0.365792	-0.799382	0.780314	0.916775	1	1612	tags=8%, list=5%, signal=8%
GO:0007051_SPINDLE ORGANIZATION.BP	GO:0007051_SPINDLE ORGANIZATION.BP		11	-0.467729	-0.798919	0.731523	0.916102	1	10116	tags=64%, list=33%, signal=95%
GO:0006754_ATP BIOSYNTHETIC PROCESS.BP	GO:0006754_ATP BIOSYNTHETIC PROCESS.BP		7	-0.485185	-0.797311	0.735202	0.917072	1	1249	tags=43%, list=4%, signal=45%
GO:0022857_TRANSMEMBRANE TRANSPORTER ACTIVITY.MF	GO:0022857_TRANSMEMBRANE TRANSPORTER ACTIVITY.MF		49	-0.397085	-0.796311	0.722944	0.917147	1	3238	tags=14%, list=11%, signal=16%
GO:0005272_SODIUM CHANNEL ACTIVITY.MF	GO:0005272_SODIUM CHANNEL ACTIVITY.MF		10	-0.457921	-0.795919	0.737327	0.916382	1	1579	tags=10%, list=5%, signal=11%
GO:0016829_LYASE ACTIVITY.MF	GO:0016829_LYASE ACTIVITY.MF		73	-0.3841	-0.793614	0.766313	0.918341	1	2298	tags=10%, list=8%, signal=10%
GO:0009331_GLYCEROL-3-PHOSPHATE DEHYDROGENASE COMPLEX.CC	GO:0009331_GLYCEROL-3-PHOSPHATE DEHYDROGENASE COMPLEX.CC		7	-0.481501	-0.792123	0.735152	0.919101	1	805	tags=14%, list=3%, signal=15%
GO:0016042_LIPID CATABOLIC PROCESS.BP	GO:0016042_LIPID CATABOLIC PROCESS.BP		40	-0.407638	-0.790366	0.74965	0.920218	1	1201	tags=8%, list=4%, signal=8%
GO:0019205_NUCLEOBASE-CONTAINING COMPOUND KINASE ACTIVITY.MF	GO:0019205_NUCLEOBASE-CONTAINING COMPOUND KINASE ACTIVITY.MF		17	-0.436155	-0.789949	0.75387	0.919434	1	3557	tags=18%, list=12%, signal=20%
GO:0007018_MICROTUBULE-BASED MOVEMENT.BP	GO:0007018_MICROTUBULE-BASED MOVEMENT.BP		165	-0.355736	-0.788868	0.784141	0.919653	1	6526	tags=15%, list=21%, signal=19%
GO:0032040_SMALL-SUBUNIT PROCESSOME.CC	GO:0032040_SMALL-SUBUNIT PROCESSOME.CC		9	-0.463736	-0.788371	0.720247	0.919093	1	4963	tags=67%, list=16%, signal=80%
GO:0032456_ENDOCYTIC RECYCLING.BP	GO:0032456_ENDOCYTIC RECYCLING.BP		22	-0.418888	-0.786224	0.739447	0.920768	1	5288	tags=27%, list=17%, signal=33%
GO:0006072_GLYCEROL-3-PHOSPHATE METABOLIC PROCESS.BP	GO:0006072_GLYCEROL-3-PHOSPHATE METABOLIC PROCESS.BP		7	-0.481501	-0.783064	0.763955	0.923814	1	805	tags=14%, list=3%, signal=15%
GO:0008138_PROTEIN TYROSINE/SERINE/THREONINE PHOSPHATASE ACTIVITY.MF	GO:0008138_PROTEIN TYROSINE/SERINE/THREONINE PHOSPHATASE ACTIVITY.MF		60	-0.379812	-0.780846	0.763744	0.925599	1	6814	tags=30%, list=22%, signal=39%
GO:0016616_OXIDOREDUCTASE ACTIVITY, ACTING ON THE CH-OH GROUP OF DONORS, NAD OR NADP AS ACCEPTOR.MF	GO:0016616_OXIDOREDUCTASE ACTIVITY, ACTING ON THE CH-OH GROUP OF DONORS, NAD OR NADP AS ACCEPTOR.MF		50	-0.381329	-0.780039	0.763848	0.925397	1	1885	tags=12%, list=6%, signal=13%
GO:0051537_2 IRON, 2 SULFUR CLUSTER BINDING.MF	GO:0051537_2 IRON, 2 SULFUR CLUSTER BINDING.MF		26	-0.411434	-0.778987	0.748879	0.925556	1	1378	tags=8%, list=5%, signal=8%
GO:0005044_SCAVENGER RECEPTOR ACTIVITY.MF	GO:0005044_SCAVENGER RECEPTOR ACTIVITY.MF		44	-0.383763	-0.773318	0.759475	0.931905	1	199	tags=2%, list=1%, signal=2%
GO:0005543_PHOSPHOLIPID BINDING.MF	GO:0005543_PHOSPHOLIPID BINDING.MF		29	-0.400152	-0.772261	0.767677	0.932075	1	1555	tags=7%, list=5%, signal=7%
GO:0006811_ION TRANSPORT.BP	GO:0006811_ION TRANSPORT.BP		276	-0.332484	-0.77172	0.843049	0.931483	1	1720	tags=7%, list=6%, signal=7%
GO:0006221_PYRIMIDINE NUCLEOTIDE BIOSYNTHETIC PROCESS.BP	GO:0006221_PYRIMIDINE NUCLEOTIDE BIOSYNTHETIC PROCESS.BP		10	-0.440197	-0.771382	0.75	0.930608	1	3462	tags=60%, list=11%, signal=68%
GO:0090544_BAF-TYPE COMPLEX.CC	GO:0090544_BAF-TYPE COMPLEX.CC		19	-0.416194	-0.769427	0.754098	0.931899	1	12611	tags=53%, list=41%, signal=90%
GO:0033178_PROTON-TRANSPORTING TWO-SECTOR ATPASE COMPLEX, CATALYTIC DOMAIN.CC	GO:0033178_PROTON-TRANSPORTING TWO-SECTOR ATPASE COMPLEX, CATALYTIC DOMAIN.CC		12	-0.448505	-0.767967	0.755952	0.932551	1	4284	tags=50%, list=14%, signal=58%
GO:0007186_G-PROTEIN COUPLED RECEPTOR SIGNALING PATHWAY.BP	GO:0007186_G-PROTEIN COUPLED RECEPTOR SIGNALING PATHWAY.BP		374	-0.327095	-0.766249	0.907994	0.933494	1	4679	tags=12%, list=15%, signal=14%
GO:0046935_1-PHOSPHATIDYLINOSITOL-3-KINASE REGULATOR ACTIVITY.MF	GO:0046935_1-PHOSPHATIDYLINOSITOL-3-KINASE REGULATOR ACTIVITY.MF		7	-0.472725	-0.76618	0.772293	0.932273	1	12202	tags=86%, list=40%, signal=143%
GO:0016758_TRANSFERASE ACTIVITY, TRANSFERRING HEXOSYL GROUPS.MF	GO:0016758_TRANSFERASE ACTIVITY, TRANSFERRING HEXOSYL GROUPS.MF		35	-0.386548	-0.76547	0.769115	0.931961	1	5535	tags=20%, list=18%, signal=24%
GO:0031683_G-PROTEIN BETA/GAMMA-SUBUNIT COMPLEX BINDING.MF	GO:0031683_G-PROTEIN BETA/GAMMA-SUBUNIT COMPLEX BINDING.MF		49	-0.375667	-0.763504	0.771957	0.933341	1	2640	tags=10%, list=9%, signal=11%
GO:0005944_PHOSPHATIDYLINOSITOL 3-KINASE COMPLEX, CLASS IB.CC	GO:0005944_PHOSPHATIDYLINOSITOL 3-KINASE COMPLEX, CLASS IB.CC		7	-0.472725	-0.761451	0.77812	0.93474	1	12202	tags=86%, list=40%, signal=143%
GO:0042626_ATPASE ACTIVITY, COUPLED TO TRANSMEMBRANE MOVEMENT OF SUBSTANCES.MF	GO:0042626_ATPASE ACTIVITY, COUPLED TO TRANSMEMBRANE MOVEMENT OF SUBSTANCES.MF		66	-0.364564	-0.759874	0.799414	0.93549	1	8576	tags=32%, list=28%, signal=44%
GO:0006890_RETROGRADE VESICLE-MEDIATED TRANSPORT, GOLGI TO ER.BP	GO:0006890_RETROGRADE VESICLE-MEDIATED TRANSPORT, GOLGI TO ER.BP		6	-0.469947	-0.759845	0.781906	0.934237	1	1650	tags=17%, list=5%, signal=18%
GO:0004190_ASPARTIC-TYPE ENDOPEPTIDASE ACTIVITY.MF	GO:0004190_ASPARTIC-TYPE ENDOPEPTIDASE ACTIVITY.MF		30	-0.384933	-0.754377	0.785714	0.940071	1	4276	tags=20%, list=14%, signal=23%
GO:0044206_UMP SALVAGE.BP	GO:0044206_UMP SALVAGE.BP		6	-0.465721	-0.754125	0.790221	0.939078	1	5003	tags=50%, list=16%, signal=60%
GO:0015696_AMMONIUM TRANSPORT.BP	GO:0015696_AMMONIUM TRANSPORT.BP		7	-0.449463	-0.752043	0.773791	0.940371	1	2977	tags=29%, list=10%, signal=32%
GO:0005881_CYTOPLASMIC MICROTUBULE.CC	GO:0005881_CYTOPLASMIC MICROTUBULE.CC		7	-0.452547	-0.75142	0.786174	0.939833	1	8254	tags=29%, list=27%, signal=39%
GO:0043169_CATION BINDING.MF	GO:0043169_CATION BINDING.MF		19	-0.414625	-0.751153	0.778443	0.938899	1	5644	tags=26%, list=19%, signal=32%
GO:0030001_METAL ION TRANSPORT.BP	GO:0030001_METAL ION TRANSPORT.BP		33	-0.383418	-0.750544	0.801775	0.938384	1	1812	tags=12%, list=6%, signal=13%
GO:0005828_KINETOCHORE MICROTUBULE.CC	GO:0005828_KINETOCHORE MICROTUBULE.CC		7	-0.452547	-0.748688	0.765854	0.939409	1	8254	tags=29%, list=27%, signal=39%
GO:0046034_ATP METABOLIC PROCESS.BP	GO:0046034_ATP METABOLIC PROCESS.BP		15	-0.418356	-0.746905	0.77548	0.940434	1	3577	tags=47%, list=12%, signal=53%
GO:0016485_PROTEIN PROCESSING.BP	GO:0016485_PROTEIN PROCESSING.BP		8	-0.451564	-0.746155	0.787479	0.940119	1	7844	tags=63%, list=26%, signal=84%
GO:0019001_GUANYL NUCLEOTIDE BINDING.MF	GO:0019001_GUANYL NUCLEOTIDE BINDING.MF		49	-0.375667	-0.744513	0.806405	0.940909	1	2640	tags=10%, list=9%, signal=11%
GO:0008519_AMMONIUM TRANSMEMBRANE TRANSPORTER ACTIVITY.MF	GO:0008519_AMMONIUM TRANSMEMBRANE TRANSPORTER ACTIVITY.MF		7	-0.449463	-0.74357	0.749235	0.940759	1	2977	tags=29%, list=10%, signal=32%
GO:0019901_PROTEIN KINASE BINDING.MF	GO:0019901_PROTEIN KINASE BINDING.MF		29	-0.392479	-0.742656	0.810398	0.940623	1	7915	tags=66%, list=26%, signal=88%
GO:0000910_CYTOKINESIS.BP	GO:0000910_CYTOKINESIS.BP		25	-0.391423	-0.742578	0.793627	0.939421	1	8566	tags=44%, list=28%, signal=61%
GO:0009967_POSITIVE REGULATION OF SIGNAL TRANSDUCTION.BP	GO:0009967_POSITIVE REGULATION OF SIGNAL TRANSDUCTION.BP		11	-0.421406	-0.742148	0.779479	0.93871	1	14294	tags=64%, list=47%, signal=120%
GO:0004674_PROTEIN SERINE/THREONINE KINASE ACTIVITY.MF	GO:0004674_PROTEIN SERINE/THREONINE KINASE ACTIVITY.MF		441	-0.31777	-0.74196	0.938462	0.93768	1	6914	tags=19%, list=23%, signal=25%
GO:0005905_CLATHRIN-COATED PIT.CC	GO:0005905_CLATHRIN-COATED PIT.CC		8	-0.446504	-0.74133	0.78871	0.937159	1	7623	tags=25%, list=25%, signal=33%
GO:0071805_POTASSIUM ION TRANSMEMBRANE TRANSPORT.BP	GO:0071805_POTASSIUM ION TRANSMEMBRANE TRANSPORT.BP		61	-0.354129	-0.739805	0.836765	0.937901	1	1433	tags=3%, list=5%, signal=3%
GO:0008168_METHYLTRANSFERASE ACTIVITY.MF	GO:0008168_METHYLTRANSFERASE ACTIVITY.MF		130	-0.337392	-0.73949	0.879257	0.937009	1	6633	tags=26%, list=22%, signal=33%
GO:0051010_MICROTUBULE PLUS-END BINDING.MF	GO:0051010_MICROTUBULE PLUS-END BINDING.MF		7	-0.452547	-0.739162	0.798122	0.936153	1	8254	tags=29%, list=27%, signal=39%
GO:0070373_NEGATIVE REGULATION OF ERK1 AND ERK2 CASCADE.BP	GO:0070373_NEGATIVE REGULATION OF ERK1 AND ERK2 CASCADE.BP		9	-0.4363	-0.73863	0.798151	0.935545	1	5372	tags=22%, list=18%, signal=27%
GO:0005216_ION CHANNEL ACTIVITY.MF	GO:0005216_ION CHANNEL ACTIVITY.MF		133	-0.337289	-0.737864	0.864253	0.935205	1	906	tags=4%, list=3%, signal=4%
GO:0004887_THYROID HORMONE RECEPTOR ACTIVITY.MF	GO:0004887_THYROID HORMONE RECEPTOR ACTIVITY.MF		17	-0.405612	-0.735727	0.78863	0.936591	1	7257	tags=29%, list=24%, signal=39%
GO:0005777_PEROXISOME.CC	GO:0005777_PEROXISOME.CC		32	-0.373289	-0.734913	0.806122	0.936285	1	9103	tags=34%, list=30%, signal=49%
GO:0005761_MITOCHONDRIAL RIBOSOME.CC	GO:0005761_MITOCHONDRIAL RIBOSOME.CC		6	-0.45076	-0.732835	0.803738	0.937494	1	4137	tags=50%, list=14%, signal=58%
GO:0016746_TRANSFERASE ACTIVITY, TRANSFERRING ACYL GROUPS.MF	GO:0016746_TRANSFERASE ACTIVITY, TRANSFERRING ACYL GROUPS.MF		103	-0.342093	-0.732629	0.852555	0.93651	1	7088	tags=31%, list=23%, signal=40%
GO:0003707_STEROID HORMONE RECEPTOR ACTIVITY.MF	GO:0003707_STEROID HORMONE RECEPTOR ACTIVITY.MF		92	-0.340674	-0.732493	0.876289	0.935433	1	6831	tags=22%, list=22%, signal=28%
GO:0008543_FIBROBLAST GROWTH FACTOR RECEPTOR SIGNALING PATHWAY.BP	GO:0008543_FIBROBLAST GROWTH FACTOR RECEPTOR SIGNALING PATHWAY.BP		13	-0.419326	-0.729872	0.805097	0.937306	1	11223	tags=38%, list=37%, signal=61%
GO:0016779_NUCLEOTIDYLTRANSFERASE ACTIVITY.MF	GO:0016779_NUCLEOTIDYLTRANSFERASE ACTIVITY.MF		50	-0.364208	-0.72854	0.819423	0.937706	1	7888	tags=40%, list=26%, signal=54%
GO:0003989_ACETYL-COA CARBOXYLASE ACTIVITY.MF	GO:0003989_ACETYL-COA CARBOXYLASE ACTIVITY.MF		6	-0.450603	-0.72796	0.80155	0.937166	1	11831	tags=67%, list=39%, signal=109%
GO:0032012_REGULATION OF ARF PROTEIN SIGNAL TRANSDUCTION.BP	GO:0032012_REGULATION OF ARF PROTEIN SIGNAL TRANSDUCTION.BP		23	-0.381809	-0.727034	0.805022	0.936948	1	8116	tags=26%, list=27%, signal=36%
GO:0004198_CALCIUM-DEPENDENT CYSTEINE-TYPE ENDOPEPTIDASE ACTIVITY.MF	GO:0004198_CALCIUM-DEPENDENT CYSTEINE-TYPE ENDOPEPTIDASE ACTIVITY.MF		24	-0.380867	-0.726481	0.803709	0.936347	1	5313	tags=17%, list=17%, signal=20%
GO:0035591_SIGNALING ADAPTOR ACTIVITY.MF	GO:0035591_SIGNALING ADAPTOR ACTIVITY.MF		11	-0.421406	-0.723096	0.8	0.939132	1	14294	tags=64%, list=47%, signal=120%
GO:0031625_UBIQUITIN PROTEIN LIGASE BINDING.MF	GO:0031625_UBIQUITIN PROTEIN LIGASE BINDING.MF		32	-0.375468	-0.721731	0.814871	0.939496	1	6304	tags=28%, list=21%, signal=35%
GO:0016849_PHOSPHORUS-OXYGEN LYASE ACTIVITY.MF	GO:0016849_PHOSPHORUS-OXYGEN LYASE ACTIVITY.MF		35	-0.367828	-0.721135	0.828777	0.938928	1	7573	tags=17%, list=25%, signal=23%
GO:0072488_AMMONIUM TRANSMEMBRANE TRANSPORT.BP	GO:0072488_AMMONIUM TRANSMEMBRANE TRANSPORT.BP		7	-0.449463	-0.720585	0.828885	0.938316	1	2977	tags=29%, list=10%, signal=32%
GO:0030159_RECEPTOR SIGNALING COMPLEX SCAFFOLD ACTIVITY.MF	GO:0030159_RECEPTOR SIGNALING COMPLEX SCAFFOLD ACTIVITY.MF		6	-0.445849	-0.719459	0.799051	0.938321	1	7893	tags=33%, list=26%, signal=45%
GO:0008565_PROTEIN TRANSPORTER ACTIVITY.MF	GO:0008565_PROTEIN TRANSPORTER ACTIVITY.MF		48	-0.355818	-0.71897	0.837719	0.937639	1	6719	tags=42%, list=22%, signal=53%
GO:0009058_BIOSYNTHETIC PROCESS.BP	GO:0009058_BIOSYNTHETIC PROCESS.BP		69	-0.345158	-0.718201	0.865022	0.937306	1	1299	tags=7%, list=4%, signal=8%
GO:0006820_ANION TRANSPORT.BP	GO:0006820_ANION TRANSPORT.BP		35	-0.371821	-0.715775	0.821429	0.938915	1	5283	tags=20%, list=17%, signal=24%
GO:0050776_REGULATION OF IMMUNE RESPONSE.BP	GO:0050776_REGULATION OF IMMUNE RESPONSE.BP		5	-0.449539	-0.712955	0.827815	0.940854	1	4099	tags=40%, list=13%, signal=46%
GO:0009190_CYCLIC NUCLEOTIDE BIOSYNTHETIC PROCESS.BP	GO:0009190_CYCLIC NUCLEOTIDE BIOSYNTHETIC PROCESS.BP		35	-0.367828	-0.712802	0.845926	0.939783	1	7573	tags=17%, list=25%, signal=23%
GO:0000902_CELL MORPHOGENESIS.BP	GO:0000902_CELL MORPHOGENESIS.BP		15	-0.393357	-0.712746	0.820988	0.938616	1	927	tags=7%, list=3%, signal=7%
GO:0005086_ARF GUANYL-NUCLEOTIDE EXCHANGE FACTOR ACTIVITY.MF	GO:0005086_ARF GUANYL-NUCLEOTIDE EXCHANGE FACTOR ACTIVITY.MF		23	-0.381809	-0.712605	0.80543	0.937565	1	8116	tags=26%, list=27%, signal=36%
GO:0050790_REGULATION OF CATALYTIC ACTIVITY.BP	GO:0050790_REGULATION OF CATALYTIC ACTIVITY.BP		58	-0.350943	-0.71256	0.861272	0.936391	1	4658	tags=29%, list=15%, signal=35%
GO:0004652_POLYNUCLEOTIDE ADENYLYLTRANSFERASE ACTIVITY.MF	GO:0004652_POLYNUCLEOTIDE ADENYLYLTRANSFERASE ACTIVITY.MF		7	-0.436272	-0.71143	0.80938	0.936492	1	8537	tags=43%, list=28%, signal=60%
GO:0043631_RNA POLYADENYLATION.BP	GO:0043631_RNA POLYADENYLATION.BP		7	-0.436272	-0.709004	0.81677	0.937895	1	8537	tags=43%, list=28%, signal=60%
GO:0016614_OXIDOREDUCTASE ACTIVITY, ACTING ON CH-OH GROUP OF DONORS.MF	GO:0016614_OXIDOREDUCTASE ACTIVITY, ACTING ON CH-OH GROUP OF DONORS.MF		6	-0.445194	-0.707071	0.820312	0.93893	1	12048	tags=67%, list=40%, signal=110%
GO:0008157_PROTEIN PHOSPHATASE 1 BINDING.MF	GO:0008157_PROTEIN PHOSPHATASE 1 BINDING.MF		8	-0.427302	-0.705582	0.822257	0.939406	1	12016	tags=25%, list=39%, signal=41%
GO:0003777_MICROTUBULE MOTOR ACTIVITY.MF	GO:0003777_MICROTUBULE MOTOR ACTIVITY.MF		166	-0.316046	-0.703248	0.919877	0.940702	1	3597	tags=8%, list=12%, signal=9%
GO:0016602_CCAAT-BINDING FACTOR COMPLEX.CC	GO:0016602_CCAAT-BINDING FACTOR COMPLEX.CC		5	-0.441626	-0.701073	0.833333	0.941962	1	5184	tags=40%, list=17%, signal=48%
GO:0007276_GAMETE GENERATION.BP	GO:0007276_GAMETE GENERATION.BP		8	-0.421943	-0.699213	0.813354	0.942662	1	5523	tags=38%, list=18%, signal=46%
GO:0006914_AUTOPHAGY.BP	GO:0006914_AUTOPHAGY.BP		42	-0.350236	-0.691294	0.865497	0.950017	1	7212	tags=33%, list=24%, signal=44%
GO:0016831_CARBOXY-LYASE ACTIVITY.MF	GO:0016831_CARBOXY-LYASE ACTIVITY.MF		10	-0.406702	-0.691283	0.8	0.9488	1	2298	tags=20%, list=8%, signal=22%
GO:0008474_PALMITOYL-(PROTEIN) HYDROLASE ACTIVITY.MF	GO:0008474_PALMITOYL-(PROTEIN) HYDROLASE ACTIVITY.MF		6	-0.425368	-0.688951	0.849231	0.949976	1	4490	tags=50%, list=15%, signal=59%
GO:0046856_PHOSPHATIDYLINOSITOL DEPHOSPHORYLATION.BP	GO:0046856_PHOSPHATIDYLINOSITOL DEPHOSPHORYLATION.BP		30	-0.354575	-0.686483	0.853587	0.951386	1	8287	tags=30%, list=27%, signal=41%
GO:0019902_PHOSPHATASE BINDING.MF	GO:0019902_PHOSPHATASE BINDING.MF		5	-0.429894	-0.675054	0.866345	0.961779	1	11799	tags=40%, list=39%, signal=65%
GO:0008284_POSITIVE REGULATION OF CELL PROLIFERATION.BP	GO:0008284_POSITIVE REGULATION OF CELL PROLIFERATION.BP		7	-0.410375	-0.672758	0.866769	0.962848	1	8224	tags=14%, list=27%, signal=20%
GO:0043044_ATP-DEPENDENT CHROMATIN REMODELING.BP	GO:0043044_ATP-DEPENDENT CHROMATIN REMODELING.BP		23	-0.359465	-0.670322	0.853835	0.963984	1	6511	tags=39%, list=21%, signal=50%
GO:0019894_KINESIN BINDING.MF	GO:0019894_KINESIN BINDING.MF		9	-0.399295	-0.667732	0.875389	0.965208	1	7693	tags=33%, list=25%, signal=45%
GO:0015116_SULFATE TRANSMEMBRANE TRANSPORTER ACTIVITY.MF	GO:0015116_SULFATE TRANSMEMBRANE TRANSPORTER ACTIVITY.MF		8	-0.403987	-0.667236	0.853543	0.964487	1	1674	tags=13%, list=6%, signal=13%
GO:0051260_PROTEIN HOMOOLIGOMERIZATION.BP	GO:0051260_PROTEIN HOMOOLIGOMERIZATION.BP		42	-0.327288	-0.666118	0.870778	0.964345	1	6352	tags=17%, list=21%, signal=21%
GO:0030659_CYTOPLASMIC VESICLE MEMBRANE.CC	GO:0030659_CYTOPLASMIC VESICLE MEMBRANE.CC		6	-0.415121	-0.663266	0.871921	0.965775	1	7623	tags=50%, list=25%, signal=67%
GO:0000049_TRNA BINDING.MF	GO:0000049_TRNA BINDING.MF		9	-0.389536	-0.661927	0.840442	0.965778	1	9014	tags=44%, list=30%, signal=63%
GO:0043401_STEROID HORMONE MEDIATED SIGNALING PATHWAY.BP	GO:0043401_STEROID HORMONE MEDIATED SIGNALING PATHWAY.BP		104	-0.310209	-0.658587	0.933333	0.967646	1	7357	tags=22%, list=24%, signal=29%
GO:0008285_NEGATIVE REGULATION OF CELL PROLIFERATION.BP	GO:0008285_NEGATIVE REGULATION OF CELL PROLIFERATION.BP		37	-0.334311	-0.656587	0.901387	0.968346	1	4833	tags=22%, list=16%, signal=26%
GO:0016573_HISTONE ACETYLATION.BP	GO:0016573_HISTONE ACETYLATION.BP		44	-0.329641	-0.656246	0.897744	0.967429	1	5325	tags=18%, list=17%, signal=22%
GO:0001932_REGULATION OF PROTEIN PHOSPHORYLATION.BP	GO:0001932_REGULATION OF PROTEIN PHOSPHORYLATION.BP		7	-0.397876	-0.655254	0.859621	0.967113	1	6614	tags=57%, list=22%, signal=73%
GO:0008603_CAMP-DEPENDENT PROTEIN KINASE REGULATOR ACTIVITY.MF	GO:0008603_CAMP-DEPENDENT PROTEIN KINASE REGULATOR ACTIVITY.MF		7	-0.397876	-0.654408	0.855538	0.96663	1	6614	tags=57%, list=22%, signal=73%
GO:0005952_CAMP-DEPENDENT PROTEIN KINASE COMPLEX.CC	GO:0005952_CAMP-DEPENDENT PROTEIN KINASE COMPLEX.CC		7	-0.397876	-0.653238	0.869144	0.966489	1	6614	tags=57%, list=22%, signal=73%
GO:0005496_STEROID BINDING.MF	GO:0005496_STEROID BINDING.MF		7	-0.399061	-0.652492	0.85994	0.965875	1	3579	tags=14%, list=12%, signal=16%
GO:0008140_CAMP RESPONSE ELEMENT BINDING PROTEIN BINDING.MF	GO:0008140_CAMP RESPONSE ELEMENT BINDING PROTEIN BINDING.MF		6	-0.398735	-0.650455	0.880551	0.966473	1	11633	tags=33%, list=38%, signal=54%
GO:0043231_INTRACELLULAR MEMBRANE-BOUNDED ORGANELLE.CC	GO:0043231_INTRACELLULAR MEMBRANE-BOUNDED ORGANELLE.CC		15	-0.362666	-0.64983	0.88537	0.965833	1	3692	tags=20%, list=12%, signal=23%
GO:0006891_INTRA-GOLGI VESICLE-MEDIATED TRANSPORT.BP	GO:0006891_INTRA-GOLGI VESICLE-MEDIATED TRANSPORT.BP		6	-0.409611	-0.649303	0.872641	0.965096	1	10082	tags=67%, list=33%, signal=100%
GO:0004864_PROTEIN PHOSPHATASE INHIBITOR ACTIVITY.MF	GO:0004864_PROTEIN PHOSPHATASE INHIBITOR ACTIVITY.MF		15	-0.359727	-0.647733	0.880734	0.965282	1	6344	tags=20%, list=21%, signal=25%
GO:0046983_PROTEIN DIMERIZATION ACTIVITY.MF	GO:0046983_PROTEIN DIMERIZATION ACTIVITY.MF		149	-0.293057	-0.646521	0.971056	0.965181	1	4811	tags=12%, list=16%, signal=14%
GO:1903959_REGULATION OF ANION TRANSMEMBRANE TRANSPORT.BP	GO:1903959_REGULATION OF ANION TRANSMEMBRANE TRANSPORT.BP		28	-0.345186	-0.645458	0.884786	0.964863	1	1979	tags=7%, list=7%, signal=8%
GO:0009165_NUCLEOTIDE BIOSYNTHETIC PROCESS.BP	GO:0009165_NUCLEOTIDE BIOSYNTHETIC PROCESS.BP		17	-0.357223	-0.640779	0.886677	0.967634	1	3764	tags=35%, list=12%, signal=40%
GO:0001525_ANGIOGENESIS.BP	GO:0001525_ANGIOGENESIS.BP		31	-0.328028	-0.636746	0.901961	0.969905	1	4393	tags=19%, list=14%, signal=23%
GO:0023051_REGULATION OF SIGNALING.BP	GO:0023051_REGULATION OF SIGNALING.BP		16	-0.351633	-0.636687	0.879687	0.968731	1	6514	tags=31%, list=21%, signal=40%
GO:0030552_CAMP BINDING.MF	GO:0030552_CAMP BINDING.MF		10	-0.364251	-0.629947	0.898734	0.973107	1	6614	tags=40%, list=22%, signal=51%
GO:0006839_MITOCHONDRIAL TRANSPORT.BP	GO:0006839_MITOCHONDRIAL TRANSPORT.BP		6	-0.395222	-0.629923	0.873239	0.97192	1	2841	tags=33%, list=9%, signal=37%
GO:0005096_GTPASE ACTIVATOR ACTIVITY.MF	GO:0005096_GTPASE ACTIVATOR ACTIVITY.MF		165	-0.282534	-0.629189	0.982709	0.971303	1	10728	tags=35%, list=35%, signal=53%
GO:0016810_HYDROLASE ACTIVITY, ACTING ON CARBON-NITROGEN (BUT NOT PEPTIDE) BONDS.MF	GO:0016810_HYDROLASE ACTIVITY, ACTING ON CARBON-NITROGEN (BUT NOT PEPTIDE) BONDS.MF		20	-0.336913	-0.626564	0.895613	0.972211	1	6971	tags=35%, list=23%, signal=45%
GO:0008013_BETA-CATENIN BINDING.MF	GO:0008013_BETA-CATENIN BINDING.MF		24	-0.337592	-0.626125	0.920181	0.971362	1	4197	tags=17%, list=14%, signal=19%
GO:0006672_CERAMIDE METABOLIC PROCESS.BP	GO:0006672_CERAMIDE METABOLIC PROCESS.BP		9	-0.363046	-0.625468	0.899851	0.970698	1	3728	tags=22%, list=12%, signal=25%
GO:0017119_GOLGI TRANSPORT COMPLEX.CC	GO:0017119_GOLGI TRANSPORT COMPLEX.CC		9	-0.370938	-0.622534	0.882622	0.971834	1	10082	tags=56%, list=33%, signal=83%
GO:0005779_INTEGRAL COMPONENT OF PEROXISOMAL MEMBRANE.CC	GO:0005779_INTEGRAL COMPONENT OF PEROXISOMAL MEMBRANE.CC		8	-0.369645	-0.622398	0.876563	0.97073	1	13839	tags=75%, list=45%, signal=138%
GO:0008271_SECONDARY ACTIVE SULFATE TRANSMEMBRANE TRANSPORTER ACTIVITY.MF	GO:0008271_SECONDARY ACTIVE SULFATE TRANSMEMBRANE TRANSPORTER ACTIVITY.MF		11	-0.350103	-0.616088	0.889894	0.974411	1	7784	tags=36%, list=26%, signal=49%
GO:0008272_SULFATE TRANSPORT.BP	GO:0008272_SULFATE TRANSPORT.BP		11	-0.350103	-0.615108	0.884311	0.973927	1	7784	tags=36%, list=26%, signal=49%
GO:0046939_NUCLEOTIDE PHOSPHORYLATION.BP	GO:0046939_NUCLEOTIDE PHOSPHORYLATION.BP		11	-0.357866	-0.614381	0.895455	0.973272	1	4015	tags=27%, list=13%, signal=31%
GO:0015937_COENZYME A BIOSYNTHETIC PROCESS.BP	GO:0015937_COENZYME A BIOSYNTHETIC PROCESS.BP		7	-0.377355	-0.610587	0.91994	0.974837	1	11631	tags=43%, list=38%, signal=69%
GO:0007166_CELL SURFACE RECEPTOR SIGNALING PATHWAY.BP	GO:0007166_CELL SURFACE RECEPTOR SIGNALING PATHWAY.BP		75	-0.293735	-0.609774	0.964497	0.974237	1	4859	tags=9%, list=16%, signal=11%
GO:0005089_RHO GUANYL-NUCLEOTIDE EXCHANGE FACTOR ACTIVITY.MF	GO:0005089_RHO GUANYL-NUCLEOTIDE EXCHANGE FACTOR ACTIVITY.MF		144	-0.273253	-0.606084	0.991292	0.975788	1	8766	tags=20%, list=29%, signal=28%
GO:0006569_TRYPTOPHAN CATABOLIC PROCESS.BP	GO:0006569_TRYPTOPHAN CATABOLIC PROCESS.BP		5	-0.375271	-0.603827	0.919328	0.976235	1	5426	tags=20%, list=18%, signal=24%
GO:0006384_TRANSCRIPTION INITIATION FROM RNA POLYMERASE III PROMOTER.BP	GO:0006384_TRANSCRIPTION INITIATION FROM RNA POLYMERASE III PROMOTER.BP		7	-0.367087	-0.603705	0.914961	0.975114	1	10017	tags=43%, list=33%, signal=64%
GO:1902358_SULFATE TRANSMEMBRANE TRANSPORT.BP	GO:1902358_SULFATE TRANSMEMBRANE TRANSPORT.BP		11	-0.350103	-0.602109	0.904321	0.975056	1	7784	tags=36%, list=26%, signal=49%
GO:0051209_RELEASE OF SEQUESTERED CALCIUM ION INTO CYTOSOL.BP	GO:0051209_RELEASE OF SEQUESTERED CALCIUM ION INTO CYTOSOL.BP		7	-0.36155	-0.600441	0.896552	0.97508	1	12693	tags=43%, list=42%, signal=73%
GO:1903507_NEGATIVE REGULATION OF NUCLEIC ACID-TEMPLATED TRANSCRIPTION.BP	GO:1903507_NEGATIVE REGULATION OF NUCLEIC ACID-TEMPLATED TRANSCRIPTION.BP		5	-0.374498	-0.600363	0.916388	0.973952	1	8243	tags=60%, list=27%, signal=82%
GO:0061630_UBIQUITIN PROTEIN LIGASE ACTIVITY.MF	GO:0061630_UBIQUITIN PROTEIN LIGASE ACTIVITY.MF		11	-0.343132	-0.600304	0.909091	0.972796	1	11119	tags=55%, list=37%, signal=86%
GO:0015698_INORGANIC ANION TRANSPORT.BP	GO:0015698_INORGANIC ANION TRANSPORT.BP		26	-0.313301	-0.600231	0.934132	0.971644	1	7229	tags=23%, list=24%, signal=30%
GO:0005802_TRANS-GOLGI NETWORK.CC	GO:0005802_TRANS-GOLGI NETWORK.CC		15	-0.33487	-0.59375	0.932452	0.97492	1	7142	tags=13%, list=23%, signal=17%
GO:0005452_INORGANIC ANION EXCHANGER ACTIVITY.MF	GO:0005452_INORGANIC ANION EXCHANGER ACTIVITY.MF		26	-0.313301	-0.590703	0.931715	0.975789	1	7229	tags=23%, list=24%, signal=30%
GO:0006338_CHROMATIN REMODELING.BP	GO:0006338_CHROMATIN REMODELING.BP		37	-0.299287	-0.588029	0.941353	0.976437	1	8705	tags=35%, list=29%, signal=49%
GO:0005230_EXTRACELLULAR LIGAND-GATED ION CHANNEL ACTIVITY.MF	GO:0005230_EXTRACELLULAR LIGAND-GATED ION CHANNEL ACTIVITY.MF		14	-0.325722	-0.581768	0.935725	0.979131	1	3793	tags=7%, list=12%, signal=8%
GO:0051602_RESPONSE TO ELECTRICAL STIMULUS.BP	GO:0051602_RESPONSE TO ELECTRICAL STIMULUS.BP		5	-0.367658	-0.575096	0.926471	0.982002	1	13441	tags=40%, list=44%, signal=72%
GO:0060070_CANONICAL WNT SIGNALING PATHWAY.BP	GO:0060070_CANONICAL WNT SIGNALING PATHWAY.BP		12	-0.327645	-0.569198	0.951807	0.984244	1	9097	tags=25%, list=30%, signal=36%
GO:0045765_REGULATION OF ANGIOGENESIS.BP	GO:0045765_REGULATION OF ANGIOGENESIS.BP		8	-0.339617	-0.566106	0.926164	0.984842	1	9684	tags=38%, list=32%, signal=55%
GO:0051056_REGULATION OF SMALL GTPASE MEDIATED SIGNAL TRANSDUCTION.BP	GO:0051056_REGULATION OF SMALL GTPASE MEDIATED SIGNAL TRANSDUCTION.BP		31	-0.288556	-0.563372	0.967115	0.985177	1	10608	tags=35%, list=35%, signal=54%
GO:0070403_NAD+ BINDING.MF	GO:0070403_NAD+ BINDING.MF		11	-0.325625	-0.562644	0.931343	0.984452	1	4922	tags=18%, list=16%, signal=22%
GO:0004402_HISTONE ACETYLTRANSFERASE ACTIVITY.MF	GO:0004402_HISTONE ACETYLTRANSFERASE ACTIVITY.MF		37	-0.281823	-0.562243	0.971852	0.983479	1	2500	tags=5%, list=8%, signal=6%
GO:0000123_HISTONE ACETYLTRANSFERASE COMPLEX.CC	GO:0000123_HISTONE ACETYLTRANSFERASE COMPLEX.CC		11	-0.323033	-0.561302	0.918033	0.982814	1	6934	tags=36%, list=23%, signal=47%
GO:0008236_SERINE-TYPE PEPTIDASE ACTIVITY.MF	GO:0008236_SERINE-TYPE PEPTIDASE ACTIVITY.MF		67	-0.273189	-0.56039	0.982222	0.982146	1	2629	tags=9%, list=9%, signal=10%
GO:0032956_REGULATION OF ACTIN CYTOSKELETON ORGANIZATION.BP	GO:0032956_REGULATION OF ACTIN CYTOSKELETON ORGANIZATION.BP		17	-0.307715	-0.559074	0.933232	0.981683	1	15678	tags=65%, list=52%, signal=133%
GO:0016884_CARBON-NITROGEN LIGASE ACTIVITY, WITH GLUTAMINE AS AMIDO-N-DONOR.MF	GO:0016884_CARBON-NITROGEN LIGASE ACTIVITY, WITH GLUTAMINE AS AMIDO-N-DONOR.MF		11	-0.323659	-0.55783	0.938291	0.981205	1	5896	tags=18%, list=19%, signal=23%
GO:0000122_NEGATIVE REGULATION OF TRANSCRIPTION FROM RNA POLYMERASE II PROMOTER.BP	GO:0000122_NEGATIVE REGULATION OF TRANSCRIPTION FROM RNA POLYMERASE II PROMOTER.BP		13	-0.311211	-0.555239	0.951294	0.981485	1	11752	tags=38%, list=39%, signal=63%
GO:0016307_PHOSPHATIDYLINOSITOL PHOSPHATE KINASE ACTIVITY.MF	GO:0016307_PHOSPHATIDYLINOSITOL PHOSPHATE KINASE ACTIVITY.MF		18	-0.304021	-0.554136	0.945985	0.98089	1	8736	tags=22%, list=29%, signal=31%
GO:0035023_REGULATION OF RHO PROTEIN SIGNAL TRANSDUCTION.BP	GO:0035023_REGULATION OF RHO PROTEIN SIGNAL TRANSDUCTION.BP		141	-0.251671	-0.552523	0.998503	0.980586	1	8566	tags=18%, list=28%, signal=26%
GO:0016559_PEROXISOME FISSION.BP	GO:0016559_PEROXISOME FISSION.BP		11	-0.316199	-0.549844	0.931707	0.980834	1	14653	tags=55%, list=48%, signal=105%
GO:0042578_PHOSPHORIC ESTER HYDROLASE ACTIVITY.MF	GO:0042578_PHOSPHORIC ESTER HYDROLASE ACTIVITY.MF		13	-0.304354	-0.549016	0.938865	0.980089	1	8491	tags=46%, list=28%, signal=64%
GO:0008509_ANION TRANSMEMBRANE TRANSPORTER ACTIVITY.MF	GO:0008509_ANION TRANSMEMBRANE TRANSPORTER ACTIVITY.MF		18	-0.297926	-0.548038	0.937595	0.979405	1	7784	tags=33%, list=26%, signal=45%
GO:0006812_CATION TRANSPORT.BP	GO:0006812_CATION TRANSPORT.BP		57	-0.275094	-0.546949	0.978979	0.978769	1	5503	tags=12%, list=18%, signal=15%
GO:0008889_GLYCEROPHOSPHODIESTER PHOSPHODIESTERASE ACTIVITY.MF	GO:0008889_GLYCEROPHOSPHODIESTER PHOSPHODIESTERASE ACTIVITY.MF		10	-0.321382	-0.543482	0.941441	0.979336	1	8562	tags=20%, list=28%, signal=28%
GO:0030212_HYALURONAN METABOLIC PROCESS.BP	GO:0030212_HYALURONAN METABOLIC PROCESS.BP		7	-0.334245	-0.542916	0.932283	0.978407	1	8938	tags=14%, list=29%, signal=20%
GO:0004185_SERINE-TYPE CARBOXYPEPTIDASE ACTIVITY.MF	GO:0004185_SERINE-TYPE CARBOXYPEPTIDASE ACTIVITY.MF		8	-0.330547	-0.542023	0.943218	0.977671	1	953	tags=13%, list=3%, signal=13%
GO:0006376_MRNA SPLICE SITE SELECTION.BP	GO:0006376_MRNA SPLICE SITE SELECTION.BP		5	-0.327295	-0.51328	0.969841	0.989286	1	10131	tags=60%, list=33%, signal=90%
GO:0008202_STEROID METABOLIC PROCESS.BP	GO:0008202_STEROID METABOLIC PROCESS.BP		9	-0.294855	-0.506692	0.959742	0.990657	1	3677	tags=11%, list=12%, signal=13%
GO:0008324_CATION TRANSMEMBRANE TRANSPORTER ACTIVITY.MF	GO:0008324_CATION TRANSMEMBRANE TRANSPORTER ACTIVITY.MF		22	-0.269392	-0.505324	0.976119	0.989965	1	7585	tags=27%, list=25%, signal=36%
GO:0009966_REGULATION OF SIGNAL TRANSDUCTION.BP	GO:0009966_REGULATION OF SIGNAL TRANSDUCTION.BP		30	-0.249156	-0.495764	0.984849	0.992288	1	8010	tags=20%, list=26%, signal=27%
GO:0003714_TRANSCRIPTION COREPRESSOR ACTIVITY.MF	GO:0003714_TRANSCRIPTION COREPRESSOR ACTIVITY.MF		11	-0.285783	-0.490977	0.963247	0.992697	1	8243	tags=27%, list=27%, signal=37%
GO:0005813_CENTROSOME.CC	GO:0005813_CENTROSOME.CC		51	-0.240969	-0.48648	0.9941	0.993011	1	10905	tags=29%, list=36%, signal=46%
GO:0048870_CELL MOTILITY.BP	GO:0048870_CELL MOTILITY.BP		7	-0.293854	-0.484582	0.971338	0.992468	1	3372	tags=14%, list=11%, signal=16%
GO:0008440_INOSITOL-1,4,5-TRISPHOSPHATE 3-KINASE ACTIVITY.MF	GO:0008440_INOSITOL-1,4,5-TRISPHOSPHATE 3-KINASE ACTIVITY.MF		19	-0.254821	-0.480941	0.983077	0.992388	1	6962	tags=26%, list=23%, signal=34%
GO:0005351_SUGAR:PROTON SYMPORTER ACTIVITY.MF	GO:0005351_SUGAR:PROTON SYMPORTER ACTIVITY.MF		9	-0.280412	-0.480665	0.968799	0.991324	1	6234	tags=22%, list=20%, signal=28%
GO:0008643_CARBOHYDRATE TRANSPORT.BP	GO:0008643_CARBOHYDRATE TRANSPORT.BP		11	-0.278734	-0.48066	0.978462	0.990167	1	6234	tags=18%, list=20%, signal=23%
GO:0000139_GOLGI MEMBRANE.CC	GO:0000139_GOLGI MEMBRANE.CC		83	-0.219855	-0.45742	1	0.995208	1	6395	tags=16%, list=21%, signal=20%
GO:0006461_PROTEIN COMPLEX ASSEMBLY.BP	GO:0006461_PROTEIN COMPLEX ASSEMBLY.BP		6	-0.282082	-0.456473	0.987421	0.994265	1	10382	tags=33%, list=34%, signal=51%
GO:0048193_GOLGI VESICLE TRANSPORT.BP	GO:0048193_GOLGI VESICLE TRANSPORT.BP		8	-0.272039	-0.4553	0.980488	0.993421	1	9003	tags=50%, list=30%, signal=71%
GO:0051013_MICROTUBULE SEVERING.BP	GO:0051013_MICROTUBULE SEVERING.BP		7	-0.277581	-0.450744	0.98374	0.993254	1	12597	tags=57%, list=41%, signal=97%
GO:0030971_RECEPTOR TYROSINE KINASE BINDING.MF	GO:0030971_RECEPTOR TYROSINE KINASE BINDING.MF		9	-0.24041	-0.407039	0.995154	0.999763	1	4032	tags=11%, list=13%, signal=13%
GO:0044212_TRANSCRIPTION REGULATORY REGION DNA BINDING.MF	GO:0044212_TRANSCRIPTION REGULATORY REGION DNA BINDING.MF		5	-0.262236	-0.406804	0.991949	0.998645	1	10002	tags=60%, list=33%, signal=89%
GO:0008375_ACETYLGLUCOSAMINYLTRANSFERASE ACTIVITY.MF	GO:0008375_ACETYLGLUCOSAMINYLTRANSFERASE ACTIVITY.MF		17	-0.213548	-0.391495	0.994126	0.999135	1	8154	tags=24%, list=27%, signal=32%
GO:0004114_3',5'-CYCLIC-NUCLEOTIDE PHOSPHODIESTERASE ACTIVITY.MF	GO:0004114_3',5'-CYCLIC-NUCLEOTIDE PHOSPHODIESTERASE ACTIVITY.MF		37	-0.191319	-0.373033	1	0.999365	1	9736	tags=24%, list=32%, signal=36%
GO:0005102_RECEPTOR BINDING.MF	GO:0005102_RECEPTOR BINDING.MF		28	-0.162858	-0.311812	1	0.999879	1	11383	tags=25%, list=37%, signal=40%

## Sheet: Con vs 24hpt
NAME	GS<br> follow link to MSigDB	GS DETAILS	SIZE	ES	NES	NOM p-val	FDR q-val	FWER p-val	RANK AT MAX	LEADING EDGE
GO:0005840_RIBOSOME.CC	GO:0005840_RIBOSOME.CC	Details ...	225	0.914133	1.9286	0	0.00170144	0.002	468	tags=52%, list=2%, signal=52%
GO:0006412_TRANSLATION.BP	GO:0006412_TRANSLATION.BP	Details ...	285	0.898919	1.92231	0	0.000851	0.002	526	tags=42%, list=2%, signal=42%
GO:0006457_PROTEIN FOLDING.BP	GO:0006457_PROTEIN FOLDING.BP	Details ...	127	0.951957	1.90794	0	0.000567	0.002	522	tags=31%, list=2%, signal=31%
GO:0003735_STRUCTURAL CONSTITUENT OF RIBOSOME.MF	GO:0003735_STRUCTURAL CONSTITUENT OF RIBOSOME.MF	Details ...	225	0.915292	1.87493	0	0.00624678	0.029	468	tags=52%, list=2%, signal=52%
GO:0051082_UNFOLDED PROTEIN BINDING.MF	GO:0051082_UNFOLDED PROTEIN BINDING.MF	Details ...	64	0.966657	1.86569	0	0.00749869	0.043	513	tags=44%, list=2%, signal=44%
GO:0005783_ENDOPLASMIC RETICULUM.CC	GO:0005783_ENDOPLASMIC RETICULUM.CC	Details ...	148	0.912258	1.82354	0.00163666	0.0331496	0.216	920	tags=24%, list=3%, signal=24%
GO:0030529_INTRACELLULAR RIBONUCLEOPROTEIN COMPLEX.CC	GO:0030529_INTRACELLULAR RIBONUCLEOPROTEIN COMPLEX.CC	Details ...	127	0.918099	1.80562	0.00705467	0.0510943	0.361	468	tags=51%, list=2%, signal=52%
GO:0003756_PROTEIN DISULFIDE ISOMERASE ACTIVITY.MF	GO:0003756_PROTEIN DISULFIDE ISOMERASE ACTIVITY.MF	Details ...	12	0.969699	1.72442	0.0176322	0.254877	0.914	277	tags=42%, list=1%, signal=42%
GO:0006950_RESPONSE TO STRESS.BP	GO:0006950_RESPONSE TO STRESS.BP	Details ...	24	0.98997	1.7141	0	0.275471	0.959	119	tags=29%, list=0%, signal=29%
GO:0045454_CELL REDOX HOMEOSTASIS.BP	GO:0045454_CELL REDOX HOMEOSTASIS.BP	Details ...	63	0.911456	1.70212	0.0114723	0.318696	0.98	384	tags=17%, list=1%, signal=18%
GO:0015935_SMALL RIBOSOMAL SUBUNIT.CC	GO:0015935_SMALL RIBOSOMAL SUBUNIT.CC	Details ...	25	0.961215	1.70038	0.00649351	0.300174	0.986	367	tags=52%, list=1%, signal=53%
GO:0007420_BRAIN DEVELOPMENT.BP	GO:0007420_BRAIN DEVELOPMENT.BP	Details ...	13	0.962901	1.67553	0.0173697	0.449132	0.999	406	tags=15%, list=1%, signal=16%
GO:0016853_ISOMERASE ACTIVITY.MF	GO:0016853_ISOMERASE ACTIVITY.MF	Details ...	85	0.858824	1.6704	0.028463	0.45997	0.999	530	tags=20%, list=2%, signal=20%
GO:0005615_EXTRACELLULAR SPACE.CC	GO:0005615_EXTRACELLULAR SPACE.CC	Details ...	127	0.840729	1.66152	0.0216667	0.50376	1	960	tags=13%, list=3%, signal=13%
GO:0019843_RRNA BINDING.MF	GO:0019843_RRNA BINDING.MF	Details ...	11	0.980541	1.65833	0.00904977	0.50056	1	222	tags=73%, list=1%, signal=73%
GO:0010248_ESTABLISHMENT OR MAINTENANCE OF TRANSMEMBRANE ELECTROCHEMICAL GRADIENT.BP	GO:0010248_ESTABLISHMENT OR MAINTENANCE OF TRANSMEMBRANE ELECTROCHEMICAL GRADIENT.BP	Details ...	6	0.962605	1.64428	0.0225564	0.610258	1	1119	tags=67%, list=4%, signal=69%
GO:0045095_KERATIN FILAMENT.CC	GO:0045095_KERATIN FILAMENT.CC	Details ...	7	0.979722	1.63303	0.00236407	0.695376	1	213	tags=29%, list=1%, signal=29%
GO:0003785_ACTIN MONOMER BINDING.MF	GO:0003785_ACTIN MONOMER BINDING.MF	Details ...	6	0.971688	1.62755	0.0294118	0.71835	1	12	tags=17%, list=0%, signal=17%
GO:0031072_HEAT SHOCK PROTEIN BINDING.MF	GO:0031072_HEAT SHOCK PROTEIN BINDING.MF	Details ...	13	0.920742	1.61946	0.0306604	0.774476	1	953	tags=46%, list=3%, signal=48%
GO:0005391_SODIUM:POTASSIUM-EXCHANGING ATPASE ACTIVITY.MF	GO:0005391_SODIUM:POTASSIUM-EXCHANGING ATPASE ACTIVITY.MF	Details ...	6	0.962605	1.61775	0.0321101	0.755461	1	1119	tags=67%, list=4%, signal=69%
GO:0006032_CHITIN CATABOLIC PROCESS.BP	GO:0006032_CHITIN CATABOLIC PROCESS.BP		5	0.978277	1.61421	0.0111857	0.758993	1	147	tags=20%, list=0%, signal=20%
GO:0034464_BBSOME.CC	GO:0034464_BBSOME.CC		7	0.942394	1.60614	0.0412621	0.813395	1	286	tags=14%, list=1%, signal=14%
GO:0006754_ATP BIOSYNTHETIC PROCESS.BP	GO:0006754_ATP BIOSYNTHETIC PROCESS.BP		7	0.950573	1.60422	0.0583554	0.799301	1	1512	tags=100%, list=5%, signal=105%
GO:0090662_ATP HYDROLYSIS COUPLED TRANSMEMBRANE TRANSPORT.BP	GO:0090662_ATP HYDROLYSIS COUPLED TRANSMEMBRANE TRANSPORT.BP		6	0.962605	1.59845	0.0345679	0.826101	1	1119	tags=67%, list=4%, signal=69%
GO:0000413_PROTEIN PEPTIDYL-PROLYL ISOMERIZATION.BP	GO:0000413_PROTEIN PEPTIDYL-PROLYL ISOMERIZATION.BP		43	0.869473	1.59206	0.0327198	0.855684	1	1313	tags=30%, list=4%, signal=32%
GO:0004568_CHITINASE ACTIVITY.MF	GO:0004568_CHITINASE ACTIVITY.MF		5	0.978277	1.59172	0.0165485	0.826164	1	147	tags=20%, list=0%, signal=20%
GO:0015934_LARGE RIBOSOMAL SUBUNIT.CC	GO:0015934_LARGE RIBOSOMAL SUBUNIT.CC		17	0.894199	1.57921	0.0825472	0.919266	1	322	tags=59%, list=1%, signal=59%
GO:0008219_CELL DEATH.BP	GO:0008219_CELL DEATH.BP		6	0.936092	1.57604	0.0616114	0.916811	1	392	tags=33%, list=1%, signal=34%
GO:0045261_PROTON-TRANSPORTING ATP SYNTHASE COMPLEX, CATALYTIC CORE F(1).CC	GO:0045261_PROTON-TRANSPORTING ATP SYNTHASE COMPLEX, CATALYTIC CORE F(1).CC		9	0.898848	1.5691	0.0782828	0.951118	1	1512	tags=89%, list=5%, signal=94%
GO:0003755_PEPTIDYL-PROLYL CIS-TRANS ISOMERASE ACTIVITY.MF	GO:0003755_PEPTIDYL-PROLYL CIS-TRANS ISOMERASE ACTIVITY.MF		43	0.869473	1.56515	0.0371134	0.955891	1	1313	tags=30%, list=4%, signal=32%
GO:0004365_GLYCERALDEHYDE-3-PHOSPHATE DEHYDROGENASE (NAD+) (PHOSPHORYLATING) ACTIVITY.MF	GO:0004365_GLYCERALDEHYDE-3-PHOSPHATE DEHYDROGENASE (NAD+) (PHOSPHORYLATING) ACTIVITY.MF		5	0.937663	1.55526	0.0487805	1	1	343	tags=40%, list=1%, signal=40%
GO:0014802_TERMINAL CISTERNA.CC	GO:0014802_TERMINAL CISTERNA.CC		5	0.940654	1.55118	0.0497512	1	1	1313	tags=60%, list=4%, signal=63%
GO:0031418_L-ASCORBIC ACID BINDING.MF	GO:0031418_L-ASCORBIC ACID BINDING.MF		25	0.837395	1.54747	0.0938215	1	1	2390	tags=36%, list=8%, signal=39%
GO:0051087_CHAPERONE BINDING.MF	GO:0051087_CHAPERONE BINDING.MF		15	0.879144	1.54614	0.0865604	0.999822	1	119	tags=7%, list=0%, signal=7%
GO:0006662_GLYCEROL ETHER METABOLIC PROCESS.BP	GO:0006662_GLYCEROL ETHER METABOLIC PROCESS.BP		6	0.915448	1.54564	0.0861619	0.975516	1	384	tags=33%, list=1%, signal=34%
GO:0005882_INTERMEDIATE FILAMENT.CC	GO:0005882_INTERMEDIATE FILAMENT.CC		51	0.819764	1.5201	0.0772532	1	1	675	tags=10%, list=2%, signal=10%
GO:0005623_CELL.CC	GO:0005623_CELL.CC		119	0.750062	1.51093	0.0491228	1	1	398	tags=12%, list=1%, signal=12%
GO:0005528_FK506 BINDING.MF	GO:0005528_FK506 BINDING.MF		5	0.956353	1.51051	0.0647482	1	1	953	tags=80%, list=3%, signal=83%
GO:0006807_NITROGEN COMPOUND METABOLIC PROCESS.BP	GO:0006807_NITROGEN COMPOUND METABOLIC PROCESS.BP		10	0.889165	1.5047	0.116223	1	1	2521	tags=60%, list=8%, signal=65%
GO:0032218_RIBOFLAVIN TRANSPORT.BP	GO:0032218_RIBOFLAVIN TRANSPORT.BP		5	0.910775	1.50443	0.0744417	1	1	481	tags=20%, list=2%, signal=20%
GO:0032217_RIBOFLAVIN TRANSPORTER ACTIVITY.MF	GO:0032217_RIBOFLAVIN TRANSPORTER ACTIVITY.MF		5	0.910775	1.49599	0.0925	1	1	481	tags=20%, list=2%, signal=20%
GO:0015194_L-SERINE TRANSMEMBRANE TRANSPORTER ACTIVITY.MF	GO:0015194_L-SERINE TRANSMEMBRANE TRANSPORTER ACTIVITY.MF		8	0.871387	1.49424	0.125	1	1	2240	tags=50%, list=7%, signal=54%
GO:0004364_GLUTATHIONE TRANSFERASE ACTIVITY.MF	GO:0004364_GLUTATHIONE TRANSFERASE ACTIVITY.MF		6	0.889944	1.49002	0.122762	1	1	2065	tags=83%, list=7%, signal=89%
GO:0015825_L-SERINE TRANSPORT.BP	GO:0015825_L-SERINE TRANSPORT.BP		8	0.871387	1.48544	0.123457	1	1	2240	tags=50%, list=7%, signal=54%
GO:0030176_INTEGRAL COMPONENT OF ENDOPLASMIC RETICULUM MEMBRANE.CC	GO:0030176_INTEGRAL COMPONENT OF ENDOPLASMIC RETICULUM MEMBRANE.CC		10	0.879299	1.48518	0.106329	1	1	775	tags=30%, list=3%, signal=31%
GO:0035497_CAMP RESPONSE ELEMENT BINDING.MF	GO:0035497_CAMP RESPONSE ELEMENT BINDING.MF		7	0.876223	1.48293	0.108597	1	1	1190	tags=29%, list=4%, signal=30%
GO:0006658_PHOSPHATIDYLSERINE METABOLIC PROCESS.BP	GO:0006658_PHOSPHATIDYLSERINE METABOLIC PROCESS.BP		8	0.871387	1.47515	0.107579	1	1	2240	tags=50%, list=7%, signal=54%
GO:0008137_NADH DEHYDROGENASE (UBIQUINONE) ACTIVITY.MF	GO:0008137_NADH DEHYDROGENASE (UBIQUINONE) ACTIVITY.MF		15	0.83946	1.47386	0.145933	1	1	3132	tags=73%, list=10%, signal=82%
GO:0031225_ANCHORED COMPONENT OF MEMBRANE.CC	GO:0031225_ANCHORED COMPONENT OF MEMBRANE.CC		11	0.837201	1.47313	0.109524	1	1	2479	tags=36%, list=8%, signal=40%
GO:0005234_EXTRACELLULAR-GLUTAMATE-GATED ION CHANNEL ACTIVITY.MF	GO:0005234_EXTRACELLULAR-GLUTAMATE-GATED ION CHANNEL ACTIVITY.MF		7	0.863868	1.47011	0.135065	1	1	560	tags=14%, list=2%, signal=15%
GO:0006694_STEROID BIOSYNTHETIC PROCESS.BP	GO:0006694_STEROID BIOSYNTHETIC PROCESS.BP		8	0.850645	1.46808	0.13986	1	1	398	tags=25%, list=1%, signal=25%
GO:0005758_MITOCHONDRIAL INTERMEMBRANE SPACE.CC	GO:0005758_MITOCHONDRIAL INTERMEMBRANE SPACE.CC		5	0.91353	1.4664	0.119816	1	1	1025	tags=60%, list=3%, signal=62%
GO:0097359_UDP-GLUCOSYLATION.BP	GO:0097359_UDP-GLUCOSYLATION.BP		5	0.892963	1.46491	0.128571	1	1	1357	tags=60%, list=4%, signal=63%
GO:0006122_MITOCHONDRIAL ELECTRON TRANSPORT, UBIQUINOL TO CYTOCHROME C.BP	GO:0006122_MITOCHONDRIAL ELECTRON TRANSPORT, UBIQUINOL TO CYTOCHROME C.BP		6	0.896988	1.46416	0.116279	1	1	356	tags=33%, list=1%, signal=34%
GO:0016763_TRANSFERASE ACTIVITY, TRANSFERRING PENTOSYL GROUPS.MF	GO:0016763_TRANSFERASE ACTIVITY, TRANSFERRING PENTOSYL GROUPS.MF		5	0.895065	1.46164	0.120729	1	1	1376	tags=40%, list=5%, signal=42%
GO:0009086_METHIONINE BIOSYNTHETIC PROCESS.BP	GO:0009086_METHIONINE BIOSYNTHETIC PROCESS.BP		6	0.86431	1.45277	0.128806	1	1	2675	tags=67%, list=9%, signal=73%
GO:0004656_PROCOLLAGEN-PROLINE 4-DIOXYGENASE ACTIVITY.MF	GO:0004656_PROCOLLAGEN-PROLINE 4-DIOXYGENASE ACTIVITY.MF		5	0.8862	1.45151	0.0968468	1	1	1818	tags=60%, list=6%, signal=64%
GO:0032094_RESPONSE TO FOOD.BP	GO:0032094_RESPONSE TO FOOD.BP		7	0.859411	1.45001	0.124694	1	1	3561	tags=57%, list=12%, signal=65%
GO:0008121_UBIQUINOL-CYTOCHROME-C REDUCTASE ACTIVITY.MF	GO:0008121_UBIQUINOL-CYTOCHROME-C REDUCTASE ACTIVITY.MF		8	0.860809	1.44792	0.148438	1	1	935	tags=38%, list=3%, signal=39%
GO:0004346_GLUCOSE-6-PHOSPHATASE ACTIVITY.MF	GO:0004346_GLUCOSE-6-PHOSPHATASE ACTIVITY.MF		5	0.900831	1.44781	0.134474	1	1	769	tags=40%, list=3%, signal=41%
GO:0004602_GLUTATHIONE PEROXIDASE ACTIVITY.MF	GO:0004602_GLUTATHIONE PEROXIDASE ACTIVITY.MF		12	0.82444	1.44547	0.133005	1	1	1290	tags=42%, list=4%, signal=43%
GO:0009968_NEGATIVE REGULATION OF SIGNAL TRANSDUCTION.BP	GO:0009968_NEGATIVE REGULATION OF SIGNAL TRANSDUCTION.BP		5	0.896546	1.44485	0.142169	1	1	323	tags=20%, list=1%, signal=20%
GO:0009253_PEPTIDOGLYCAN CATABOLIC PROCESS.BP	GO:0009253_PEPTIDOGLYCAN CATABOLIC PROCESS.BP		9	0.828903	1.43423	0.166667	1	1	94	tags=11%, list=0%, signal=11%
GO:0030968_ENDOPLASMIC RETICULUM UNFOLDED PROTEIN RESPONSE.BP	GO:0030968_ENDOPLASMIC RETICULUM UNFOLDED PROTEIN RESPONSE.BP		11	0.830964	1.43373	0.178049	1	1	1378	tags=36%, list=5%, signal=38%
GO:0045211_POSTSYNAPTIC MEMBRANE.CC	GO:0045211_POSTSYNAPTIC MEMBRANE.CC		11	0.828265	1.43356	0.145729	1	1	560	tags=9%, list=2%, signal=9%
GO:0003854_3-BETA-HYDROXY-DELTA5-STEROID DEHYDROGENASE ACTIVITY.MF	GO:0003854_3-BETA-HYDROXY-DELTA5-STEROID DEHYDROGENASE ACTIVITY.MF		5	0.870786	1.42519	0.143851	1	1	3688	tags=60%, list=12%, signal=68%
GO:0004859_PHOSPHOLIPASE INHIBITOR ACTIVITY.MF	GO:0004859_PHOSPHOLIPASE INHIBITOR ACTIVITY.MF		7	0.858045	1.42489	0.164589	1	1	1403	tags=43%, list=5%, signal=45%
GO:0004553_HYDROLASE ACTIVITY, HYDROLYZING O-GLYCOSYL COMPOUNDS.MF	GO:0004553_HYDROLASE ACTIVITY, HYDROLYZING O-GLYCOSYL COMPOUNDS.MF		42	0.780837	1.42485	0.118534	1	1	2183	tags=31%, list=7%, signal=33%
GO:0019511_PEPTIDYL-PROLINE HYDROXYLATION.BP	GO:0019511_PEPTIDYL-PROLINE HYDROXYLATION.BP		5	0.8862	1.42202	0.139955	1	1	1818	tags=60%, list=6%, signal=64%
GO:0016620_OXIDOREDUCTASE ACTIVITY, ACTING ON THE ALDEHYDE OR OXO GROUP OF DONORS, NAD OR NADP AS ACCEPTOR.MF	GO:0016620_OXIDOREDUCTASE ACTIVITY, ACTING ON THE ALDEHYDE OR OXO GROUP OF DONORS, NAD OR NADP AS ACCEPTOR.MF		36	0.790591	1.41648	0.137421	1	1	2676	tags=44%, list=9%, signal=49%
GO:0042157_LIPOPROTEIN METABOLIC PROCESS.BP	GO:0042157_LIPOPROTEIN METABOLIC PROCESS.BP		13	0.795803	1.41608	0.177616	1	1	2927	tags=31%, list=10%, signal=34%
GO:0006913_NUCLEOCYTOPLASMIC TRANSPORT.BP	GO:0006913_NUCLEOCYTOPLASMIC TRANSPORT.BP		9	0.827096	1.41434	0.164619	1	1	539	tags=22%, list=2%, signal=23%
GO:0004465_LIPOPROTEIN LIPASE ACTIVITY.MF	GO:0004465_LIPOPROTEIN LIPASE ACTIVITY.MF		6	0.846179	1.41063	0.149746	1	1	2383	tags=50%, list=8%, signal=54%
GO:0005198_STRUCTURAL MOLECULE ACTIVITY.MF	GO:0005198_STRUCTURAL MOLECULE ACTIVITY.MF		122	0.720617	1.40454	0.0893761	1	1	1596	tags=10%, list=5%, signal=10%
GO:0003980_UDP-GLUCOSE:GLYCOPROTEIN GLUCOSYLTRANSFERASE ACTIVITY.MF	GO:0003980_UDP-GLUCOSE:GLYCOPROTEIN GLUCOSYLTRANSFERASE ACTIVITY.MF		5	0.892963	1.39738	0.144279	1	1	1357	tags=60%, list=4%, signal=63%
GO:0048038_QUINONE BINDING.MF	GO:0048038_QUINONE BINDING.MF		8	0.806153	1.39237	0.168246	1	1	4836	tags=63%, list=16%, signal=74%
GO:0008177_SUCCINATE DEHYDROGENASE (UBIQUINONE) ACTIVITY.MF	GO:0008177_SUCCINATE DEHYDROGENASE (UBIQUINONE) ACTIVITY.MF		5	0.852786	1.39091	0.150358	1	1	3819	tags=80%, list=13%, signal=91%
GO:0048471_PERINUCLEAR REGION OF CYTOPLASM.CC	GO:0048471_PERINUCLEAR REGION OF CYTOPLASM.CC		9	0.804918	1.38631	0.172932	1	1	1228	tags=22%, list=4%, signal=23%
GO:0016998_CELL WALL MACROMOLECULE CATABOLIC PROCESS.BP	GO:0016998_CELL WALL MACROMOLECULE CATABOLIC PROCESS.BP		5	0.839344	1.38563	0.176606	1	1	94	tags=20%, list=0%, signal=20%
GO:0006569_TRYPTOPHAN CATABOLIC PROCESS.BP	GO:0006569_TRYPTOPHAN CATABOLIC PROCESS.BP		5	0.8315	1.37714	0.163814	1	1	3580	tags=40%, list=12%, signal=45%
GO:0005542_FOLIC ACID BINDING.MF	GO:0005542_FOLIC ACID BINDING.MF		5	0.85873	1.37539	0.182464	1	1	4305	tags=100%, list=14%, signal=116%
GO:0004089_CARBONATE DEHYDRATASE ACTIVITY.MF	GO:0004089_CARBONATE DEHYDRATASE ACTIVITY.MF		11	0.801179	1.37349	0.187805	1	1	607	tags=27%, list=2%, signal=28%
GO:0003924_GTPASE ACTIVITY.MF	GO:0003924_GTPASE ACTIVITY.MF		191	0.665211	1.37328	0.0947867	1	1	1483	tags=14%, list=5%, signal=15%
GO:0005746_MITOCHONDRIAL RESPIRATORY CHAIN.CC	GO:0005746_MITOCHONDRIAL RESPIRATORY CHAIN.CC		7	0.802508	1.37285	0.192118	1	1	2278	tags=57%, list=7%, signal=62%
GO:0042384_CILIUM ASSEMBLY.BP	GO:0042384_CILIUM ASSEMBLY.BP		17	0.762933	1.37176	0.212389	1	1	286	tags=6%, list=1%, signal=6%
GO:0015020_GLUCURONOSYLTRANSFERASE ACTIVITY.MF	GO:0015020_GLUCURONOSYLTRANSFERASE ACTIVITY.MF		20	0.768559	1.3706	0.183295	1	1	3753	tags=45%, list=12%, signal=51%
GO:0008235_METALLOEXOPEPTIDASE ACTIVITY.MF	GO:0008235_METALLOEXOPEPTIDASE ACTIVITY.MF		11	0.795249	1.364	0.205882	1	1	2694	tags=36%, list=9%, signal=40%
GO:0016671_OXIDOREDUCTASE ACTIVITY, ACTING ON A SULFUR GROUP OF DONORS, DISULFIDE AS ACCEPTOR.MF	GO:0016671_OXIDOREDUCTASE ACTIVITY, ACTING ON A SULFUR GROUP OF DONORS, DISULFIDE AS ACCEPTOR.MF		9	0.797382	1.363	0.20197	1	1	3591	tags=67%, list=12%, signal=76%
GO:0003995_ACYL-COA DEHYDROGENASE ACTIVITY.MF	GO:0003995_ACYL-COA DEHYDROGENASE ACTIVITY.MF		18	0.77151	1.36086	0.190244	1	1	2138	tags=39%, list=7%, signal=42%
GO:0006826_IRON ION TRANSPORT.BP	GO:0006826_IRON ION TRANSPORT.BP		18	0.741244	1.34852	0.200528	1	1	287	tags=39%, list=1%, signal=39%
GO:0019825_OXYGEN BINDING.MF	GO:0019825_OXYGEN BINDING.MF		21	0.75995	1.34377	0.230603	1	1	683	tags=48%, list=2%, signal=49%
GO:0003723_RNA BINDING.MF	GO:0003723_RNA BINDING.MF		428	0.61745	1.34321	0.104022	1	1	550	tags=6%, list=2%, signal=6%
GO:0005579_MEMBRANE ATTACK COMPLEX.CC	GO:0005579_MEMBRANE ATTACK COMPLEX.CC		9	0.797013	1.34257	0.198646	1	1	4058	tags=44%, list=13%, signal=51%
GO:0015485_CHOLESTEROL BINDING.MF	GO:0015485_CHOLESTEROL BINDING.MF		6	0.80459	1.34002	0.176887	1	1	340	tags=17%, list=1%, signal=17%
GO:0008199_FERRIC IRON BINDING.MF	GO:0008199_FERRIC IRON BINDING.MF		17	0.741629	1.33551	0.21875	1	1	287	tags=41%, list=1%, signal=42%
GO:0016209_ANTIOXIDANT ACTIVITY.MF	GO:0016209_ANTIOXIDANT ACTIVITY.MF		14	0.765797	1.33329	0.221176	1	1	851	tags=43%, list=3%, signal=44%
GO:0008146_SULFOTRANSFERASE ACTIVITY.MF	GO:0008146_SULFOTRANSFERASE ACTIVITY.MF		46	0.736187	1.3302	0.174349	1	1	1917	tags=17%, list=6%, signal=19%
GO:0046923_ER RETENTION SEQUENCE BINDING.MF	GO:0046923_ER RETENTION SEQUENCE BINDING.MF		5	0.804951	1.32921	0.206549	1	1	4026	tags=60%, list=13%, signal=69%
GO:0005789_ENDOPLASMIC RETICULUM MEMBRANE.CC	GO:0005789_ENDOPLASMIC RETICULUM MEMBRANE.CC		103	0.677099	1.32764	0.164207	1	1	3122	tags=31%, list=10%, signal=35%
GO:0006621_PROTEIN RETENTION IN ER LUMEN.BP	GO:0006621_PROTEIN RETENTION IN ER LUMEN.BP		5	0.804951	1.3231	0.206897	1	1	4026	tags=60%, list=13%, signal=69%
GO:0008242_OMEGA PEPTIDASE ACTIVITY.MF	GO:0008242_OMEGA PEPTIDASE ACTIVITY.MF		9	0.773276	1.32254	0.228346	1	1	2103	tags=44%, list=7%, signal=48%
GO:0007015_ACTIN FILAMENT ORGANIZATION.BP	GO:0007015_ACTIN FILAMENT ORGANIZATION.BP		50	0.709253	1.31806	0.201285	1	1	12	tags=2%, list=0%, signal=2%
GO:0046933_PROTON-TRANSPORTING ATP SYNTHASE ACTIVITY, ROTATIONAL MECHANISM.MF	GO:0046933_PROTON-TRANSPORTING ATP SYNTHASE ACTIVITY, ROTATIONAL MECHANISM.MF		15	0.755445	1.31575	0.223235	1	1	1512	tags=60%, list=5%, signal=63%
GO:0005164_TUMOR NECROSIS FACTOR RECEPTOR BINDING.MF	GO:0005164_TUMOR NECROSIS FACTOR RECEPTOR BINDING.MF		14	0.737268	1.31345	0.233032	1	1	3788	tags=50%, list=12%, signal=57%
GO:0006879_CELLULAR IRON ION HOMEOSTASIS.BP	GO:0006879_CELLULAR IRON ION HOMEOSTASIS.BP		25	0.721674	1.31268	0.225225	1	1	287	tags=28%, list=1%, signal=28%
GO:0005506_IRON ION BINDING.MF	GO:0005506_IRON ION BINDING.MF		154	0.642582	1.31238	0.146465	1	1	683	tags=10%, list=2%, signal=10%
GO:0015671_OXYGEN TRANSPORT.BP	GO:0015671_OXYGEN TRANSPORT.BP		19	0.74705	1.31035	0.219048	1	1	162	tags=32%, list=1%, signal=32%
GO:0019363_PYRIDINE NUCLEOTIDE BIOSYNTHETIC PROCESS.BP	GO:0019363_PYRIDINE NUCLEOTIDE BIOSYNTHETIC PROCESS.BP		6	0.787755	1.30801	0.228972	1	1	3580	tags=50%, list=12%, signal=57%
GO:0046914_TRANSITION METAL ION BINDING.MF	GO:0046914_TRANSITION METAL ION BINDING.MF		6	0.797397	1.308	0.244032	0.993921	1	1398	tags=33%, list=5%, signal=35%
GO:0020037_HEME BINDING.MF	GO:0020037_HEME BINDING.MF		127	0.649676	1.30634	0.161512	0.990359	1	985	tags=16%, list=3%, signal=16%
GO:0045202_SYNAPSE.CC	GO:0045202_SYNAPSE.CC		24	0.720612	1.30502	0.241299	0.985698	1	560	tags=4%, list=2%, signal=4%
GO:0016615_MALATE DEHYDROGENASE ACTIVITY.MF	GO:0016615_MALATE DEHYDROGENASE ACTIVITY.MF		7	0.783548	1.30333	0.260546	0.982189	1	2073	tags=43%, list=7%, signal=46%
GO:0005833_HEMOGLOBIN COMPLEX.CC	GO:0005833_HEMOGLOBIN COMPLEX.CC		17	0.74717	1.30323	0.242925	0.973732	1	162	tags=35%, list=1%, signal=35%
GO:0005344_OXYGEN TRANSPORTER ACTIVITY.MF	GO:0005344_OXYGEN TRANSPORTER ACTIVITY.MF		19	0.74705	1.3032	0.243499	0.96527	1	162	tags=32%, list=1%, signal=32%
GO:0016742_HYDROXYMETHYL-, FORMYL- AND RELATED TRANSFERASE ACTIVITY.MF	GO:0016742_HYDROXYMETHYL-, FORMYL- AND RELATED TRANSFERASE ACTIVITY.MF		6	0.770644	1.30208	0.242718	0.960358	1	2805	tags=50%, list=9%, signal=55%
GO:0007029_ENDOPLASMIC RETICULUM ORGANIZATION.BP	GO:0007029_ENDOPLASMIC RETICULUM ORGANIZATION.BP		5	0.820243	1.30123	0.248848	0.954484	1	4300	tags=60%, list=14%, signal=70%
GO:0046034_ATP METABOLIC PROCESS.BP	GO:0046034_ATP METABOLIC PROCESS.BP		15	0.719258	1.29834	0.251834	0.9549	1	1512	tags=40%, list=5%, signal=42%
GO:0004017_ADENYLATE KINASE ACTIVITY.MF	GO:0004017_ADENYLATE KINASE ACTIVITY.MF		10	0.769173	1.29641	0.228288	0.952457	1	3491	tags=40%, list=11%, signal=45%
GO:0007017_MICROTUBULE-BASED PROCESS.BP	GO:0007017_MICROTUBULE-BASED PROCESS.BP		51	0.685719	1.29602	0.203354	0.945649	1	1311	tags=27%, list=4%, signal=29%
GO:0004576_OLIGOSACCHARYL TRANSFERASE ACTIVITY.MF	GO:0004576_OLIGOSACCHARYL TRANSFERASE ACTIVITY.MF		5	0.796641	1.28552	0.252404	0.969167	1	1383	tags=40%, list=5%, signal=42%
GO:0005200_STRUCTURAL CONSTITUENT OF CYTOSKELETON.MF	GO:0005200_STRUCTURAL CONSTITUENT OF CYTOSKELETON.MF		41	0.699479	1.28445	0.234818	0.964423	1	1311	tags=34%, list=4%, signal=36%
GO:0004177_AMINOPEPTIDASE ACTIVITY.MF	GO:0004177_AMINOPEPTIDASE ACTIVITY.MF		13	0.747846	1.28392	0.2891	0.958055	1	1089	tags=23%, list=4%, signal=24%
GO:0003746_TRANSLATION ELONGATION FACTOR ACTIVITY.MF	GO:0003746_TRANSLATION ELONGATION FACTOR ACTIVITY.MF		16	0.733913	1.27978	0.243655	0.962925	1	1270	tags=50%, list=4%, signal=52%
GO:0016884_CARBON-NITROGEN LIGASE ACTIVITY, WITH GLUTAMINE AS AMIDO-N-DONOR.MF	GO:0016884_CARBON-NITROGEN LIGASE ACTIVITY, WITH GLUTAMINE AS AMIDO-N-DONOR.MF		11	0.730357	1.27699	0.242131	0.963616	1	6516	tags=64%, list=21%, signal=81%
GO:0010181_FMN BINDING.MF	GO:0010181_FMN BINDING.MF		14	0.722321	1.26761	0.264198	0.983687	1	3297	tags=36%, list=11%, signal=40%
GO:0000276_MITOCHONDRIAL PROTON-TRANSPORTING ATP SYNTHASE COMPLEX, COUPLING FACTOR F(O).CC	GO:0000276_MITOCHONDRIAL PROTON-TRANSPORTING ATP SYNTHASE COMPLEX, COUPLING FACTOR F(O).CC		14	0.720474	1.26281	0.269488	0.989186	1	1300	tags=36%, list=4%, signal=37%
GO:0042254_RIBOSOME BIOGENESIS.BP	GO:0042254_RIBOSOME BIOGENESIS.BP		33	0.682716	1.25991	0.258278	0.989813	1	514	tags=12%, list=2%, signal=12%
GO:0005874_MICROTUBULE.CC	GO:0005874_MICROTUBULE.CC		134	0.629484	1.25334	0.194175	1	1	1311	tags=10%, list=4%, signal=11%
GO:0004719_PROTEIN-L-ISOASPARTATE (D-ASPARTATE) O-METHYLTRANSFERASE ACTIVITY.MF	GO:0004719_PROTEIN-L-ISOASPARTATE (D-ASPARTATE) O-METHYLTRANSFERASE ACTIVITY.MF		6	0.764914	1.25202	0.285047	0.997517	1	3824	tags=67%, list=13%, signal=76%
GO:0015057_THROMBIN-ACTIVATED RECEPTOR ACTIVITY.MF	GO:0015057_THROMBIN-ACTIVATED RECEPTOR ACTIVITY.MF		10	0.704884	1.24817	0.26969	1	1	760	tags=20%, list=2%, signal=21%
GO:0018149_PEPTIDE CROSS-LINKING.BP	GO:0018149_PEPTIDE CROSS-LINKING.BP		11	0.71389	1.24688	0.257426	0.997155	1	3800	tags=45%, list=12%, signal=52%
GO:0015986_ATP SYNTHESIS COUPLED PROTON TRANSPORT.BP	GO:0015986_ATP SYNTHESIS COUPLED PROTON TRANSPORT.BP		32	0.711164	1.24298	0.293478	1	1	1512	tags=50%, list=5%, signal=53%
GO:0000266_MITOCHONDRIAL FISSION.BP	GO:0000266_MITOCHONDRIAL FISSION.BP		9	0.704784	1.23703	0.279805	1	1	2199	tags=22%, list=7%, signal=24%
GO:0005905_CLATHRIN-COATED PIT.CC	GO:0005905_CLATHRIN-COATED PIT.CC		8	0.736027	1.2346	0.280928	1	1	1331	tags=13%, list=4%, signal=13%
GO:0033178_PROTON-TRANSPORTING TWO-SECTOR ATPASE COMPLEX, CATALYTIC DOMAIN.CC	GO:0033178_PROTON-TRANSPORTING TWO-SECTOR ATPASE COMPLEX, CATALYTIC DOMAIN.CC		12	0.731972	1.22888	0.306977	1	1	1512	tags=50%, list=5%, signal=53%
GO:0006874_CELLULAR CALCIUM ION HOMEOSTASIS.BP	GO:0006874_CELLULAR CALCIUM ION HOMEOSTASIS.BP		10	0.729367	1.22534	0.305913	1	1	1378	tags=20%, list=5%, signal=21%
GO:0070469_RESPIRATORY CHAIN.CC	GO:0070469_RESPIRATORY CHAIN.CC		16	0.695252	1.22454	0.28271	1	1	1765	tags=38%, list=6%, signal=40%
GO:0042310_VASOCONSTRICTION.BP	GO:0042310_VASOCONSTRICTION.BP		13	0.697215	1.22217	0.295775	1	1	5082	tags=38%, list=17%, signal=46%
GO:0042813_WNT-ACTIVATED RECEPTOR ACTIVITY.MF	GO:0042813_WNT-ACTIVATED RECEPTOR ACTIVITY.MF		12	0.697994	1.22201	0.291169	1	1	5968	tags=42%, list=20%, signal=52%
GO:0016798_HYDROLASE ACTIVITY, ACTING ON GLYCOSYL BONDS.MF	GO:0016798_HYDROLASE ACTIVITY, ACTING ON GLYCOSYL BONDS.MF		58	0.649506	1.21087	0.264113	1	1	3361	tags=33%, list=11%, signal=37%
GO:0004332_FRUCTOSE-BISPHOSPHATE ALDOLASE ACTIVITY.MF	GO:0004332_FRUCTOSE-BISPHOSPHATE ALDOLASE ACTIVITY.MF		7	0.719563	1.20752	0.285354	1	1	85	tags=14%, list=0%, signal=14%
GO:0070493_THROMBIN-ACTIVATED RECEPTOR SIGNALING PATHWAY.BP	GO:0070493_THROMBIN-ACTIVATED RECEPTOR SIGNALING PATHWAY.BP		10	0.704884	1.2063	0.304668	1	1	760	tags=20%, list=2%, signal=21%
GO:0022900_ELECTRON TRANSPORT CHAIN.BP	GO:0022900_ELECTRON TRANSPORT CHAIN.BP		5	0.746722	1.20434	0.308434	1	1	3492	tags=80%, list=11%, signal=90%
GO:0004415_HYALURONONGLUCOSAMINIDASE ACTIVITY.MF	GO:0004415_HYALURONONGLUCOSAMINIDASE ACTIVITY.MF		8	0.697144	1.19811	0.311628	1	1	1731	tags=25%, list=6%, signal=27%
GO:0035235_IONOTROPIC GLUTAMATE RECEPTOR SIGNALING PATHWAY.BP	GO:0035235_IONOTROPIC GLUTAMATE RECEPTOR SIGNALING PATHWAY.BP		13	0.675612	1.19712	0.311721	1	1	560	tags=8%, list=2%, signal=8%
GO:0007269_NEUROTRANSMITTER SECRETION.BP	GO:0007269_NEUROTRANSMITTER SECRETION.BP		5	0.753929	1.1927	0.28401	1	1	2126	tags=20%, list=7%, signal=21%
GO:0006779_PORPHYRIN-CONTAINING COMPOUND BIOSYNTHETIC PROCESS.BP	GO:0006779_PORPHYRIN-CONTAINING COMPOUND BIOSYNTHETIC PROCESS.BP		10	0.69364	1.19125	0.313283	1	1	2640	tags=50%, list=9%, signal=55%
GO:0035385_ROUNDABOUT SIGNALING PATHWAY.BP	GO:0035385_ROUNDABOUT SIGNALING PATHWAY.BP		5	0.726447	1.1891	0.32419	1	1	2911	tags=20%, list=10%, signal=22%
GO:0004970_IONOTROPIC GLUTAMATE RECEPTOR ACTIVITY.MF	GO:0004970_IONOTROPIC GLUTAMATE RECEPTOR ACTIVITY.MF		13	0.675612	1.17773	0.324766	1	1	560	tags=8%, list=2%, signal=8%
GO:0005093_RAB GDP-DISSOCIATION INHIBITOR ACTIVITY.MF	GO:0005093_RAB GDP-DISSOCIATION INHIBITOR ACTIVITY.MF		6	0.723233	1.17656	0.352078	1	1	2244	tags=67%, list=7%, signal=72%
GO:0000439_CORE TFIIH COMPLEX.CC	GO:0000439_CORE TFIIH COMPLEX.CC		6	0.677732	1.17647	0.322816	1	1	909	tags=17%, list=3%, signal=17%
GO:0016012_SARCOGLYCAN COMPLEX.CC	GO:0016012_SARCOGLYCAN COMPLEX.CC		6	0.694873	1.17625	0.326733	1	1	9292	tags=100%, list=31%, signal=144%
GO:0006486_PROTEIN GLYCOSYLATION.BP	GO:0006486_PROTEIN GLYCOSYLATION.BP		102	0.611432	1.17443	0.276896	1	1	2757	tags=20%, list=9%, signal=21%
GO:0005869_DYNACTIN COMPLEX.CC	GO:0005869_DYNACTIN COMPLEX.CC		14	0.665106	1.17325	0.339806	1	1	3338	tags=29%, list=11%, signal=32%
GO:0030659_CYTOPLASMIC VESICLE MEMBRANE.CC	GO:0030659_CYTOPLASMIC VESICLE MEMBRANE.CC		6	0.701852	1.17159	0.319728	1	1	7618	tags=67%, list=25%, signal=89%
GO:0030145_MANGANESE ION BINDING.MF	GO:0030145_MANGANESE ION BINDING.MF		14	0.666441	1.16517	0.317191	1	1	586	tags=14%, list=2%, signal=15%
GO:0006221_PYRIMIDINE NUCLEOTIDE BIOSYNTHETIC PROCESS.BP	GO:0006221_PYRIMIDINE NUCLEOTIDE BIOSYNTHETIC PROCESS.BP		10	0.678197	1.1644	0.346154	1	1	1206	tags=20%, list=4%, signal=21%
GO:0016627_OXIDOREDUCTASE ACTIVITY, ACTING ON THE CH-CH GROUP OF DONORS.MF	GO:0016627_OXIDOREDUCTASE ACTIVITY, ACTING ON THE CH-CH GROUP OF DONORS.MF		38	0.65236	1.16142	0.306034	1	1	2138	tags=29%, list=7%, signal=31%
GO:0030091_PROTEIN REPAIR.BP	GO:0030091_PROTEIN REPAIR.BP		5	0.706431	1.16121	0.357143	1	1	3591	tags=60%, list=12%, signal=68%
GO:0006006_GLUCOSE METABOLIC PROCESS.BP	GO:0006006_GLUCOSE METABOLIC PROCESS.BP		11	0.689564	1.15822	0.354691	1	1	343	tags=18%, list=1%, signal=18%
GO:0004559_ALPHA-MANNOSIDASE ACTIVITY.MF	GO:0004559_ALPHA-MANNOSIDASE ACTIVITY.MF		6	0.697651	1.15819	0.340686	1	1	2183	tags=33%, list=7%, signal=36%
GO:0005507_COPPER ION BINDING.MF	GO:0005507_COPPER ION BINDING.MF		29	0.636741	1.15805	0.343891	1	1	3060	tags=24%, list=10%, signal=27%
GO:0030904_RETROMER COMPLEX.CC	GO:0030904_RETROMER COMPLEX.CC		5	0.711121	1.15628	0.362791	1	1	3497	tags=60%, list=11%, signal=68%
GO:0008284_POSITIVE REGULATION OF CELL PROLIFERATION.BP	GO:0008284_POSITIVE REGULATION OF CELL PROLIFERATION.BP		7	0.669649	1.15595	0.35782	1	1	6400	tags=43%, list=21%, signal=54%
GO:0000062_FATTY-ACYL-COA BINDING.MF	GO:0000062_FATTY-ACYL-COA BINDING.MF		13	0.674664	1.15588	0.33414	1	1	3587	tags=38%, list=12%, signal=44%
GO:0042578_PHOSPHORIC ESTER HYDROLASE ACTIVITY.MF	GO:0042578_PHOSPHORIC ESTER HYDROLASE ACTIVITY.MF		13	0.666167	1.1542	0.336735	1	1	478	tags=15%, list=2%, signal=16%
GO:0005739_MITOCHONDRION.CC	GO:0005739_MITOCHONDRION.CC		154	0.564237	1.14433	0.298333	1	1	1824	tags=24%, list=6%, signal=25%
GO:0043022_RIBOSOME BINDING.MF	GO:0043022_RIBOSOME BINDING.MF		25	0.632459	1.14377	0.316159	1	1	2323	tags=32%, list=8%, signal=35%
GO:0046939_NUCLEOTIDE PHOSPHORYLATION.BP	GO:0046939_NUCLEOTIDE PHOSPHORYLATION.BP		11	0.652758	1.13779	0.357631	1	1	3491	tags=36%, list=11%, signal=41%
GO:0008654_PHOSPHOLIPID BIOSYNTHETIC PROCESS.BP	GO:0008654_PHOSPHOLIPID BIOSYNTHETIC PROCESS.BP		19	0.638638	1.12735	0.357942	1	1	421	tags=11%, list=1%, signal=11%
GO:0048306_CALCIUM-DEPENDENT PROTEIN BINDING.MF	GO:0048306_CALCIUM-DEPENDENT PROTEIN BINDING.MF		5	0.701635	1.12468	0.378251	1	1	2085	tags=60%, list=7%, signal=64%
GO:0052689_CARBOXYLIC ESTER HYDROLASE ACTIVITY.MF	GO:0052689_CARBOXYLIC ESTER HYDROLASE ACTIVITY.MF		19	0.640989	1.12409	0.365155	1	1	2383	tags=26%, list=8%, signal=29%
GO:0045263_PROTON-TRANSPORTING ATP SYNTHASE COMPLEX, COUPLING FACTOR F(O).CC	GO:0045263_PROTON-TRANSPORTING ATP SYNTHASE COMPLEX, COUPLING FACTOR F(O).CC		6	0.685184	1.11757	0.370023	1	1	643	tags=50%, list=2%, signal=51%
GO:0008234_CYSTEINE-TYPE PEPTIDASE ACTIVITY.MF	GO:0008234_CYSTEINE-TYPE PEPTIDASE ACTIVITY.MF		88	0.575984	1.11662	0.343915	1	1	928	tags=15%, list=3%, signal=15%
GO:0030306_ADP-RIBOSYLATION FACTOR BINDING.MF	GO:0030306_ADP-RIBOSYLATION FACTOR BINDING.MF		5	0.692493	1.11222	0.371981	1	1	5297	tags=40%, list=17%, signal=48%
GO:0045944_POSITIVE REGULATION OF TRANSCRIPTION FROM RNA POLYMERASE II PROMOTER.BP	GO:0045944_POSITIVE REGULATION OF TRANSCRIPTION FROM RNA POLYMERASE II PROMOTER.BP		15	0.632984	1.11124	0.380841	1	1	1190	tags=13%, list=4%, signal=14%
GO:0016597_AMINO ACID BINDING.MF	GO:0016597_AMINO ACID BINDING.MF		6	0.662713	1.11049	0.383333	1	1	3890	tags=17%, list=13%, signal=19%
GO:0050661_NADP BINDING.MF	GO:0050661_NADP BINDING.MF		25	0.608585	1.10799	0.371622	1	1	343	tags=8%, list=1%, signal=8%
GO:0019205_NUCLEOBASE-CONTAINING COMPOUND KINASE ACTIVITY.MF	GO:0019205_NUCLEOBASE-CONTAINING COMPOUND KINASE ACTIVITY.MF		17	0.604355	1.08962	0.37123	1	1	5493	tags=47%, list=18%, signal=57%
GO:0051726_REGULATION OF CELL CYCLE.BP	GO:0051726_REGULATION OF CELL CYCLE.BP		62	0.577393	1.08821	0.396975	1	1	1200	tags=8%, list=4%, signal=8%
GO:0006890_RETROGRADE VESICLE-MEDIATED TRANSPORT, GOLGI TO ER.BP	GO:0006890_RETROGRADE VESICLE-MEDIATED TRANSPORT, GOLGI TO ER.BP		6	0.651082	1.08731	0.405612	1	1	4583	tags=50%, list=15%, signal=59%
GO:0005540_HYALURONIC ACID BINDING.MF	GO:0005540_HYALURONIC ACID BINDING.MF		17	0.61332	1.0835	0.391304	1	1	3047	tags=24%, list=10%, signal=26%
GO:0030054_CELL JUNCTION.CC	GO:0030054_CELL JUNCTION.CC		60	0.564093	1.08311	0.370742	1	1	3302	tags=12%, list=11%, signal=13%
GO:0005761_MITOCHONDRIAL RIBOSOME.CC	GO:0005761_MITOCHONDRIAL RIBOSOME.CC		6	0.650011	1.08141	0.418605	1	1	4795	tags=67%, list=16%, signal=79%
GO:0042147_RETROGRADE TRANSPORT, ENDOSOME TO GOLGI.BP	GO:0042147_RETROGRADE TRANSPORT, ENDOSOME TO GOLGI.BP		6	0.64515	1.08134	0.420925	1	1	2121	tags=33%, list=7%, signal=36%
GO:0006801_SUPEROXIDE METABOLIC PROCESS.BP	GO:0006801_SUPEROXIDE METABOLIC PROCESS.BP		6	0.619923	1.079	0.40146	1	1	1863	tags=50%, list=6%, signal=53%
GO:0051287_NAD BINDING.MF	GO:0051287_NAD BINDING.MF		46	0.582395	1.07772	0.361277	1	1	2710	tags=24%, list=9%, signal=26%
GO:0015923_MANNOSIDASE ACTIVITY.MF	GO:0015923_MANNOSIDASE ACTIVITY.MF		6	0.654224	1.07711	0.431925	1	1	2183	tags=33%, list=7%, signal=36%
GO:0071949_FAD BINDING.MF	GO:0071949_FAD BINDING.MF		13	0.602955	1.07563	0.375854	1	1	434	tags=8%, list=1%, signal=8%
GO:0019430_REMOVAL OF SUPEROXIDE RADICALS.BP	GO:0019430_REMOVAL OF SUPEROXIDE RADICALS.BP		5	0.638445	1.07278	0.428916	1	1	1863	tags=60%, list=6%, signal=64%
GO:0006013_MANNOSE METABOLIC PROCESS.BP	GO:0006013_MANNOSE METABOLIC PROCESS.BP		6	0.654224	1.07239	0.424691	1	1	2183	tags=33%, list=7%, signal=36%
GO:0016780_PHOSPHOTRANSFERASE ACTIVITY, FOR OTHER SUBSTITUTED PHOSPHATE GROUPS.MF	GO:0016780_PHOSPHOTRANSFERASE ACTIVITY, FOR OTHER SUBSTITUTED PHOSPHATE GROUPS.MF		12	0.617717	1.06999	0.378251	1	1	344	tags=8%, list=1%, signal=8%
GO:0006302_DOUBLE-STRAND BREAK REPAIR.BP	GO:0006302_DOUBLE-STRAND BREAK REPAIR.BP		5	0.653466	1.06812	0.456265	1	1	2259	tags=20%, list=7%, signal=22%
GO:0060326_CELL CHEMOTAXIS.BP	GO:0060326_CELL CHEMOTAXIS.BP		15	0.60259	1.06691	0.406977	1	1	33	tags=7%, list=0%, signal=7%
GO:0008417_FUCOSYLTRANSFERASE ACTIVITY.MF	GO:0008417_FUCOSYLTRANSFERASE ACTIVITY.MF		12	0.606602	1.06687	0.419598	1	1	4930	tags=42%, list=16%, signal=50%
GO:0004869_CYSTEINE-TYPE ENDOPEPTIDASE INHIBITOR ACTIVITY.MF	GO:0004869_CYSTEINE-TYPE ENDOPEPTIDASE INHIBITOR ACTIVITY.MF		12	0.637512	1.06675	0.434368	1	1	2297	tags=42%, list=8%, signal=45%
GO:0004784_SUPEROXIDE DISMUTASE ACTIVITY.MF	GO:0004784_SUPEROXIDE DISMUTASE ACTIVITY.MF		5	0.638445	1.06612	0.420804	1	1	1863	tags=60%, list=6%, signal=64%
GO:0030414_PEPTIDASE INHIBITOR ACTIVITY.MF	GO:0030414_PEPTIDASE INHIBITOR ACTIVITY.MF		15	0.602572	1.0659	0.428904	1	1	2297	tags=33%, list=8%, signal=36%
GO:0004499_N,N-DIMETHYLANILINE MONOOXYGENASE ACTIVITY.MF	GO:0004499_N,N-DIMETHYLANILINE MONOOXYGENASE ACTIVITY.MF		7	0.62723	1.06429	0.431604	1	1	2508	tags=29%, list=8%, signal=31%
GO:0033290_EUKARYOTIC 48S PREINITIATION COMPLEX.CC	GO:0033290_EUKARYOTIC 48S PREINITIATION COMPLEX.CC		19	0.59562	1.06379	0.399083	1	1	1301	tags=42%, list=4%, signal=44%
GO:0010466_NEGATIVE REGULATION OF PEPTIDASE ACTIVITY.BP	GO:0010466_NEGATIVE REGULATION OF PEPTIDASE ACTIVITY.BP		15	0.602572	1.05482	0.443128	1	1	2297	tags=33%, list=8%, signal=36%
GO:0009072_AROMATIC AMINO ACID FAMILY METABOLIC PROCESS.BP	GO:0009072_AROMATIC AMINO ACID FAMILY METABOLIC PROCESS.BP		10	0.605976	1.05359	0.412736	1	1	1258	tags=20%, list=4%, signal=21%
GO:0008083_GROWTH FACTOR ACTIVITY.MF	GO:0008083_GROWTH FACTOR ACTIVITY.MF		52	0.554734	1.0482	0.411765	1	1	1395	tags=8%, list=5%, signal=8%
GO:0008009_CHEMOKINE ACTIVITY.MF	GO:0008009_CHEMOKINE ACTIVITY.MF		17	0.597892	1.04806	0.408676	1	1	33	tags=6%, list=0%, signal=6%
GO:0006465_SIGNAL PEPTIDE PROCESSING.BP	GO:0006465_SIGNAL PEPTIDE PROCESSING.BP		9	0.604054	1.04794	0.435644	1	1	2276	tags=67%, list=7%, signal=72%
GO:0016589_NURF COMPLEX.CC	GO:0016589_NURF COMPLEX.CC		5	0.630242	1.04773	0.447005	1	1	819	tags=20%, list=3%, signal=21%
GO:0001731_FORMATION OF TRANSLATION PREINITIATION COMPLEX.BP	GO:0001731_FORMATION OF TRANSLATION PREINITIATION COMPLEX.BP		19	0.59562	1.04326	0.436073	1	1	1301	tags=42%, list=4%, signal=44%
GO:0016282_EUKARYOTIC 43S PREINITIATION COMPLEX.CC	GO:0016282_EUKARYOTIC 43S PREINITIATION COMPLEX.CC		19	0.59562	1.04128	0.432099	1	1	1301	tags=42%, list=4%, signal=44%
GO:0005852_EUKARYOTIC TRANSLATION INITIATION FACTOR 3 COMPLEX.CC	GO:0005852_EUKARYOTIC TRANSLATION INITIATION FACTOR 3 COMPLEX.CC		24	0.564676	1.03413	0.423656	1	1	1301	tags=33%, list=4%, signal=35%
GO:0036065_FUCOSYLATION.BP	GO:0036065_FUCOSYLATION.BP		12	0.606602	1.03357	0.460648	1	1	4930	tags=42%, list=16%, signal=50%
GO:0050660_FLAVIN ADENINE DINUCLEOTIDE BINDING.MF	GO:0050660_FLAVIN ADENINE DINUCLEOTIDE BINDING.MF		54	0.558891	1.03237	0.431212	1	1	3668	tags=30%, list=12%, signal=34%
GO:0008373_SIALYLTRANSFERASE ACTIVITY.MF	GO:0008373_SIALYLTRANSFERASE ACTIVITY.MF		28	0.55401	1.0307	0.436364	1	1	2757	tags=25%, list=9%, signal=27%
GO:0008474_PALMITOYL-(PROTEIN) HYDROLASE ACTIVITY.MF	GO:0008474_PALMITOYL-(PROTEIN) HYDROLASE ACTIVITY.MF		6	0.613411	1.03063	0.454976	1	1	4060	tags=50%, list=13%, signal=58%
GO:0030027_LAMELLIPODIUM.CC	GO:0030027_LAMELLIPODIUM.CC		6	0.62906	1.02941	0.473684	1	1	719	tags=17%, list=2%, signal=17%
GO:0006367_TRANSCRIPTION INITIATION FROM RNA POLYMERASE II PROMOTER.BP	GO:0006367_TRANSCRIPTION INITIATION FROM RNA POLYMERASE II PROMOTER.BP		7	0.635802	1.02927	0.467337	1	1	973	tags=14%, list=3%, signal=15%
GO:0046961_PROTON-TRANSPORTING ATPASE ACTIVITY, ROTATIONAL MECHANISM.MF	GO:0046961_PROTON-TRANSPORTING ATPASE ACTIVITY, ROTATIONAL MECHANISM.MF		21	0.585402	1.0285	0.426799	1	1	1512	tags=38%, list=5%, signal=40%
GO:0008889_GLYCEROPHOSPHODIESTER PHOSPHODIESTERASE ACTIVITY.MF	GO:0008889_GLYCEROPHOSPHODIESTER PHOSPHODIESTERASE ACTIVITY.MF		10	0.596753	1.02744	0.426506	1	1	6095	tags=50%, list=20%, signal=62%
GO:0003810_PROTEIN-GLUTAMINE GAMMA-GLUTAMYLTRANSFERASE ACTIVITY.MF	GO:0003810_PROTEIN-GLUTAMINE GAMMA-GLUTAMYLTRANSFERASE ACTIVITY.MF		8	0.612804	1.0168	0.455636	1	1	625	tags=13%, list=2%, signal=13%
GO:0008484_SULFURIC ESTER HYDROLASE ACTIVITY.MF	GO:0008484_SULFURIC ESTER HYDROLASE ACTIVITY.MF		18	0.563031	1.016	0.447489	1	1	2194	tags=11%, list=7%, signal=12%
GO:0008217_REGULATION OF BLOOD PRESSURE.BP	GO:0008217_REGULATION OF BLOOD PRESSURE.BP		9	0.594078	1.012	0.465909	1	1	1913	tags=22%, list=6%, signal=24%
GO:1902600_HYDROGEN ION TRANSMEMBRANE TRANSPORT.BP	GO:1902600_HYDROGEN ION TRANSMEMBRANE TRANSPORT.BP		51	0.521404	0.998346	0.464355	1	1	992	tags=24%, list=3%, signal=24%
GO:0051537_2 IRON, 2 SULFUR CLUSTER BINDING.MF	GO:0051537_2 IRON, 2 SULFUR CLUSTER BINDING.MF		26	0.560401	0.993264	0.476636	1	1	5130	tags=42%, list=17%, signal=51%
GO:0016820_HYDROLASE ACTIVITY, ACTING ON ACID ANHYDRIDES, CATALYZING TRANSMEMBRANE MOVEMENT OF SUBSTANCES.MF	GO:0016820_HYDROLASE ACTIVITY, ACTING ON ACID ANHYDRIDES, CATALYZING TRANSMEMBRANE MOVEMENT OF SUBSTANCES.MF		15	0.55614	0.991196	0.466667	1	1	1831	tags=40%, list=6%, signal=43%
GO:0004866_ENDOPEPTIDASE INHIBITOR ACTIVITY.MF	GO:0004866_ENDOPEPTIDASE INHIBITOR ACTIVITY.MF		25	0.544886	0.991045	0.454945	1	1	5306	tags=20%, list=17%, signal=24%
GO:0017017_MAP KINASE TYROSINE/SERINE/THREONINE PHOSPHATASE ACTIVITY.MF	GO:0017017_MAP KINASE TYROSINE/SERINE/THREONINE PHOSPHATASE ACTIVITY.MF		16	0.544881	0.985465	0.441109	1	1	2066	tags=19%, list=7%, signal=20%
GO:0097503_SIALYLATION.BP	GO:0097503_SIALYLATION.BP		28	0.55401	0.98302	0.481069	1	1	2757	tags=25%, list=9%, signal=27%
GO:0098599_PALMITOYL HYDROLASE ACTIVITY.MF	GO:0098599_PALMITOYL HYDROLASE ACTIVITY.MF		5	0.607591	0.982619	0.496386	1	1	3034	tags=40%, list=10%, signal=44%
GO:0001558_REGULATION OF CELL GROWTH.BP	GO:0001558_REGULATION OF CELL GROWTH.BP		34	0.539563	0.981013	0.473684	1	1	1938	tags=18%, list=6%, signal=19%
GO:0033017_SARCOPLASMIC RETICULUM MEMBRANE.CC	GO:0033017_SARCOPLASMIC RETICULUM MEMBRANE.CC		7	0.587554	0.980817	0.489157	1	1	1754	tags=43%, list=6%, signal=45%
GO:0048008_PLATELET-DERIVED GROWTH FACTOR RECEPTOR SIGNALING PATHWAY.BP	GO:0048008_PLATELET-DERIVED GROWTH FACTOR RECEPTOR SIGNALING PATHWAY.BP		10	0.552771	0.979897	0.467312	1	1	6400	tags=60%, list=21%, signal=76%
GO:0000188_INACTIVATION OF MAPK ACTIVITY.BP	GO:0000188_INACTIVATION OF MAPK ACTIVITY.BP		16	0.544881	0.97794	0.502416	1	1	2066	tags=19%, list=7%, signal=20%
GO:0004252_SERINE-TYPE ENDOPEPTIDASE ACTIVITY.MF	GO:0004252_SERINE-TYPE ENDOPEPTIDASE ACTIVITY.MF		120	0.492764	0.976398	0.469203	1	1	724	tags=3%, list=2%, signal=3%
GO:0042552_MYELINATION.BP	GO:0042552_MYELINATION.BP		6	0.610882	0.974997	0.5	1	1	5956	tags=33%, list=20%, signal=41%
GO:0030173_INTEGRAL COMPONENT OF GOLGI MEMBRANE.CC	GO:0030173_INTEGRAL COMPONENT OF GOLGI MEMBRANE.CC		13	0.557693	0.967529	0.474453	1	1	2757	tags=23%, list=9%, signal=25%
GO:0005092_GDP-DISSOCIATION INHIBITOR ACTIVITY.MF	GO:0005092_GDP-DISSOCIATION INHIBITOR ACTIVITY.MF		13	0.555304	0.965637	0.492754	1	1	2244	tags=31%, list=7%, signal=33%
GO:0006487_PROTEIN N-LINKED GLYCOSYLATION.BP	GO:0006487_PROTEIN N-LINKED GLYCOSYLATION.BP		10	0.557373	0.963113	0.506083	1	1	718	tags=20%, list=2%, signal=20%
GO:0005520_INSULIN-LIKE GROWTH FACTOR BINDING.MF	GO:0005520_INSULIN-LIKE GROWTH FACTOR BINDING.MF		30	0.540545	0.960136	0.498866	1	1	1938	tags=20%, list=6%, signal=21%
GO:0015450_P-P-BOND-HYDROLYSIS-DRIVEN PROTEIN TRANSMEMBRANE TRANSPORTER ACTIVITY.MF	GO:0015450_P-P-BOND-HYDROLYSIS-DRIVEN PROTEIN TRANSMEMBRANE TRANSPORTER ACTIVITY.MF		9	0.563439	0.959438	0.503817	1	1	2991	tags=33%, list=10%, signal=37%
GO:0071806_PROTEIN TRANSMEMBRANE TRANSPORT.BP	GO:0071806_PROTEIN TRANSMEMBRANE TRANSPORT.BP		9	0.563439	0.959064	0.507076	1	1	2991	tags=33%, list=10%, signal=37%
GO:1902475_L-ALPHA-AMINO ACID TRANSMEMBRANE TRANSPORT.BP	GO:1902475_L-ALPHA-AMINO ACID TRANSMEMBRANE TRANSPORT.BP		7	0.568303	0.956586	0.525907	1	1	4243	tags=43%, list=14%, signal=50%
GO:0016758_TRANSFERASE ACTIVITY, TRANSFERRING HEXOSYL GROUPS.MF	GO:0016758_TRANSFERASE ACTIVITY, TRANSFERRING HEXOSYL GROUPS.MF		35	0.527587	0.955121	0.505447	1	1	3030	tags=29%, list=10%, signal=32%
GO:0005923_BICELLULAR TIGHT JUNCTION.CC	GO:0005923_BICELLULAR TIGHT JUNCTION.CC		39	0.508236	0.950964	0.529148	1	1	4436	tags=18%, list=15%, signal=21%
GO:0016810_HYDROLASE ACTIVITY, ACTING ON CARBON-NITROGEN (BUT NOT PEPTIDE) BONDS.MF	GO:0016810_HYDROLASE ACTIVITY, ACTING ON CARBON-NITROGEN (BUT NOT PEPTIDE) BONDS.MF		20	0.539672	0.949653	0.509174	1	1	878	tags=15%, list=3%, signal=15%
GO:0097190_APOPTOTIC SIGNALING PATHWAY.BP	GO:0097190_APOPTOTIC SIGNALING PATHWAY.BP		5	0.595403	0.94671	0.555012	1	1	3897	tags=40%, list=13%, signal=46%
GO:0004731_PURINE-NUCLEOSIDE PHOSPHORYLASE ACTIVITY.MF	GO:0004731_PURINE-NUCLEOSIDE PHOSPHORYLASE ACTIVITY.MF		6	0.576419	0.945504	0.538636	1	1	5484	tags=50%, list=18%, signal=61%
GO:0044206_UMP SALVAGE.BP	GO:0044206_UMP SALVAGE.BP		6	0.571748	0.944463	0.547074	1	1	5142	tags=50%, list=17%, signal=60%
GO:0006359_REGULATION OF TRANSCRIPTION FROM RNA POLYMERASE III PROMOTER.BP	GO:0006359_REGULATION OF TRANSCRIPTION FROM RNA POLYMERASE III PROMOTER.BP		6	0.573702	0.942932	0.534146	1	1	4107	tags=33%, list=13%, signal=39%
GO:0007601_VISUAL PERCEPTION.BP	GO:0007601_VISUAL PERCEPTION.BP		24	0.538363	0.940563	0.544018	1	1	3612	tags=13%, list=12%, signal=14%
GO:0016705_OXIDOREDUCTASE ACTIVITY, ACTING ON PAIRED DONORS, WITH INCORPORATION OR REDUCTION OF MOLECULAR OXYGEN.MF	GO:0016705_OXIDOREDUCTASE ACTIVITY, ACTING ON PAIRED DONORS, WITH INCORPORATION OR REDUCTION OF MOLECULAR OXYGEN.MF		96	0.483413	0.939125	0.541045	1	1	2395	tags=21%, list=8%, signal=23%
GO:0016641_OXIDOREDUCTASE ACTIVITY, ACTING ON THE CH-NH2 GROUP OF DONORS, OXYGEN AS ACCEPTOR.MF	GO:0016641_OXIDOREDUCTASE ACTIVITY, ACTING ON THE CH-NH2 GROUP OF DONORS, OXYGEN AS ACCEPTOR.MF		8	0.529848	0.930789	0.510251	1	1	3060	tags=25%, list=10%, signal=28%
GO:0097320_MEMBRANE TUBULATION.BP	GO:0097320_MEMBRANE TUBULATION.BP		9	0.539253	0.930399	0.531616	1	1	4695	tags=56%, list=15%, signal=66%
GO:0045892_NEGATIVE REGULATION OF TRANSCRIPTION, DNA-TEMPLATED.BP	GO:0045892_NEGATIVE REGULATION OF TRANSCRIPTION, DNA-TEMPLATED.BP		34	0.519652	0.92937	0.548533	1	1	1708	tags=15%, list=6%, signal=16%
GO:0006108_MALATE METABOLIC PROCESS.BP	GO:0006108_MALATE METABOLIC PROCESS.BP		13	0.54286	0.927348	0.550725	1	1	519	tags=15%, list=2%, signal=16%
GO:0038036_SPHINGOSINE-1-PHOSPHATE RECEPTOR ACTIVITY.MF	GO:0038036_SPHINGOSINE-1-PHOSPHATE RECEPTOR ACTIVITY.MF		11	0.518084	0.925431	0.532995	1	1	5305	tags=36%, list=17%, signal=44%
GO:0004129_CYTOCHROME-C OXIDASE ACTIVITY.MF	GO:0004129_CYTOCHROME-C OXIDASE ACTIVITY.MF		30	0.508939	0.921464	0.537946	1	1	2561	tags=50%, list=8%, signal=55%
GO:0031083_BLOC-1 COMPLEX.CC	GO:0031083_BLOC-1 COMPLEX.CC		5	0.552944	0.920323	0.561275	1	1	4512	tags=60%, list=15%, signal=70%
GO:0007040_LYSOSOME ORGANIZATION.BP	GO:0007040_LYSOSOME ORGANIZATION.BP		7	0.548754	0.919017	0.567901	1	1	4558	tags=57%, list=15%, signal=67%
GO:0016829_LYASE ACTIVITY.MF	GO:0016829_LYASE ACTIVITY.MF		73	0.483593	0.918396	0.558824	1	1	510	tags=3%, list=2%, signal=3%
GO:0016757_TRANSFERASE ACTIVITY, TRANSFERRING GLYCOSYL GROUPS.MF	GO:0016757_TRANSFERASE ACTIVITY, TRANSFERRING GLYCOSYL GROUPS.MF		183	0.454168	0.917543	0.557662	1	1	3030	tags=16%, list=10%, signal=18%
GO:0004826_PHENYLALANINE-TRNA LIGASE ACTIVITY.MF	GO:0004826_PHENYLALANINE-TRNA LIGASE ACTIVITY.MF		7	0.537776	0.914973	0.517986	1	1	3276	tags=43%, list=11%, signal=48%
GO:0070006_METALLOAMINOPEPTIDASE ACTIVITY.MF	GO:0070006_METALLOAMINOPEPTIDASE ACTIVITY.MF		6	0.556515	0.913464	0.593534	1	1	1089	tags=17%, list=4%, signal=17%
GO:0038166_ANGIOTENSIN-ACTIVATED SIGNALING PATHWAY.BP	GO:0038166_ANGIOTENSIN-ACTIVATED SIGNALING PATHWAY.BP		10	0.538084	0.911587	0.52	1	1	1987	tags=20%, list=7%, signal=21%
GO:0004601_PEROXIDASE ACTIVITY.MF	GO:0004601_PEROXIDASE ACTIVITY.MF		20	0.507533	0.910175	0.545861	1	1	1194	tags=25%, list=4%, signal=26%
GO:0005922_CONNEXIN COMPLEX.CC	GO:0005922_CONNEXIN COMPLEX.CC		16	0.529223	0.908087	0.560748	1	1	786	tags=6%, list=3%, signal=6%
GO:0006024_GLYCOSAMINOGLYCAN BIOSYNTHETIC PROCESS.BP	GO:0006024_GLYCOSAMINOGLYCAN BIOSYNTHETIC PROCESS.BP		14	0.514397	0.905952	0.555024	1	1	8611	tags=64%, list=28%, signal=90%
GO:0072583_CLATHRIN-DEPENDENT ENDOCYTOSIS.BP	GO:0072583_CLATHRIN-DEPENDENT ENDOCYTOSIS.BP		12	0.522739	0.904908	0.578829	1	1	3138	tags=33%, list=10%, signal=37%
GO:0016811_HYDROLASE ACTIVITY, ACTING ON CARBON-NITROGEN (BUT NOT PEPTIDE) BONDS, IN LINEAR AMIDES.MF	GO:0016811_HYDROLASE ACTIVITY, ACTING ON CARBON-NITROGEN (BUT NOT PEPTIDE) BONDS, IN LINEAR AMIDES.MF		9	0.514965	0.902106	0.555012	1	1	3379	tags=33%, list=11%, signal=37%
GO:0004714_TRANSMEMBRANE RECEPTOR PROTEIN TYROSINE KINASE ACTIVITY.MF	GO:0004714_TRANSMEMBRANE RECEPTOR PROTEIN TYROSINE KINASE ACTIVITY.MF		46	0.481573	0.901703	0.549683	1	1	1507	tags=11%, list=5%, signal=11%
GO:0006939_SMOOTH MUSCLE CONTRACTION.BP	GO:0006939_SMOOTH MUSCLE CONTRACTION.BP		9	0.517787	0.899865	0.560976	1	1	8639	tags=44%, list=28%, signal=62%
GO:0070084_PROTEIN INITIATOR METHIONINE REMOVAL.BP	GO:0070084_PROTEIN INITIATOR METHIONINE REMOVAL.BP		6	0.556515	0.898486	0.585185	1	1	1089	tags=17%, list=4%, signal=17%
GO:0019955_CYTOKINE BINDING.MF	GO:0019955_CYTOKINE BINDING.MF		5	0.538025	0.896106	0.574879	1	1	922	tags=40%, list=3%, signal=41%
GO:0015078_HYDROGEN ION TRANSMEMBRANE TRANSPORTER ACTIVITY.MF	GO:0015078_HYDROGEN ION TRANSMEMBRANE TRANSPORTER ACTIVITY.MF		47	0.487409	0.895165	0.564315	1	1	1425	tags=23%, list=5%, signal=25%
GO:0006979_RESPONSE TO OXIDATIVE STRESS.BP	GO:0006979_RESPONSE TO OXIDATIVE STRESS.BP		28	0.492038	0.888487	0.546436	1	1	1855	tags=29%, list=6%, signal=30%
GO:0003376_SPHINGOSINE-1-PHOSPHATE SIGNALING PATHWAY.BP	GO:0003376_SPHINGOSINE-1-PHOSPHATE SIGNALING PATHWAY.BP		11	0.518084	0.88789	0.56713	1	1	5305	tags=36%, list=17%, signal=44%
GO:0005747_MITOCHONDRIAL RESPIRATORY CHAIN COMPLEX I.CC	GO:0005747_MITOCHONDRIAL RESPIRATORY CHAIN COMPLEX I.CC		9	0.519587	0.886538	0.580488	1	1	3386	tags=44%, list=11%, signal=50%
GO:0006869_LIPID TRANSPORT.BP	GO:0006869_LIPID TRANSPORT.BP		44	0.482676	0.885079	0.570842	1	1	4461	tags=14%, list=15%, signal=16%
GO:0098869_CELLULAR OXIDANT DETOXIFICATION.BP	GO:0098869_CELLULAR OXIDANT DETOXIFICATION.BP		39	0.488138	0.881361	0.584906	1	1	1290	tags=26%, list=4%, signal=27%
GO:0051539_4 IRON, 4 SULFUR CLUSTER BINDING.MF	GO:0051539_4 IRON, 4 SULFUR CLUSTER BINDING.MF		21	0.501623	0.879258	0.589623	1	1	1412	tags=24%, list=5%, signal=25%
GO:0034765_REGULATION OF ION TRANSMEMBRANE TRANSPORT.BP	GO:0034765_REGULATION OF ION TRANSMEMBRANE TRANSPORT.BP		61	0.46169	0.873326	0.581574	1	1	1924	tags=10%, list=6%, signal=10%
GO:0004367_GLYCEROL-3-PHOSPHATE DEHYDROGENASE [NAD+] ACTIVITY.MF	GO:0004367_GLYCEROL-3-PHOSPHATE DEHYDROGENASE [NAD+] ACTIVITY.MF		5	0.524164	0.872729	0.61017	1	1	622	tags=20%, list=2%, signal=20%
GO:0030141_SECRETORY GRANULE.CC	GO:0030141_SECRETORY GRANULE.CC		7	0.510861	0.870251	0.574468	1	1	14892	tags=100%, list=49%, signal=196%
GO:0005244_VOLTAGE-GATED ION CHANNEL ACTIVITY.MF	GO:0005244_VOLTAGE-GATED ION CHANNEL ACTIVITY.MF		61	0.46169	0.870053	0.613035	1	1	1924	tags=10%, list=6%, signal=10%
GO:0046168_GLYCEROL-3-PHOSPHATE CATABOLIC PROCESS.BP	GO:0046168_GLYCEROL-3-PHOSPHATE CATABOLIC PROCESS.BP		5	0.524164	0.868158	0.594937	1	1	622	tags=20%, list=2%, signal=20%
GO:0034707_CHLORIDE CHANNEL COMPLEX.CC	GO:0034707_CHLORIDE CHANNEL COMPLEX.CC		9	0.525198	0.867132	0.604265	1	1	1759	tags=22%, list=6%, signal=24%
GO:0008201_HEPARIN BINDING.MF	GO:0008201_HEPARIN BINDING.MF		20	0.494117	0.86186	0.590604	1	1	2383	tags=20%, list=8%, signal=22%
GO:0031463_CUL3-RING UBIQUITIN LIGASE COMPLEX.CC	GO:0031463_CUL3-RING UBIQUITIN LIGASE COMPLEX.CC		13	0.495753	0.86144	0.596977	1	1	4720	tags=31%, list=16%, signal=36%
GO:0015631_TUBULIN BINDING.MF	GO:0015631_TUBULIN BINDING.MF		11	0.501317	0.860414	0.605991	1	1	5979	tags=45%, list=20%, signal=57%
GO:0050790_REGULATION OF CATALYTIC ACTIVITY.BP	GO:0050790_REGULATION OF CATALYTIC ACTIVITY.BP		58	0.455751	0.85853	0.60479	1	1	2251	tags=14%, list=7%, signal=15%
GO:0019915_LIPID STORAGE.BP	GO:0019915_LIPID STORAGE.BP		6	0.512444	0.857615	0.586207	1	1	4696	tags=33%, list=15%, signal=39%
GO:0004945_ANGIOTENSIN TYPE II RECEPTOR ACTIVITY.MF	GO:0004945_ANGIOTENSIN TYPE II RECEPTOR ACTIVITY.MF		9	0.511421	0.855507	0.592965	1	1	743	tags=11%, list=2%, signal=11%
GO:0005975_CARBOHYDRATE METABOLIC PROCESS.BP	GO:0005975_CARBOHYDRATE METABOLIC PROCESS.BP		184	0.417796	0.855265	0.655285	1	1	2248	tags=18%, list=7%, signal=19%
GO:0016491_OXIDOREDUCTASE ACTIVITY.MF	GO:0016491_OXIDOREDUCTASE ACTIVITY.MF		487	0.392748	0.854522	0.702628	1	1	2287	tags=21%, list=8%, signal=23%
GO:0008190_EUKARYOTIC INITIATION FACTOR 4E BINDING.MF	GO:0008190_EUKARYOTIC INITIATION FACTOR 4E BINDING.MF		6	0.500622	0.854005	0.597156	1	1	3058	tags=50%, list=10%, signal=56%
GO:0005219_RYANODINE-SENSITIVE CALCIUM-RELEASE CHANNEL ACTIVITY.MF	GO:0005219_RYANODINE-SENSITIVE CALCIUM-RELEASE CHANNEL ACTIVITY.MF		7	0.493181	0.850484	0.6097	1	1	15430	tags=100%, list=51%, signal=203%
GO:0005921_GAP JUNCTION.CC	GO:0005921_GAP JUNCTION.CC		19	0.48268	0.848098	0.596372	1	1	786	tags=5%, list=3%, signal=5%
GO:0000981_RNA POLYMERASE II TRANSCRIPTION FACTOR ACTIVITY, SEQUENCE-SPECIFIC DNA BINDING.MF	GO:0000981_RNA POLYMERASE II TRANSCRIPTION FACTOR ACTIVITY, SEQUENCE-SPECIFIC DNA BINDING.MF		8	0.505903	0.844649	0.611241	1	1	6629	tags=38%, list=22%, signal=48%
GO:0043086_NEGATIVE REGULATION OF CATALYTIC ACTIVITY.BP	GO:0043086_NEGATIVE REGULATION OF CATALYTIC ACTIVITY.BP		31	0.462065	0.84457	0.590414	1	1	1403	tags=13%, list=5%, signal=14%
GO:0006888_ER TO GOLGI VESICLE-MEDIATED TRANSPORT.BP	GO:0006888_ER TO GOLGI VESICLE-MEDIATED TRANSPORT.BP		32	0.461779	0.837041	0.62256	1	1	4502	tags=34%, list=15%, signal=40%
GO:0008599_PROTEIN PHOSPHATASE TYPE 1 REGULATOR ACTIVITY.MF	GO:0008599_PROTEIN PHOSPHATASE TYPE 1 REGULATOR ACTIVITY.MF		5	0.511386	0.835435	0.63109	1	1	14875	tags=100%, list=49%, signal=196%
GO:0030151_MOLYBDENUM ION BINDING.MF	GO:0030151_MOLYBDENUM ION BINDING.MF		5	0.511606	0.833658	0.643868	1	1	1632	tags=20%, list=5%, signal=21%
GO:0008152_METABOLIC PROCESS.BP	GO:0008152_METABOLIC PROCESS.BP		499	0.380469	0.83345	0.72702	1	1	2539	tags=19%, list=8%, signal=20%
GO:0016614_OXIDOREDUCTASE ACTIVITY, ACTING ON CH-OH GROUP OF DONORS.MF	GO:0016614_OXIDOREDUCTASE ACTIVITY, ACTING ON CH-OH GROUP OF DONORS.MF		6	0.491959	0.833122	0.614325	1	1	4886	tags=50%, list=16%, signal=60%
GO:0015012_HEPARAN SULFATE PROTEOGLYCAN BIOSYNTHETIC PROCESS.BP	GO:0015012_HEPARAN SULFATE PROTEOGLYCAN BIOSYNTHETIC PROCESS.BP		16	0.460733	0.827997	0.612048	1	1	1960	tags=13%, list=6%, signal=13%
GO:0004197_CYSTEINE-TYPE ENDOPEPTIDASE ACTIVITY.MF	GO:0004197_CYSTEINE-TYPE ENDOPEPTIDASE ACTIVITY.MF		34	0.456887	0.826961	0.639344	1	1	132	tags=3%, list=0%, signal=3%
GO:0019221_CYTOKINE-MEDIATED SIGNALING PATHWAY.BP	GO:0019221_CYTOKINE-MEDIATED SIGNALING PATHWAY.BP		22	0.46318	0.826797	0.630901	1	1	2005	tags=23%, list=7%, signal=24%
GO:0051209_RELEASE OF SEQUESTERED CALCIUM ION INTO CYTOSOL.BP	GO:0051209_RELEASE OF SEQUESTERED CALCIUM ION INTO CYTOSOL.BP		7	0.493181	0.825972	0.632353	1	1	15430	tags=100%, list=51%, signal=203%
GO:0007009_PLASMA MEMBRANE ORGANIZATION.BP	GO:0007009_PLASMA MEMBRANE ORGANIZATION.BP		9	0.47859	0.824381	0.634033	1	1	8659	tags=56%, list=28%, signal=78%
GO:0015992_PROTON TRANSPORT.BP	GO:0015992_PROTON TRANSPORT.BP		51	0.431106	0.818963	0.621277	1	1	1831	tags=25%, list=6%, signal=27%
GO:0016298_LIPASE ACTIVITY.MF	GO:0016298_LIPASE ACTIVITY.MF		5	0.50543	0.817118	0.646081	1	1	2650	tags=20%, list=9%, signal=22%
GO:0006954_INFLAMMATORY RESPONSE.BP	GO:0006954_INFLAMMATORY RESPONSE.BP		24	0.443539	0.816188	0.628235	1	1	1703	tags=21%, list=6%, signal=22%
GO:0008195_PHOSPHATIDATE PHOSPHATASE ACTIVITY.MF	GO:0008195_PHOSPHATIDATE PHOSPHATASE ACTIVITY.MF		11	0.458886	0.815201	0.658257	1	1	2754	tags=45%, list=9%, signal=50%
GO:0005254_CHLORIDE CHANNEL ACTIVITY.MF	GO:0005254_CHLORIDE CHANNEL ACTIVITY.MF		13	0.463064	0.812836	0.625581	1	1	1759	tags=15%, list=6%, signal=16%
GO:0061617_MICOS COMPLEX.CC	GO:0061617_MICOS COMPLEX.CC		12	0.457491	0.812052	0.654321	1	1	2249	tags=17%, list=7%, signal=18%
GO:0042325_REGULATION OF PHOSPHORYLATION.BP	GO:0042325_REGULATION OF PHOSPHORYLATION.BP		5	0.492904	0.811261	0.681013	1	1	5089	tags=60%, list=17%, signal=72%
GO:0044237_CELLULAR METABOLIC PROCESS.BP	GO:0044237_CELLULAR METABOLIC PROCESS.BP		14	0.468256	0.81042	0.662222	1	1	2545	tags=29%, list=8%, signal=31%
GO:0005787_SIGNAL PEPTIDASE COMPLEX.CC	GO:0005787_SIGNAL PEPTIDASE COMPLEX.CC		7	0.488159	0.807868	0.666667	1	1	2276	tags=57%, list=7%, signal=62%
GO:0015991_ATP HYDROLYSIS COUPLED PROTON TRANSPORT.BP	GO:0015991_ATP HYDROLYSIS COUPLED PROTON TRANSPORT.BP		54	0.434402	0.80721	0.672802	1	1	1512	tags=24%, list=5%, signal=25%
GO:0016876_LIGASE ACTIVITY, FORMING AMINOACYL-TRNA AND RELATED COMPOUNDS.MF	GO:0016876_LIGASE ACTIVITY, FORMING AMINOACYL-TRNA AND RELATED COMPOUNDS.MF		11	0.456698	0.804686	0.666667	1	1	2532	tags=27%, list=8%, signal=30%
GO:0005125_CYTOKINE ACTIVITY.MF	GO:0005125_CYTOKINE ACTIVITY.MF		21	0.464544	0.80335	0.668874	1	1	4642	tags=43%, list=15%, signal=51%
GO:0003743_TRANSLATION INITIATION FACTOR ACTIVITY.MF	GO:0003743_TRANSLATION INITIATION FACTOR ACTIVITY.MF		64	0.427635	0.802728	0.673469	1	1	1301	tags=19%, list=4%, signal=20%
GO:0004896_CYTOKINE RECEPTOR ACTIVITY.MF	GO:0004896_CYTOKINE RECEPTOR ACTIVITY.MF		11	0.463024	0.798708	0.648515	1	1	4859	tags=45%, list=16%, signal=54%
GO:0016788_HYDROLASE ACTIVITY, ACTING ON ESTER BONDS.MF	GO:0016788_HYDROLASE ACTIVITY, ACTING ON ESTER BONDS.MF		24	0.437126	0.794536	0.680435	1	1	3379	tags=25%, list=11%, signal=28%
GO:0030212_HYALURONAN METABOLIC PROCESS.BP	GO:0030212_HYALURONAN METABOLIC PROCESS.BP		7	0.464623	0.792945	0.670644	1	1	16299	tags=100%, list=54%, signal=215%
GO:0016616_OXIDOREDUCTASE ACTIVITY, ACTING ON THE CH-OH GROUP OF DONORS, NAD OR NADP AS ACCEPTOR.MF	GO:0016616_OXIDOREDUCTASE ACTIVITY, ACTING ON THE CH-OH GROUP OF DONORS, NAD OR NADP AS ACCEPTOR.MF		50	0.429557	0.791769	0.678643	1	1	2124	tags=18%, list=7%, signal=19%
GO:0097264_SELF PROTEOLYSIS.BP	GO:0097264_SELF PROTEOLYSIS.BP		5	0.497519	0.791672	0.700495	1	1	15297	tags=100%, list=50%, signal=201%
GO:0009331_GLYCEROL-3-PHOSPHATE DEHYDROGENASE COMPLEX.CC	GO:0009331_GLYCEROL-3-PHOSPHATE DEHYDROGENASE COMPLEX.CC		7	0.468218	0.790658	0.653938	1	1	622	tags=14%, list=2%, signal=15%
GO:0006072_GLYCEROL-3-PHOSPHATE METABOLIC PROCESS.BP	GO:0006072_GLYCEROL-3-PHOSPHATE METABOLIC PROCESS.BP		7	0.468218	0.787426	0.662562	1	1	622	tags=14%, list=2%, signal=15%
GO:0050896_RESPONSE TO STIMULUS.BP	GO:0050896_RESPONSE TO STIMULUS.BP		6	0.453861	0.787198	0.650485	1	1	16626	tags=100%, list=55%, signal=220%
GO:0005887_INTEGRAL COMPONENT OF PLASMA MEMBRANE.CC	GO:0005887_INTEGRAL COMPONENT OF PLASMA MEMBRANE.CC		93	0.399959	0.784258	0.720293	1	1	1861	tags=10%, list=6%, signal=10%
GO:0045947_NEGATIVE REGULATION OF TRANSLATIONAL INITIATION.BP	GO:0045947_NEGATIVE REGULATION OF TRANSLATIONAL INITIATION.BP		7	0.468875	0.784206	0.673913	1	1	3058	tags=43%, list=10%, signal=48%
GO:0006413_TRANSLATIONAL INITIATION.BP	GO:0006413_TRANSLATIONAL INITIATION.BP		69	0.416198	0.779739	0.722543	1	1	1301	tags=17%, list=4%, signal=18%
GO:0016881_ACID-AMINO ACID LIGASE ACTIVITY.MF	GO:0016881_ACID-AMINO ACID LIGASE ACTIVITY.MF		8	0.452425	0.779411	0.675063	1	1	7752	tags=50%, list=25%, signal=67%
GO:0015269_CALCIUM-ACTIVATED POTASSIUM CHANNEL ACTIVITY.MF	GO:0015269_CALCIUM-ACTIVATED POTASSIUM CHANNEL ACTIVITY.MF		7	0.449933	0.774031	0.690141	1	1	16746	tags=100%, list=55%, signal=222%
GO:0007050_CELL CYCLE ARREST.BP	GO:0007050_CELL CYCLE ARREST.BP		18	0.433733	0.773402	0.683146	1	1	3003	tags=28%, list=10%, signal=31%
GO:0008021_SYNAPTIC VESICLE.CC	GO:0008021_SYNAPTIC VESICLE.CC		12	0.441869	0.766577	0.696262	1	1	2488	tags=25%, list=8%, signal=27%
GO:0030976_THIAMINE PYROPHOSPHATE BINDING.MF	GO:0030976_THIAMINE PYROPHOSPHATE BINDING.MF		10	0.43999	0.764856	0.695312	1	1	3623	tags=40%, list=12%, signal=45%
GO:0006289_NUCLEOTIDE-EXCISION REPAIR.BP	GO:0006289_NUCLEOTIDE-EXCISION REPAIR.BP		17	0.425617	0.764605	0.678005	1	1	5657	tags=29%, list=19%, signal=36%
GO:0007156_HOMOPHILIC CELL ADHESION VIA PLASMA MEMBRANE ADHESION MOLECULES.BP	GO:0007156_HOMOPHILIC CELL ADHESION VIA PLASMA MEMBRANE ADHESION MOLECULES.BP		146	0.378467	0.754391	0.77381	1	1	2623	tags=8%, list=9%, signal=8%
GO:0004890_GABA-A RECEPTOR ACTIVITY.MF	GO:0004890_GABA-A RECEPTOR ACTIVITY.MF		6	0.445613	0.75081	0.728426	1	1	16877	tags=100%, list=55%, signal=224%
GO:0005581_COLLAGEN TRIMER.CC	GO:0005581_COLLAGEN TRIMER.CC		36	0.412116	0.74824	0.70339	1	1	2343	tags=17%, list=8%, signal=18%
GO:0004861_CYCLIN-DEPENDENT PROTEIN SERINE/THREONINE KINASE INHIBITOR ACTIVITY.MF	GO:0004861_CYCLIN-DEPENDENT PROTEIN SERINE/THREONINE KINASE INHIBITOR ACTIVITY.MF		10	0.43734	0.747465	0.720379	1	1	3003	tags=40%, list=10%, signal=44%
GO:0003727_SINGLE-STRANDED RNA BINDING.MF	GO:0003727_SINGLE-STRANDED RNA BINDING.MF		7	0.444783	0.745755	0.76259	1	1	4536	tags=43%, list=15%, signal=50%
GO:0010825_POSITIVE REGULATION OF CENTROSOME DUPLICATION.BP	GO:0010825_POSITIVE REGULATION OF CENTROSOME DUPLICATION.BP		6	0.444956	0.74547	0.721429	1	1	16897	tags=100%, list=56%, signal=225%
GO:0010506_REGULATION OF AUTOPHAGY.BP	GO:0010506_REGULATION OF AUTOPHAGY.BP		11	0.435608	0.743362	0.724057	1	1	4333	tags=18%, list=14%, signal=21%
GO:0043231_INTRACELLULAR MEMBRANE-BOUNDED ORGANELLE.CC	GO:0043231_INTRACELLULAR MEMBRANE-BOUNDED ORGANELLE.CC		15	0.41518	0.741977	0.720297	1	1	3247	tags=33%, list=11%, signal=37%
GO:0016226_IRON-SULFUR CLUSTER ASSEMBLY.BP	GO:0016226_IRON-SULFUR CLUSTER ASSEMBLY.BP		12	0.419625	0.740501	0.707373	1	1	5041	tags=67%, list=17%, signal=80%
GO:0006461_PROTEIN COMPLEX ASSEMBLY.BP	GO:0006461_PROTEIN COMPLEX ASSEMBLY.BP		6	0.439293	0.739163	0.70892	1	1	4779	tags=50%, list=16%, signal=59%
GO:0033198_RESPONSE TO ATP.BP	GO:0033198_RESPONSE TO ATP.BP		9	0.422528	0.739106	0.736078	1	1	1456	tags=22%, list=5%, signal=23%
GO:0030057_DESMOSOME.CC	GO:0030057_DESMOSOME.CC		5	0.447669	0.738936	0.743405	1	1	16814	tags=100%, list=55%, signal=223%
GO:0032947_PROTEIN COMPLEX SCAFFOLD.MF	GO:0032947_PROTEIN COMPLEX SCAFFOLD.MF		23	0.415898	0.732921	0.713333	1	1	1971	tags=13%, list=6%, signal=14%
GO:0005112_NOTCH BINDING.MF	GO:0005112_NOTCH BINDING.MF		7	0.430677	0.730598	0.742991	1	1	6034	tags=29%, list=20%, signal=36%
GO:0004948_CALCITONIN RECEPTOR ACTIVITY.MF	GO:0004948_CALCITONIN RECEPTOR ACTIVITY.MF		5	0.44903	0.730085	0.738155	1	1	1886	tags=20%, list=6%, signal=21%
GO:0007169_TRANSMEMBRANE RECEPTOR PROTEIN TYROSINE KINASE SIGNALING PATHWAY.BP	GO:0007169_TRANSMEMBRANE RECEPTOR PROTEIN TYROSINE KINASE SIGNALING PATHWAY.BP		59	0.381081	0.726734	0.789272	1	1	1166	tags=5%, list=4%, signal=5%
GO:0004867_SERINE-TYPE ENDOPEPTIDASE INHIBITOR ACTIVITY.MF	GO:0004867_SERINE-TYPE ENDOPEPTIDASE INHIBITOR ACTIVITY.MF		33	0.398873	0.72486	0.733051	1	1	3562	tags=18%, list=12%, signal=21%
GO:0035590_PURINERGIC NUCLEOTIDE RECEPTOR SIGNALING PATHWAY.BP	GO:0035590_PURINERGIC NUCLEOTIDE RECEPTOR SIGNALING PATHWAY.BP		9	0.422528	0.724602	0.746803	1	1	1456	tags=22%, list=5%, signal=23%
GO:0016805_DIPEPTIDASE ACTIVITY.MF	GO:0016805_DIPEPTIDASE ACTIVITY.MF		6	0.429225	0.720058	0.74537	1	1	5274	tags=50%, list=17%, signal=60%
GO:0004931_EXTRACELLULAR ATP-GATED CATION CHANNEL ACTIVITY.MF	GO:0004931_EXTRACELLULAR ATP-GATED CATION CHANNEL ACTIVITY.MF		9	0.422528	0.718489	0.742169	1	1	1456	tags=22%, list=5%, signal=23%
GO:0035329_HIPPO SIGNALING.BP	GO:0035329_HIPPO SIGNALING.BP		7	0.427355	0.716573	0.742009	1	1	17433	tags=100%, list=57%, signal=234%
GO:0042127_REGULATION OF CELL PROLIFERATION.BP	GO:0042127_REGULATION OF CELL PROLIFERATION.BP		29	0.395904	0.715652	0.76044	1	1	2085	tags=17%, list=7%, signal=18%
GO:0015349_THYROID HORMONE TRANSMEMBRANE TRANSPORTER ACTIVITY.MF	GO:0015349_THYROID HORMONE TRANSMEMBRANE TRANSPORTER ACTIVITY.MF		5	0.432995	0.715645	0.706897	1	1	8595	tags=60%, list=28%, signal=84%
GO:0030948_NEGATIVE REGULATION OF VASCULAR ENDOTHELIAL GROWTH FACTOR RECEPTOR SIGNALING PATHWAY.BP	GO:0030948_NEGATIVE REGULATION OF VASCULAR ENDOTHELIAL GROWTH FACTOR RECEPTOR SIGNALING PATHWAY.BP		5	0.432881	0.7138	0.746959	1	1	17264	tags=100%, list=57%, signal=231%
GO:0001614_PURINERGIC NUCLEOTIDE RECEPTOR ACTIVITY.MF	GO:0001614_PURINERGIC NUCLEOTIDE RECEPTOR ACTIVITY.MF		9	0.422528	0.713475	0.769231	1	1	1456	tags=22%, list=5%, signal=23%
GO:0070569_URIDYLYLTRANSFERASE ACTIVITY.MF	GO:0070569_URIDYLYLTRANSFERASE ACTIVITY.MF		7	0.408075	0.713348	0.722222	1	1	1493	tags=14%, list=5%, signal=15%
GO:0032580_GOLGI CISTERNA MEMBRANE.CC	GO:0032580_GOLGI CISTERNA MEMBRANE.CC		21	0.403808	0.710806	0.756152	1	1	7999	tags=43%, list=26%, signal=58%
GO:0030126_COPI VESICLE COAT.CC	GO:0030126_COPI VESICLE COAT.CC		6	0.423646	0.710182	0.7375	1	1	1666	tags=17%, list=5%, signal=18%
GO:0015031_PROTEIN TRANSPORT.BP	GO:0015031_PROTEIN TRANSPORT.BP		165	0.343213	0.710028	0.857812	1	1	2826	tags=16%, list=9%, signal=18%
GO:0006099_TRICARBOXYLIC ACID CYCLE.BP	GO:0006099_TRICARBOXYLIC ACID CYCLE.BP		31	0.394789	0.708634	0.738397	1	1	4500	tags=42%, list=15%, signal=49%
GO:0005891_VOLTAGE-GATED CALCIUM CHANNEL COMPLEX.CC	GO:0005891_VOLTAGE-GATED CALCIUM CHANNEL COMPLEX.CC		20	0.39157	0.708207	0.781775	1	1	18527	tags=100%, list=61%, signal=255%
GO:0070327_THYROID HORMONE TRANSPORT.BP	GO:0070327_THYROID HORMONE TRANSPORT.BP		5	0.432995	0.706706	0.742092	1	1	8595	tags=60%, list=28%, signal=84%
GO:0016051_CARBOHYDRATE BIOSYNTHETIC PROCESS.BP	GO:0016051_CARBOHYDRATE BIOSYNTHETIC PROCESS.BP		6	0.42221	0.700374	0.729604	1	1	9464	tags=67%, list=31%, signal=97%
GO:0004849_URIDINE KINASE ACTIVITY.MF	GO:0004849_URIDINE KINASE ACTIVITY.MF		5	0.414118	0.695832	0.772959	1	1	5142	tags=60%, list=17%, signal=72%
GO:0006366_TRANSCRIPTION FROM RNA POLYMERASE II PROMOTER.BP	GO:0006366_TRANSCRIPTION FROM RNA POLYMERASE II PROMOTER.BP		17	0.383302	0.695206	0.764434	1	1	998	tags=12%, list=3%, signal=12%
GO:0004075_BIOTIN CARBOXYLASE ACTIVITY.MF	GO:0004075_BIOTIN CARBOXYLASE ACTIVITY.MF		9	0.404091	0.694848	0.767772	1	1	4913	tags=33%, list=16%, signal=40%
GO:0005245_VOLTAGE-GATED CALCIUM CHANNEL ACTIVITY.MF	GO:0005245_VOLTAGE-GATED CALCIUM CHANNEL ACTIVITY.MF		19	0.391557	0.693453	0.763761	1	1	18527	tags=100%, list=61%, signal=255%
GO:0000902_CELL MORPHOGENESIS.BP	GO:0000902_CELL MORPHOGENESIS.BP		15	0.384125	0.693327	0.815789	1	1	752	tags=7%, list=2%, signal=7%
GO:0005744_MITOCHONDRIAL INNER MEMBRANE PRESEQUENCE TRANSLOCASE COMPLEX.CC	GO:0005744_MITOCHONDRIAL INNER MEMBRANE PRESEQUENCE TRANSLOCASE COMPLEX.CC		11	0.400775	0.687602	0.758537	1	1	5073	tags=36%, list=17%, signal=44%
GO:0070098_CHEMOKINE-MEDIATED SIGNALING PATHWAY.BP	GO:0070098_CHEMOKINE-MEDIATED SIGNALING PATHWAY.BP		23	0.384374	0.68644	0.776744	1	1	2352	tags=22%, list=8%, signal=24%
GO:0008376_ACETYLGALACTOSAMINYLTRANSFERASE ACTIVITY.MF	GO:0008376_ACETYLGALACTOSAMINYLTRANSFERASE ACTIVITY.MF		11	0.388855	0.684842	0.787736	1	1	8579	tags=55%, list=28%, signal=76%
GO:0006637_ACYL-COA METABOLIC PROCESS.BP	GO:0006637_ACYL-COA METABOLIC PROCESS.BP		5	0.418243	0.683581	0.783251	1	1	2318	tags=40%, list=8%, signal=43%
GO:0038026_REELIN-MEDIATED SIGNALING PATHWAY.BP	GO:0038026_REELIN-MEDIATED SIGNALING PATHWAY.BP		5	0.432881	0.680496	0.765957	1	1	17264	tags=100%, list=57%, signal=231%
GO:0030496_MIDBODY.CC	GO:0030496_MIDBODY.CC		10	0.379905	0.677692	0.781327	1	1	18878	tags=100%, list=62%, signal=263%
GO:0004950_CHEMOKINE RECEPTOR ACTIVITY.MF	GO:0004950_CHEMOKINE RECEPTOR ACTIVITY.MF		21	0.376791	0.674704	0.780822	1	1	1010	tags=14%, list=3%, signal=15%
GO:0051536_IRON-SULFUR CLUSTER BINDING.MF	GO:0051536_IRON-SULFUR CLUSTER BINDING.MF		42	0.368791	0.672255	0.817444	1	1	4233	tags=31%, list=14%, signal=36%
GO:0043395_HEPARAN SULFATE PROTEOGLYCAN BINDING.MF	GO:0043395_HEPARAN SULFATE PROTEOGLYCAN BINDING.MF		6	0.408135	0.6719	0.772947	1	1	10224	tags=67%, list=34%, signal=100%
GO:0016462_PYROPHOSPHATASE ACTIVITY.MF	GO:0016462_PYROPHOSPHATASE ACTIVITY.MF		6	0.405589	0.661664	0.804511	1	1	1348	tags=17%, list=4%, signal=17%
GO:0016790_THIOLESTER HYDROLASE ACTIVITY.MF	GO:0016790_THIOLESTER HYDROLASE ACTIVITY.MF		9	0.380847	0.661523	0.778055	1	1	4060	tags=44%, list=13%, signal=51%
GO:0006914_AUTOPHAGY.BP	GO:0006914_AUTOPHAGY.BP		42	0.359906	0.661277	0.808333	1	1	4081	tags=26%, list=13%, signal=30%
GO:0004857_ENZYME INHIBITOR ACTIVITY.MF	GO:0004857_ENZYME INHIBITOR ACTIVITY.MF		6	0.393493	0.661273	0.79597	1	1	18463	tags=100%, list=61%, signal=254%
GO:0043039_TRNA AMINOACYLATION.BP	GO:0043039_TRNA AMINOACYLATION.BP		14	0.378622	0.660844	0.813843	1	1	3276	tags=29%, list=11%, signal=32%
GO:0046328_REGULATION OF JNK CASCADE.BP	GO:0046328_REGULATION OF JNK CASCADE.BP		5	0.412474	0.660422	0.790179	1	1	17885	tags=100%, list=59%, signal=242%
GO:0004623_PHOSPHOLIPASE A2 ACTIVITY.MF	GO:0004623_PHOSPHOLIPASE A2 ACTIVITY.MF		5	0.404387	0.658522	0.801034	1	1	6930	tags=60%, list=23%, signal=78%
GO:0006605_PROTEIN TARGETING.BP	GO:0006605_PROTEIN TARGETING.BP		8	0.386533	0.65474	0.820388	1	1	2055	tags=25%, list=7%, signal=27%
GO:0035257_NUCLEAR HORMONE RECEPTOR BINDING.MF	GO:0035257_NUCLEAR HORMONE RECEPTOR BINDING.MF		8	0.382312	0.651599	0.816121	1	1	18804	tags=100%, list=62%, signal=262%
GO:0005388_CALCIUM-TRANSPORTING ATPASE ACTIVITY.MF	GO:0005388_CALCIUM-TRANSPORTING ATPASE ACTIVITY.MF		17	0.363533	0.65114	0.830357	1	1	1754	tags=18%, list=6%, signal=19%
GO:0004957_PROSTAGLANDIN E RECEPTOR ACTIVITY.MF	GO:0004957_PROSTAGLANDIN E RECEPTOR ACTIVITY.MF		10	0.368758	0.649272	0.816667	1	1	7111	tags=60%, list=23%, signal=78%
GO:0005911_CELL-CELL JUNCTION.CC	GO:0005911_CELL-CELL JUNCTION.CC		10	0.371229	0.64825	0.809406	1	1	2560	tags=10%, list=8%, signal=11%
GO:0043065_POSITIVE REGULATION OF APOPTOTIC PROCESS.BP	GO:0043065_POSITIVE REGULATION OF APOPTOTIC PROCESS.BP		21	0.370373	0.647529	0.81549	1	1	3101	tags=19%, list=10%, signal=21%
GO:0071901_NEGATIVE REGULATION OF PROTEIN SERINE/THREONINE KINASE ACTIVITY.BP	GO:0071901_NEGATIVE REGULATION OF PROTEIN SERINE/THREONINE KINASE ACTIVITY.BP		11	0.374885	0.646598	0.823809	1	1	3003	tags=36%, list=10%, signal=40%
GO:0008023_TRANSCRIPTION ELONGATION FACTOR COMPLEX.CC	GO:0008023_TRANSCRIPTION ELONGATION FACTOR COMPLEX.CC		6	0.393496	0.645192	0.789062	1	1	7778	tags=67%, list=26%, signal=90%
GO:0046332_SMAD BINDING.MF	GO:0046332_SMAD BINDING.MF		6	0.381334	0.638718	0.838863	1	1	18833	tags=100%, list=62%, signal=262%
GO:0006432_PHENYLALANYL-TRNA AMINOACYLATION.BP	GO:0006432_PHENYLALANYL-TRNA AMINOACYLATION.BP		5	0.384932	0.638637	0.841608	1	1	3276	tags=40%, list=11%, signal=45%
GO:0016559_PEROXISOME FISSION.BP	GO:0016559_PEROXISOME FISSION.BP		11	0.372425	0.638591	0.810185	1	1	4644	tags=18%, list=15%, signal=21%
GO:0006464_CELLULAR PROTEIN MODIFICATION PROCESS.BP	GO:0006464_CELLULAR PROTEIN MODIFICATION PROCESS.BP		30	0.347927	0.635715	0.858407	1	1	4631	tags=30%, list=15%, signal=35%
GO:0043565_SEQUENCE-SPECIFIC DNA BINDING.MF	GO:0043565_SEQUENCE-SPECIFIC DNA BINDING.MF		399	0.292453	0.630623	0.988811	1	1	2071	tags=10%, list=7%, signal=10%
GO:0008236_SERINE-TYPE PEPTIDASE ACTIVITY.MF	GO:0008236_SERINE-TYPE PEPTIDASE ACTIVITY.MF		67	0.341534	0.63046	0.858586	1	1	1432	tags=7%, list=5%, signal=8%
GO:0005779_INTEGRAL COMPONENT OF PEROXISOMAL MEMBRANE.CC	GO:0005779_INTEGRAL COMPONENT OF PEROXISOMAL MEMBRANE.CC		8	0.367508	0.628058	0.849057	1	1	2382	tags=13%, list=8%, signal=14%
GO:0019838_GROWTH FACTOR BINDING.MF	GO:0019838_GROWTH FACTOR BINDING.MF		13	0.360156	0.627059	0.836364	1	1	4074	tags=31%, list=13%, signal=36%
GO:0005261_CATION CHANNEL ACTIVITY.MF	GO:0005261_CATION CHANNEL ACTIVITY.MF		10	0.371064	0.626828	0.857466	1	1	19147	tags=100%, list=63%, signal=270%
GO:0008374_O-ACYLTRANSFERASE ACTIVITY.MF	GO:0008374_O-ACYLTRANSFERASE ACTIVITY.MF		14	0.354685	0.6254	0.832947	1	1	2662	tags=14%, list=9%, signal=16%
GO:0006435_THREONYL-TRNA AMINOACYLATION.BP	GO:0006435_THREONYL-TRNA AMINOACYLATION.BP		5	0.381815	0.623552	0.835052	1	1	18818	tags=100%, list=62%, signal=262%
GO:0030512_NEGATIVE REGULATION OF TRANSFORMING GROWTH FACTOR BETA RECEPTOR SIGNALING PATHWAY.BP	GO:0030512_NEGATIVE REGULATION OF TRANSFORMING GROWTH FACTOR BETA RECEPTOR SIGNALING PATHWAY.BP		6	0.363556	0.622196	0.835616	1	1	19374	tags=100%, list=64%, signal=275%
GO:0004190_ASPARTIC-TYPE ENDOPEPTIDASE ACTIVITY.MF	GO:0004190_ASPARTIC-TYPE ENDOPEPTIDASE ACTIVITY.MF		30	0.341655	0.622119	0.875895	1	1	3245	tags=17%, list=11%, signal=19%
GO:0006450_REGULATION OF TRANSLATIONAL FIDELITY.BP	GO:0006450_REGULATION OF TRANSLATIONAL FIDELITY.BP		6	0.379409	0.619172	0.848781	1	1	2461	tags=33%, list=8%, signal=36%
GO:0001525_ANGIOGENESIS.BP	GO:0001525_ANGIOGENESIS.BP		31	0.344989	0.618998	0.84778	1	1	4657	tags=29%, list=15%, signal=34%
GO:0071526_SEMAPHORIN-PLEXIN SIGNALING PATHWAY.BP	GO:0071526_SEMAPHORIN-PLEXIN SIGNALING PATHWAY.BP		78	0.319144	0.617008	0.920152	1	1	4777	tags=15%, list=16%, signal=18%
GO:1903830_MAGNESIUM ION TRANSMEMBRANE TRANSPORT.BP	GO:1903830_MAGNESIUM ION TRANSMEMBRANE TRANSPORT.BP		6	0.36711	0.616932	0.828851	1	1	1192	tags=17%, list=4%, signal=17%
GO:0004829_THREONINE-TRNA LIGASE ACTIVITY.MF	GO:0004829_THREONINE-TRNA LIGASE ACTIVITY.MF		5	0.381815	0.616697	0.875895	1	1	18818	tags=100%, list=62%, signal=262%
GO:0007340_ACROSOME REACTION.BP	GO:0007340_ACROSOME REACTION.BP		8	0.360679	0.616166	0.862791	1	1	8003	tags=38%, list=26%, signal=51%
GO:0017154_SEMAPHORIN RECEPTOR ACTIVITY.MF	GO:0017154_SEMAPHORIN RECEPTOR ACTIVITY.MF		78	0.319144	0.615665	0.923507	1	1	4777	tags=15%, list=16%, signal=18%
GO:0006541_GLUTAMINE METABOLIC PROCESS.BP	GO:0006541_GLUTAMINE METABOLIC PROCESS.BP		19	0.345028	0.615329	0.84633	1	1	3323	tags=26%, list=11%, signal=30%
GO:0046873_METAL ION TRANSMEMBRANE TRANSPORTER ACTIVITY.MF	GO:0046873_METAL ION TRANSMEMBRANE TRANSPORTER ACTIVITY.MF		20	0.346819	0.614179	0.875576	1	1	6811	tags=50%, list=22%, signal=64%
GO:0000042_PROTEIN TARGETING TO GOLGI.BP	GO:0000042_PROTEIN TARGETING TO GOLGI.BP		6	0.374499	0.613192	0.838384	1	1	5814	tags=33%, list=19%, signal=41%
GO:0045663_POSITIVE REGULATION OF MYOBLAST DIFFERENTIATION.BP	GO:0045663_POSITIVE REGULATION OF MYOBLAST DIFFERENTIATION.BP		5	0.37705	0.609042	0.870283	1	1	18963	tags=100%, list=62%, signal=265%
GO:0030335_POSITIVE REGULATION OF CELL MIGRATION.BP	GO:0030335_POSITIVE REGULATION OF CELL MIGRATION.BP		8	0.361838	0.603406	0.876923	1	1	19427	tags=100%, list=64%, signal=276%
GO:0006561_PROLINE BIOSYNTHETIC PROCESS.BP	GO:0006561_PROLINE BIOSYNTHETIC PROCESS.BP		6	0.368277	0.603179	0.860241	1	1	5105	tags=33%, list=17%, signal=40%
GO:0008171_O-METHYLTRANSFERASE ACTIVITY.MF	GO:0008171_O-METHYLTRANSFERASE ACTIVITY.MF		5	0.376727	0.600495	0.849642	1	1	4527	tags=40%, list=15%, signal=47%
GO:0015095_MAGNESIUM ION TRANSMEMBRANE TRANSPORTER ACTIVITY.MF	GO:0015095_MAGNESIUM ION TRANSMEMBRANE TRANSPORTER ACTIVITY.MF		6	0.36711	0.59786	0.860976	1	1	1192	tags=17%, list=4%, signal=17%
GO:0008375_ACETYLGLUCOSAMINYLTRANSFERASE ACTIVITY.MF	GO:0008375_ACETYLGLUCOSAMINYLTRANSFERASE ACTIVITY.MF		17	0.336015	0.597541	0.859122	1	1	3871	tags=24%, list=13%, signal=27%
GO:0004114_3',5'-CYCLIC-NUCLEOTIDE PHOSPHODIESTERASE ACTIVITY.MF	GO:0004114_3',5'-CYCLIC-NUCLEOTIDE PHOSPHODIESTERASE ACTIVITY.MF		37	0.322541	0.595776	0.915217	1	1	636	tags=3%, list=2%, signal=3%
GO:0005929_CILIUM.CC	GO:0005929_CILIUM.CC		11	0.351915	0.595153	0.866822	1	1	19730	tags=100%, list=65%, signal=284%
GO:0010975_REGULATION OF NEURON PROJECTION DEVELOPMENT.BP	GO:0010975_REGULATION OF NEURON PROJECTION DEVELOPMENT.BP		5	0.358549	0.587072	0.87561	1	1	19526	tags=100%, list=64%, signal=279%
GO:0006352_DNA-TEMPLATED TRANSCRIPTION, INITIATION.BP	GO:0006352_DNA-TEMPLATED TRANSCRIPTION, INITIATION.BP		27	0.320837	0.583101	0.905263	1	1	2023	tags=11%, list=7%, signal=12%
GO:0050662_COENZYME BINDING.MF	GO:0050662_COENZYME BINDING.MF		9	0.334453	0.582814	0.873536	1	1	5434	tags=33%, list=18%, signal=41%
GO:0035058_NONMOTILE PRIMARY CILIUM ASSEMBLY.BP	GO:0035058_NONMOTILE PRIMARY CILIUM ASSEMBLY.BP		5	0.356873	0.582408	0.870647	1	1	19577	tags=100%, list=64%, signal=280%
GO:0007099_CENTRIOLE REPLICATION.BP	GO:0007099_CENTRIOLE REPLICATION.BP		7	0.340923	0.580778	0.864532	1	1	8956	tags=57%, list=29%, signal=81%
GO:0048010_VASCULAR ENDOTHELIAL GROWTH FACTOR RECEPTOR SIGNALING PATHWAY.BP	GO:0048010_VASCULAR ENDOTHELIAL GROWTH FACTOR RECEPTOR SIGNALING PATHWAY.BP		14	0.341009	0.580554	0.910377	1	1	4074	tags=29%, list=13%, signal=33%
GO:0031175_NEURON PROJECTION DEVELOPMENT.BP	GO:0031175_NEURON PROJECTION DEVELOPMENT.BP		17	0.330846	0.578947	0.895377	1	1	20373	tags=100%, list=67%, signal=302%
GO:0007178_TRANSMEMBRANE RECEPTOR PROTEIN SERINE/THREONINE KINASE SIGNALING PATHWAY.BP	GO:0007178_TRANSMEMBRANE RECEPTOR PROTEIN SERINE/THREONINE KINASE SIGNALING PATHWAY.BP		38	0.309185	0.578322	0.922222	1	1	7126	tags=29%, list=23%, signal=38%
GO:0004594_PANTOTHENATE KINASE ACTIVITY.MF	GO:0004594_PANTOTHENATE KINASE ACTIVITY.MF		5	0.358299	0.575369	0.862884	1	1	7376	tags=40%, list=24%, signal=53%
GO:0007507_HEART DEVELOPMENT.BP	GO:0007507_HEART DEVELOPMENT.BP		21	0.318687	0.567174	0.899563	1	1	4330	tags=19%, list=14%, signal=22%
GO:0004176_ATP-DEPENDENT PEPTIDASE ACTIVITY.MF	GO:0004176_ATP-DEPENDENT PEPTIDASE ACTIVITY.MF		12	0.33234	0.563236	0.900966	1	1	5766	tags=33%, list=19%, signal=41%
GO:0050707_REGULATION OF CYTOKINE SECRETION.BP	GO:0050707_REGULATION OF CYTOKINE SECRETION.BP		6	0.335992	0.560387	0.884527	1	1	3339	tags=33%, list=11%, signal=37%
GO:0022011_MYELINATION IN PERIPHERAL NERVOUS SYSTEM.BP	GO:0022011_MYELINATION IN PERIPHERAL NERVOUS SYSTEM.BP		7	0.331531	0.5537	0.900232	1	1	8610	tags=57%, list=28%, signal=80%
GO:0043161_PROTEASOME-MEDIATED UBIQUITIN-DEPENDENT PROTEIN CATABOLIC PROCESS.BP	GO:0043161_PROTEASOME-MEDIATED UBIQUITIN-DEPENDENT PROTEIN CATABOLIC PROCESS.BP		7	0.325822	0.552863	0.877698	1	1	5657	tags=43%, list=19%, signal=53%
GO:0030507_SPECTRIN BINDING.MF	GO:0030507_SPECTRIN BINDING.MF		8	0.330748	0.552831	0.901554	1	1	20373	tags=100%, list=67%, signal=302%
GO:0008381_MECHANICALLY-GATED ION CHANNEL ACTIVITY.MF	GO:0008381_MECHANICALLY-GATED ION CHANNEL ACTIVITY.MF		12	0.323396	0.551157	0.872641	1	1	20598	tags=100%, list=68%, signal=309%
GO:0005794_GOLGI APPARATUS.CC	GO:0005794_GOLGI APPARATUS.CC		134	0.277984	0.548061	0.988411	1	1	4623	tags=17%, list=15%, signal=20%
GO:0030155_REGULATION OF CELL ADHESION.BP	GO:0030155_REGULATION OF CELL ADHESION.BP		13	0.319594	0.547819	0.893424	1	1	1212	tags=8%, list=4%, signal=8%
GO:0045116_PROTEIN NEDDYLATION.BP	GO:0045116_PROTEIN NEDDYLATION.BP		6	0.326717	0.545027	0.920273	1	1	20495	tags=100%, list=67%, signal=306%
GO:0034220_ION TRANSMEMBRANE TRANSPORT.BP	GO:0034220_ION TRANSMEMBRANE TRANSPORT.BP		121	0.273292	0.542211	0.981067	1	1	1150	tags=3%, list=4%, signal=3%
GO:0090307_MITOTIC SPINDLE ASSEMBLY.BP	GO:0090307_MITOTIC SPINDLE ASSEMBLY.BP		8	0.314135	0.540967	0.891566	1	1	8610	tags=50%, list=28%, signal=70%
GO:0007275_MULTICELLULAR ORGANISM DEVELOPMENT.BP	GO:0007275_MULTICELLULAR ORGANISM DEVELOPMENT.BP		142	0.273349	0.540687	0.994924	1	1	6187	tags=21%, list=20%, signal=26%
GO:0046983_PROTEIN DIMERIZATION ACTIVITY.MF	GO:0046983_PROTEIN DIMERIZATION ACTIVITY.MF		149	0.261826	0.539823	0.99322	1	1	2547	tags=7%, list=8%, signal=7%
GO:0035014_PHOSPHATIDYLINOSITOL 3-KINASE REGULATOR ACTIVITY.MF	GO:0035014_PHOSPHATIDYLINOSITOL 3-KINASE REGULATOR ACTIVITY.MF		9	0.307309	0.53542	0.89295	1	1	5909	tags=56%, list=19%, signal=69%
GO:0032266_PHOSPHATIDYLINOSITOL-3-PHOSPHATE BINDING.MF	GO:0032266_PHOSPHATIDYLINOSITOL-3-PHOSPHATE BINDING.MF		7	0.32284	0.535235	0.924706	1	1	2051	tags=14%, list=7%, signal=15%
GO:0045893_POSITIVE REGULATION OF TRANSCRIPTION, DNA-TEMPLATED.BP	GO:0045893_POSITIVE REGULATION OF TRANSCRIPTION, DNA-TEMPLATED.BP		25	0.290977	0.534816	0.929245	1	1	5612	tags=36%, list=18%, signal=44%
GO:0019781_NEDD8 ACTIVATING ENZYME ACTIVITY.MF	GO:0019781_NEDD8 ACTIVATING ENZYME ACTIVITY.MF		6	0.326717	0.534038	0.891139	1	1	20495	tags=100%, list=67%, signal=306%
GO:0016874_LIGASE ACTIVITY.MF	GO:0016874_LIGASE ACTIVITY.MF		102	0.276455	0.532331	0.976449	1	1	3603	tags=16%, list=12%, signal=18%
GO:0008277_REGULATION OF G-PROTEIN COUPLED RECEPTOR PROTEIN SIGNALING PATHWAY.BP	GO:0008277_REGULATION OF G-PROTEIN COUPLED RECEPTOR PROTEIN SIGNALING PATHWAY.BP		9	0.314849	0.528056	0.922693	1	1	2053	tags=11%, list=7%, signal=12%
GO:0038084_VASCULAR ENDOTHELIAL GROWTH FACTOR SIGNALING PATHWAY.BP	GO:0038084_VASCULAR ENDOTHELIAL GROWTH FACTOR SIGNALING PATHWAY.BP		18	0.293358	0.526796	0.913832	1	1	4657	tags=28%, list=15%, signal=33%
GO:0016592_MEDIATOR COMPLEX.CC	GO:0016592_MEDIATOR COMPLEX.CC		41	0.278927	0.523226	0.9501	1	1	3197	tags=17%, list=11%, signal=19%
GO:0030163_PROTEIN CATABOLIC PROCESS.BP	GO:0030163_PROTEIN CATABOLIC PROCESS.BP		17	0.307153	0.521714	0.918224	1	1	4003	tags=29%, list=13%, signal=34%
GO:0005942_PHOSPHATIDYLINOSITOL 3-KINASE COMPLEX.CC	GO:0005942_PHOSPHATIDYLINOSITOL 3-KINASE COMPLEX.CC		9	0.307309	0.519643	0.913349	1	1	5909	tags=56%, list=19%, signal=69%
GO:0005021_VASCULAR ENDOTHELIAL GROWTH FACTOR-ACTIVATED RECEPTOR ACTIVITY.MF	GO:0005021_VASCULAR ENDOTHELIAL GROWTH FACTOR-ACTIVATED RECEPTOR ACTIVITY.MF		18	0.293358	0.512133	0.919512	1	1	4657	tags=28%, list=15%, signal=33%
GO:0005102_RECEPTOR BINDING.MF	GO:0005102_RECEPTOR BINDING.MF		28	0.28673	0.511886	0.950108	1	1	2741	tags=7%, list=9%, signal=8%
GO:0070776_MOZ/MORF HISTONE ACETYLTRANSFERASE COMPLEX.CC	GO:0070776_MOZ/MORF HISTONE ACETYLTRANSFERASE COMPLEX.CC		6	0.308164	0.50964	0.93401	1	1	3026	tags=33%, list=10%, signal=37%
GO:0051924_REGULATION OF CALCIUM ION TRANSPORT.BP	GO:0051924_REGULATION OF CALCIUM ION TRANSPORT.BP		5	0.314703	0.507028	0.944444	1	1	2247	tags=20%, list=7%, signal=22%
GO:0006139_NUCLEOBASE-CONTAINING COMPOUND METABOLIC PROCESS.BP	GO:0006139_NUCLEOBASE-CONTAINING COMPOUND METABOLIC PROCESS.BP		44	0.271899	0.504831	0.969758	1	1	1572	tags=9%, list=5%, signal=10%
GO:0034450_UBIQUITIN-UBIQUITIN LIGASE ACTIVITY.MF	GO:0034450_UBIQUITIN-UBIQUITIN LIGASE ACTIVITY.MF		6	0.30037	0.500764	0.935407	1	1	3528	tags=17%, list=12%, signal=19%
GO:0005319_LIPID TRANSPORTER ACTIVITY.MF	GO:0005319_LIPID TRANSPORTER ACTIVITY.MF		13	0.282911	0.500239	0.929471	1	1	21830	tags=100%, list=72%, signal=354%
GO:0016818_HYDROLASE ACTIVITY, ACTING ON ACID ANHYDRIDES, IN PHOSPHORUS-CONTAINING ANHYDRIDES.MF	GO:0016818_HYDROLASE ACTIVITY, ACTING ON ACID ANHYDRIDES, IN PHOSPHORUS-CONTAINING ANHYDRIDES.MF		23	0.279168	0.493168	0.955083	1	1	819	tags=4%, list=3%, signal=4%
GO:0098793_PRESYNAPSE.CC	GO:0098793_PRESYNAPSE.CC		16	0.272452	0.488503	0.958937	1	1	22149	tags=100%, list=73%, signal=367%
GO:0004629_PHOSPHOLIPASE C ACTIVITY.MF	GO:0004629_PHOSPHOLIPASE C ACTIVITY.MF		7	0.292024	0.483964	0.963235	1	1	21551	tags=100%, list=71%, signal=342%
GO:0035767_ENDOTHELIAL CELL CHEMOTAXIS.BP	GO:0035767_ENDOTHELIAL CELL CHEMOTAXIS.BP		12	0.277733	0.483843	0.949622	1	1	4074	tags=25%, list=13%, signal=29%
GO:0006626_PROTEIN TARGETING TO MITOCHONDRION.BP	GO:0006626_PROTEIN TARGETING TO MITOCHONDRION.BP		5	0.29461	0.483649	0.972158	1	1	3455	tags=20%, list=11%, signal=23%
GO:0006750_GLUTATHIONE BIOSYNTHETIC PROCESS.BP	GO:0006750_GLUTATHIONE BIOSYNTHETIC PROCESS.BP		7	0.287787	0.480114	0.944573	1	1	6895	tags=57%, list=23%, signal=74%
GO:0009887_ANIMAL ORGAN MORPHOGENESIS.BP	GO:0009887_ANIMAL ORGAN MORPHOGENESIS.BP		12	0.277733	0.477792	0.948837	1	1	4074	tags=25%, list=13%, signal=29%
GO:0006402_MRNA CATABOLIC PROCESS.BP	GO:0006402_MRNA CATABOLIC PROCESS.BP		6	0.286033	0.472539	0.948357	1	1	21733	tags=100%, list=71%, signal=350%
GO:0004675_TRANSMEMBRANE RECEPTOR PROTEIN SERINE/THREONINE KINASE ACTIVITY.MF	GO:0004675_TRANSMEMBRANE RECEPTOR PROTEIN SERINE/THREONINE KINASE ACTIVITY.MF		22	0.268396	0.471425	0.957845	1	1	22274	tags=100%, list=73%, signal=373%
GO:0008321_RAL GUANYL-NUCLEOTIDE EXCHANGE FACTOR ACTIVITY.MF	GO:0008321_RAL GUANYL-NUCLEOTIDE EXCHANGE FACTOR ACTIVITY.MF		5	0.282639	0.469078	0.983412	1	1	21836	tags=100%, list=72%, signal=354%
GO:0006744_UBIQUINONE BIOSYNTHETIC PROCESS.BP	GO:0006744_UBIQUINONE BIOSYNTHETIC PROCESS.BP		9	0.277382	0.461235	0.954217	1	1	2912	tags=22%, list=10%, signal=25%
GO:0004702_RECEPTOR SIGNALING PROTEIN SERINE/THREONINE KINASE ACTIVITY.MF	GO:0004702_RECEPTOR SIGNALING PROTEIN SERINE/THREONINE KINASE ACTIVITY.MF		40	0.244135	0.452517	0.997792	1	1	7126	tags=28%, list=23%, signal=36%
GO:0005669_TRANSCRIPTION FACTOR TFIID COMPLEX.CC	GO:0005669_TRANSCRIPTION FACTOR TFIID COMPLEX.CC		10	0.262964	0.449038	0.968523	1	1	1852	tags=10%, list=6%, signal=11%
GO:0001104_RNA POLYMERASE II TRANSCRIPTION COFACTOR ACTIVITY.MF	GO:0001104_RNA POLYMERASE II TRANSCRIPTION COFACTOR ACTIVITY.MF		37	0.246313	0.4437	0.989605	1	1	3197	tags=14%, list=11%, signal=15%
GO:0016712_OXIDOREDUCTASE ACTIVITY, ACTING ON PAIRED DONORS, WITH INCORPORATION OR REDUCTION OF MOLECULAR OXYGEN, REDUCED FLAVIN OR FLAVOPROTEIN AS ONE DONOR, AND INCORPORATION OF ONE ATOM OF OXYGEN.MF	GO:0016712_OXIDOREDUCTASE ACTIVITY, ACTING ON PAIRED DONORS, WITH INCORPORATION OR REDUCTION OF MOLECULAR OXYGEN, REDUCED FLAVIN OR FLAVOPROTEIN AS ONE DONOR, AND INCORPORATION OF ONE ATOM OF OXYGEN.MF		11	0.253607	0.436047	0.98005	1	1	22721	tags=100%, list=75%, signal=394%
GO:0007266_RHO PROTEIN SIGNAL TRANSDUCTION.BP	GO:0007266_RHO PROTEIN SIGNAL TRANSDUCTION.BP		17	0.244451	0.433521	0.980344	1	1	2950	tags=12%, list=10%, signal=13%
GO:0072546_ER MEMBRANE PROTEIN COMPLEX.CC	GO:0072546_ER MEMBRANE PROTEIN COMPLEX.CC		5	0.262923	0.431329	0.987374	1	1	22436	tags=100%, list=74%, signal=380%
GO:0000976_TRANSCRIPTION REGULATORY REGION SEQUENCE-SPECIFIC DNA BINDING.MF	GO:0000976_TRANSCRIPTION REGULATORY REGION SEQUENCE-SPECIFIC DNA BINDING.MF		5	0.267799	0.427231	0.988095	1	1	6441	tags=40%, list=21%, signal=51%
GO:0045121_MEMBRANE RAFT.CC	GO:0045121_MEMBRANE RAFT.CC		5	0.256843	0.422034	0.994832	1	1	22621	tags=100%, list=74%, signal=389%
GO:0030178_NEGATIVE REGULATION OF WNT SIGNALING PATHWAY.BP	GO:0030178_NEGATIVE REGULATION OF WNT SIGNALING PATHWAY.BP		9	0.245933	0.409306	0.982801	1	1	22954	tags=100%, list=75%, signal=407%
GO:0005227_CALCIUM ACTIVATED CATION CHANNEL ACTIVITY.MF	GO:0005227_CALCIUM ACTIVATED CATION CHANNEL ACTIVITY.MF		7	0.24664	0.408884	0.979167	1	1	22932	tags=100%, list=75%, signal=406%
GO:0007399_NERVOUS SYSTEM DEVELOPMENT.BP	GO:0007399_NERVOUS SYSTEM DEVELOPMENT.BP		30	0.221494	0.394521	0.99793	1	1	3863	tags=10%, list=13%, signal=11%
GO:0003697_SINGLE-STRANDED DNA BINDING.MF	GO:0003697_SINGLE-STRANDED DNA BINDING.MF		9	0.231116	0.393708	0.990361	1	1	2112	tags=11%, list=7%, signal=12%
GO:0003714_TRANSCRIPTION COREPRESSOR ACTIVITY.MF	GO:0003714_TRANSCRIPTION COREPRESSOR ACTIVITY.MF		11	0.224289	0.379031	0.992683	1	1	23613	tags=100%, list=78%, signal=446%
GO:0007179_TRANSFORMING GROWTH FACTOR BETA RECEPTOR SIGNALING PATHWAY.BP	GO:0007179_TRANSFORMING GROWTH FACTOR BETA RECEPTOR SIGNALING PATHWAY.BP		23	0.201272	0.359809	0.988938	1	1	2360	tags=9%, list=8%, signal=9%
GO:0023014_SIGNAL TRANSDUCTION BY PROTEIN PHOSPHORYLATION.BP	GO:0023014_SIGNAL TRANSDUCTION BY PROTEIN PHOSPHORYLATION.BP		46	0.193903	0.356629	1	1	1	7126	tags=24%, list=23%, signal=31%
GO:0007411_AXON GUIDANCE.BP	GO:0007411_AXON GUIDANCE.BP		39	0.186342	0.350622	1	1	1	4657	tags=13%, list=15%, signal=15%
GO:0007005_MITOCHONDRION ORGANIZATION.BP	GO:0007005_MITOCHONDRION ORGANIZATION.BP		13	0.19911	0.3409	0.997602	1	1	5938	tags=23%, list=20%, signal=29%
GO:0046488_PHOSPHATIDYLINOSITOL METABOLIC PROCESS.BP	GO:0046488_PHOSPHATIDYLINOSITOL METABOLIC PROCESS.BP		21	0.18184	0.326394	0.997636	0.999237	1	5394	tags=24%, list=18%, signal=29%
GO:0031012_EXTRACELLULAR MATRIX.CC	GO:0031012_EXTRACELLULAR MATRIX.CC	Details ...	57	-0.971917	-2.13084	0	0	0	2	tags=4%, list=0%, signal=4%
GO:0005694_CHROMOSOME.CC	GO:0005694_CHROMOSOME.CC	Details ...	56	-0.888865	-1.99227	0	0.0318708	0.055	598	tags=32%, list=2%, signal=33%
GO:0003779_ACTIN BINDING.MF	GO:0003779_ACTIN BINDING.MF	Details ...	296	-0.796955	-1.98116	0	0.0299171	0.074	2053	tags=21%, list=7%, signal=22%
GO:0046982_PROTEIN HETERODIMERIZATION ACTIVITY.MF	GO:0046982_PROTEIN HETERODIMERIZATION ACTIVITY.MF	Details ...	72	-0.880938	-1.945	0.00592885	0.0545251	0.178	1044	tags=29%, list=3%, signal=30%
GO:0015629_ACTIN CYTOSKELETON.CC	GO:0015629_ACTIN CYTOSKELETON.CC	Details ...	34	-0.920205	-1.92996	0.0037594	0.0583613	0.231	1082	tags=41%, list=4%, signal=43%
GO:0000786_NUCLEOSOME.CC	GO:0000786_NUCLEOSOME.CC	Details ...	37	-0.91075	-1.91295	0.00185185	0.0643618	0.287	598	tags=49%, list=2%, signal=50%
GO:0005885_ARP2/3 PROTEIN COMPLEX.CC	GO:0005885_ARP2/3 PROTEIN COMPLEX.CC	Details ...	24	-0.94732	-1.87586	0.00350263	0.0967791	0.438	1082	tags=67%, list=4%, signal=69%
GO:0034314_ARP2/3 COMPLEX-MEDIATED ACTIN NUCLEATION.BP	GO:0034314_ARP2/3 COMPLEX-MEDIATED ACTIN NUCLEATION.BP	Details ...	30	-0.93505	-1.86339	0.00182482	0.10158	0.503	1082	tags=53%, list=4%, signal=55%
GO:0004175_ENDOPEPTIDASE ACTIVITY.MF	GO:0004175_ENDOPEPTIDASE ACTIVITY.MF	Details ...	45	-0.869784	-1.85113	0.0078125	0.107497	0.57	2452	tags=71%, list=8%, signal=77%
GO:0051603_PROTEOLYSIS INVOLVED IN CELLULAR PROTEIN CATABOLIC PROCESS.BP	GO:0051603_PROTEOLYSIS INVOLVED IN CELLULAR PROTEIN CATABOLIC PROCESS.BP	Details ...	47	-0.86445	-1.84265	0	0.106439	0.603	2452	tags=70%, list=8%, signal=76%
GO:0006334_NUCLEOSOME ASSEMBLY.BP	GO:0006334_NUCLEOSOME ASSEMBLY.BP	Details ...	31	-0.909245	-1.84114	0.00531915	0.0985109	0.609	811	tags=48%, list=3%, signal=50%
GO:0005839_PROTEASOME CORE COMPLEX.CC	GO:0005839_PROTEASOME CORE COMPLEX.CC	Details ...	47	-0.86445	-1.83382	0.0108932	0.0997823	0.651	2452	tags=70%, list=8%, signal=76%
GO:0019898_EXTRINSIC COMPONENT OF MEMBRANE.CC	GO:0019898_EXTRINSIC COMPONENT OF MEMBRANE.CC	Details ...	26	-0.928636	-1.82868	0.00184843	0.0977	0.668	128	tags=15%, list=0%, signal=15%
GO:0004298_THREONINE-TYPE ENDOPEPTIDASE ACTIVITY.MF	GO:0004298_THREONINE-TYPE ENDOPEPTIDASE ACTIVITY.MF	Details ...	47	-0.86445	-1.82081	0.00823045	0.101164	0.714	2452	tags=70%, list=8%, signal=76%
GO:0000502_PROTEASOME COMPLEX.CC	GO:0000502_PROTEASOME COMPLEX.CC	Details ...	46	-0.870286	-1.81537	0.00373134	0.102235	0.738	2452	tags=74%, list=8%, signal=80%
GO:0007283_SPERMATOGENESIS.BP	GO:0007283_SPERMATOGENESIS.BP	Details ...	15	-0.954076	-1.80805	0.00352113	0.106599	0.769	167	tags=20%, list=1%, signal=20%
GO:0008237_METALLOPEPTIDASE ACTIVITY.MF	GO:0008237_METALLOPEPTIDASE ACTIVITY.MF	Details ...	117	-0.776626	-1.7853	0.0114416	0.138931	0.874	160	tags=3%, list=1%, signal=3%
GO:0004222_METALLOENDOPEPTIDASE ACTIVITY.MF	GO:0004222_METALLOENDOPEPTIDASE ACTIVITY.MF	Details ...	142	-0.763618	-1.78127	0.00233645	0.13753	0.884	160	tags=2%, list=1%, signal=2%
GO:0042393_HISTONE BINDING.MF	GO:0042393_HISTONE BINDING.MF	Details ...	15	-0.952962	-1.77972	0.00329489	0.132674	0.888	811	tags=67%, list=3%, signal=68%
GO:0000228_NUCLEAR CHROMOSOME.CC	GO:0000228_NUCLEAR CHROMOSOME.CC	Details ...	12	-0.942758	-1.72549	0.010084	0.246334	0.988	811	tags=67%, list=3%, signal=68%
GO:0006336_DNA REPLICATION-INDEPENDENT NUCLEOSOME ASSEMBLY.BP	GO:0006336_DNA REPLICATION-INDEPENDENT NUCLEOSOME ASSEMBLY.BP		13	-0.9519	-1.71631	0.00859107	0.26511	0.991	811	tags=62%, list=3%, signal=63%
GO:0006260_DNA REPLICATION.BP	GO:0006260_DNA REPLICATION.BP		71	-0.777613	-1.71485	0.0193424	0.256678	0.992	2900	tags=45%, list=10%, signal=50%
GO:0019773_PROTEASOME CORE COMPLEX, ALPHA-SUBUNIT COMPLEX.CC	GO:0019773_PROTEASOME CORE COMPLEX, ALPHA-SUBUNIT COMPLEX.CC		20	-0.866286	-1.7018	0.0187713	0.281468	0.996	2452	tags=65%, list=8%, signal=71%
GO:0031492_NUCLEOSOMAL DNA BINDING.MF	GO:0031492_NUCLEOSOMAL DNA BINDING.MF		9	-0.96033	-1.69426	0	0.292111	0.997	811	tags=89%, list=3%, signal=91%
GO:0000788_NUCLEAR NUCLEOSOME.CC	GO:0000788_NUCLEAR NUCLEOSOME.CC		8	-0.973577	-1.68783	0.00493421	0.299052	0.999	811	tags=100%, list=3%, signal=103%
GO:0030307_POSITIVE REGULATION OF CELL GROWTH.BP	GO:0030307_POSITIVE REGULATION OF CELL GROWTH.BP		9	-0.973177	-1.68517	0	0.295705	0.999	811	tags=89%, list=3%, signal=91%
GO:0002474_ANTIGEN PROCESSING AND PRESENTATION OF PEPTIDE ANTIGEN VIA MHC CLASS I.BP	GO:0002474_ANTIGEN PROCESSING AND PRESENTATION OF PEPTIDE ANTIGEN VIA MHC CLASS I.BP		12	-0.90291	-1.68285	0.0100334	0.291545	0.999	744	tags=58%, list=2%, signal=60%
GO:0000980_RNA POLYMERASE II DISTAL ENHANCER SEQUENCE-SPECIFIC DNA BINDING.MF	GO:0000980_RNA POLYMERASE II DISTAL ENHANCER SEQUENCE-SPECIFIC DNA BINDING.MF		8	-0.973577	-1.67468	0.00171821	0.305202	1	811	tags=100%, list=3%, signal=103%
GO:0070062_EXTRACELLULAR EXOSOME.CC	GO:0070062_EXTRACELLULAR EXOSOME.CC		8	-0.973577	-1.66915	0.00169779	0.31058	1	811	tags=100%, list=3%, signal=103%
GO:0045595_REGULATION OF CELL DIFFERENTIATION.BP	GO:0045595_REGULATION OF CELL DIFFERENTIATION.BP		10	-0.950574	-1.66827	0.0034188	0.302839	1	797	tags=50%, list=3%, signal=51%
GO:0042555_MCM COMPLEX.CC	GO:0042555_MCM COMPLEX.CC		10	-0.935012	-1.66397	0.0119863	0.30566	1	1983	tags=90%, list=7%, signal=96%
GO:0008305_INTEGRIN COMPLEX.CC	GO:0008305_INTEGRIN COMPLEX.CC		41	-0.779493	-1.6624	0.0216998	0.30128	1	737	tags=12%, list=2%, signal=12%
GO:0006270_DNA REPLICATION INITIATION.BP	GO:0006270_DNA REPLICATION INITIATION.BP		14	-0.901616	-1.65609	0.012966	0.310183	1	3003	tags=93%, list=10%, signal=103%
GO:0030042_ACTIN FILAMENT DEPOLYMERIZATION.BP	GO:0030042_ACTIN FILAMENT DEPOLYMERIZATION.BP		7	-0.984536	-1.65327	0.00173611	0.30963	1	343	tags=57%, list=1%, signal=58%
GO:0000979_RNA POLYMERASE II CORE PROMOTER SEQUENCE-SPECIFIC DNA BINDING.MF	GO:0000979_RNA POLYMERASE II CORE PROMOTER SEQUENCE-SPECIFIC DNA BINDING.MF		8	-0.973577	-1.65132	0.00177305	0.307408	1	811	tags=100%, list=3%, signal=103%
GO:0003678_DNA HELICASE ACTIVITY.MF	GO:0003678_DNA HELICASE ACTIVITY.MF		15	-0.878678	-1.64854	0.021544	0.307145	1	1983	tags=60%, list=7%, signal=64%
GO:0032508_DNA DUPLEX UNWINDING.BP	GO:0032508_DNA DUPLEX UNWINDING.BP		25	-0.830187	-1.64764	0.0242991	0.30133	1	1983	tags=44%, list=7%, signal=47%
GO:0042612_MHC CLASS I PROTEIN COMPLEX.CC	GO:0042612_MHC CLASS I PROTEIN COMPLEX.CC		12	-0.90291	-1.6434	0.0137694	0.306481	1	744	tags=58%, list=2%, signal=60%
GO:0001503_OSSIFICATION.BP	GO:0001503_OSSIFICATION.BP		6	-0.996518	-1.6398	0	0.30924	1	0	tags=17%, list=0%, signal=17%
GO:0043234_PROTEIN COMPLEX.CC	GO:0043234_PROTEIN COMPLEX.CC		8	-0.973577	-1.63938	0.00169491	0.302587	1	811	tags=100%, list=3%, signal=103%
GO:0019882_ANTIGEN PROCESSING AND PRESENTATION.BP	GO:0019882_ANTIGEN PROCESSING AND PRESENTATION.BP		6	-0.993842	-1.627	0.00175439	0.330422	1	41	tags=67%, list=0%, signal=67%
GO:0019904_PROTEIN DOMAIN SPECIFIC BINDING.MF	GO:0019904_PROTEIN DOMAIN SPECIFIC BINDING.MF		29	-0.801678	-1.62529	0.0393258	0.327848	1	2284	tags=34%, list=8%, signal=37%
GO:0008184_GLYCOGEN PHOSPHORYLASE ACTIVITY.MF	GO:0008184_GLYCOGEN PHOSPHORYLASE ACTIVITY.MF		11	-0.911529	-1.62455	0.0155979	0.322863	1	1751	tags=55%, list=6%, signal=58%
GO:0030374_LIGAND-DEPENDENT NUCLEAR RECEPTOR TRANSCRIPTION COACTIVATOR ACTIVITY.MF	GO:0030374_LIGAND-DEPENDENT NUCLEAR RECEPTOR TRANSCRIPTION COACTIVATOR ACTIVITY.MF		17	-0.832115	-1.62074	0.0381125	0.32743	1	313	tags=12%, list=1%, signal=12%
GO:0008233_PEPTIDASE ACTIVITY.MF	GO:0008233_PEPTIDASE ACTIVITY.MF		238	-0.654878	-1.61612	0.0119403	0.334167	1	1757	tags=18%, list=6%, signal=19%
GO:0007229_INTEGRIN-MEDIATED SIGNALING PATHWAY.BP	GO:0007229_INTEGRIN-MEDIATED SIGNALING PATHWAY.BP		50	-0.752797	-1.61608	0.0315789	0.327074	1	1533	tags=14%, list=5%, signal=15%
GO:0042605_PEPTIDE ANTIGEN BINDING.MF	GO:0042605_PEPTIDE ANTIGEN BINDING.MF		12	-0.90291	-1.61023	0.0212766	0.337844	1	744	tags=58%, list=2%, signal=60%
GO:0032496_RESPONSE TO LIPOPOLYSACCHARIDE.BP	GO:0032496_RESPONSE TO LIPOPOLYSACCHARIDE.BP		13	-0.881835	-1.60844	0.015025	0.336749	1	1726	tags=38%, list=6%, signal=41%
GO:0003840_GAMMA-GLUTAMYLTRANSFERASE ACTIVITY.MF	GO:0003840_GAMMA-GLUTAMYLTRANSFERASE ACTIVITY.MF		9	-0.938714	-1.60792	0.00719425	0.331887	1	487	tags=33%, list=2%, signal=34%
GO:0030041_ACTIN FILAMENT POLYMERIZATION.BP	GO:0030041_ACTIN FILAMENT POLYMERIZATION.BP		13	-0.887133	-1.60475	0.0269815	0.334449	1	1572	tags=69%, list=5%, signal=73%
GO:0006165_NUCLEOSIDE DIPHOSPHATE PHOSPHORYLATION.BP	GO:0006165_NUCLEOSIDE DIPHOSPHATE PHOSPHORYLATION.BP		12	-0.870037	-1.5997	0.0272572	0.344946	1	1163	tags=25%, list=4%, signal=26%
GO:0004550_NUCLEOSIDE DIPHOSPHATE KINASE ACTIVITY.MF	GO:0004550_NUCLEOSIDE DIPHOSPHATE KINASE ACTIVITY.MF		12	-0.870037	-1.59241	0.0428082	0.362802	1	1163	tags=25%, list=4%, signal=26%
GO:0008092_CYTOSKELETAL PROTEIN BINDING.MF	GO:0008092_CYTOSKELETAL PROTEIN BINDING.MF		39	-0.772345	-1.59069	0.0348837	0.361536	1	128	tags=10%, list=0%, signal=10%
GO:0006955_IMMUNE RESPONSE.BP	GO:0006955_IMMUNE RESPONSE.BP		112	-0.692682	-1.59052	0.0221729	0.355408	1	1253	tags=18%, list=4%, signal=19%
GO:0003876_AMP DEAMINASE ACTIVITY.MF	GO:0003876_AMP DEAMINASE ACTIVITY.MF		14	-0.829366	-1.58206	0.042517	0.377365	1	1897	tags=29%, list=6%, signal=30%
GO:0007416_SYNAPSE ASSEMBLY.BP	GO:0007416_SYNAPSE ASSEMBLY.BP		8	-0.928302	-1.57826	0.0198676	0.384068	1	742	tags=25%, list=2%, signal=26%
GO:0051016_BARBED-END ACTIN FILAMENT CAPPING.BP	GO:0051016_BARBED-END ACTIN FILAMENT CAPPING.BP		13	-0.847571	-1.57721	0.0434783	0.381184	1	2918	tags=62%, list=10%, signal=68%
GO:0070830_BICELLULAR TIGHT JUNCTION ASSEMBLY.BP	GO:0070830_BICELLULAR TIGHT JUNCTION ASSEMBLY.BP		9	-0.899757	-1.57656	0.0242326	0.376968	1	466	tags=22%, list=2%, signal=23%
GO:0097178_RUFFLE ASSEMBLY.BP	GO:0097178_RUFFLE ASSEMBLY.BP		8	-0.92459	-1.57199	0.0168634	0.387029	1	742	tags=25%, list=2%, signal=26%
GO:0004386_HELICASE ACTIVITY.MF	GO:0004386_HELICASE ACTIVITY.MF		103	-0.684675	-1.56041	0.0298851	0.422661	1	3439	tags=28%, list=11%, signal=32%
GO:0043434_RESPONSE TO PEPTIDE HORMONE.BP	GO:0043434_RESPONSE TO PEPTIDE HORMONE.BP		7	-0.944469	-1.5584	0.0201342	0.423631	1	1319	tags=57%, list=4%, signal=60%
GO:0005085_GUANYL-NUCLEOTIDE EXCHANGE FACTOR ACTIVITY.MF	GO:0005085_GUANYL-NUCLEOTIDE EXCHANGE FACTOR ACTIVITY.MF		168	-0.653485	-1.55668	0.0369393	0.423691	1	3647	tags=23%, list=12%, signal=26%
GO:0005856_CYTOSKELETON.CC	GO:0005856_CYTOSKELETON.CC		227	-0.630978	-1.55425	0.0359116	0.426684	1	1297	tags=11%, list=4%, signal=11%
GO:0006183_GTP BIOSYNTHETIC PROCESS.BP	GO:0006183_GTP BIOSYNTHETIC PROCESS.BP		10	-0.875004	-1.55335	0.037234	0.423276	1	1163	tags=30%, list=4%, signal=31%
GO:0030955_POTASSIUM ION BINDING.MF	GO:0030955_POTASSIUM ION BINDING.MF		5	-0.980609	-1.54871	0.0016835	0.434477	1	294	tags=40%, list=1%, signal=40%
GO:0005925_FOCAL ADHESION.CC	GO:0005925_FOCAL ADHESION.CC		8	-0.894185	-1.54212	0.037037	0.45229	1	181	tags=13%, list=1%, signal=13%
GO:0016043_CELLULAR COMPONENT ORGANIZATION.BP	GO:0016043_CELLULAR COMPONENT ORGANIZATION.BP		19	-0.784793	-1.54077	0.0505415	0.450471	1	5410	tags=53%, list=18%, signal=64%
GO:0006749_GLUTATHIONE METABOLIC PROCESS.BP	GO:0006749_GLUTATHIONE METABOLIC PROCESS.BP		10	-0.870088	-1.54024	0.0394511	0.445602	1	487	tags=30%, list=2%, signal=30%
GO:0006275_REGULATION OF DNA REPLICATION.BP	GO:0006275_REGULATION OF DNA REPLICATION.BP		6	-0.946108	-1.53761	0.00840336	0.449366	1	1280	tags=50%, list=4%, signal=52%
GO:0006228_UTP BIOSYNTHETIC PROCESS.BP	GO:0006228_UTP BIOSYNTHETIC PROCESS.BP		10	-0.875004	-1.53646	0.0305085	0.447067	1	1163	tags=30%, list=4%, signal=31%
GO:0032264_IMP SALVAGE.BP	GO:0032264_IMP SALVAGE.BP		14	-0.829366	-1.53636	0.052459	0.441187	1	1897	tags=29%, list=6%, signal=30%
GO:0051015_ACTIN FILAMENT BINDING.MF	GO:0051015_ACTIN FILAMENT BINDING.MF		115	-0.674516	-1.52974	0.0566449	0.459115	1	2040	tags=13%, list=7%, signal=14%
GO:0005179_HORMONE ACTIVITY.MF	GO:0005179_HORMONE ACTIVITY.MF		16	-0.814245	-1.52899	0.0475352	0.45591	1	1539	tags=19%, list=5%, signal=20%
GO:0006241_CTP BIOSYNTHETIC PROCESS.BP	GO:0006241_CTP BIOSYNTHETIC PROCESS.BP		10	-0.875004	-1.5289	0.0460177	0.450085	1	1163	tags=30%, list=4%, signal=31%
GO:0006171_CAMP BIOSYNTHETIC PROCESS.BP	GO:0006171_CAMP BIOSYNTHETIC PROCESS.BP		11	-0.83936	-1.52309	0.057377	0.466487	1	2558	tags=36%, list=8%, signal=40%
GO:0007016_CYTOSKELETAL ANCHORING AT PLASMA MEMBRANE.BP	GO:0007016_CYTOSKELETAL ANCHORING AT PLASMA MEMBRANE.BP		10	-0.862418	-1.51433	0.0466321	0.493848	1	181	tags=10%, list=1%, signal=10%
GO:0050829_DEFENSE RESPONSE TO GRAM-NEGATIVE BACTERIUM.BP	GO:0050829_DEFENSE RESPONSE TO GRAM-NEGATIVE BACTERIUM.BP		5	-0.950479	-1.51394	0.0196078	0.488867	1	718	tags=60%, list=2%, signal=61%
GO:0017048_RHO GTPASE BINDING.MF	GO:0017048_RHO GTPASE BINDING.MF		26	-0.750049	-1.51373	0.0679785	0.483297	1	5877	tags=50%, list=19%, signal=62%
GO:0070373_NEGATIVE REGULATION OF ERK1 AND ERK2 CASCADE.BP	GO:0070373_NEGATIVE REGULATION OF ERK1 AND ERK2 CASCADE.BP		9	-0.850348	-1.51011	0.0607083	0.492003	1	2978	tags=44%, list=10%, signal=49%
GO:0006094_GLUCONEOGENESIS.BP	GO:0006094_GLUCONEOGENESIS.BP		10	-0.837819	-1.49949	0.0599647	0.528227	1	249	tags=20%, list=1%, signal=20%
GO:0004016_ADENYLATE CYCLASE ACTIVITY.MF	GO:0004016_ADENYLATE CYCLASE ACTIVITY.MF		11	-0.83936	-1.4986	0.046281	0.525443	1	2558	tags=36%, list=8%, signal=40%
GO:0005834_HETEROTRIMERIC G-PROTEIN COMPLEX.CC	GO:0005834_HETEROTRIMERIC G-PROTEIN COMPLEX.CC		8	-0.886986	-1.49353	0.0287162	0.539255	1	952	tags=38%, list=3%, signal=39%
GO:0046907_INTRACELLULAR TRANSPORT.BP	GO:0046907_INTRACELLULAR TRANSPORT.BP		9	-0.867552	-1.49111	0.0415282	0.542532	1	302	tags=22%, list=1%, signal=22%
GO:0006098_PENTOSE-PHOSPHATE SHUNT.BP	GO:0006098_PENTOSE-PHOSPHATE SHUNT.BP		16	-0.782872	-1.48986	0.0839041	0.540919	1	309	tags=25%, list=1%, signal=25%
GO:0016624_OXIDOREDUCTASE ACTIVITY, ACTING ON THE ALDEHYDE OR OXO GROUP OF DONORS, DISULFIDE AS ACCEPTOR.MF	GO:0016624_OXIDOREDUCTASE ACTIVITY, ACTING ON THE ALDEHYDE OR OXO GROUP OF DONORS, DISULFIDE AS ACCEPTOR.MF		7	-0.858109	-1.48569	0.0639033	0.551057	1	1881	tags=29%, list=6%, signal=30%
GO:0006259_DNA METABOLIC PROCESS.BP	GO:0006259_DNA METABOLIC PROCESS.BP		13	-0.778561	-1.48422	0.0774648	0.550687	1	3767	tags=46%, list=12%, signal=53%
GO:0004645_PHOSPHORYLASE ACTIVITY.MF	GO:0004645_PHOSPHORYLASE ACTIVITY.MF		6	-0.898479	-1.48261	0.0391517	0.550997	1	1751	tags=33%, list=6%, signal=35%
GO:0019239_DEAMINASE ACTIVITY.MF	GO:0019239_DEAMINASE ACTIVITY.MF		16	-0.779034	-1.4825	0.0520134	0.545149	1	2952	tags=31%, list=10%, signal=35%
GO:0004180_CARBOXYPEPTIDASE ACTIVITY.MF	GO:0004180_CARBOXYPEPTIDASE ACTIVITY.MF		9	-0.835678	-1.47077	0.0682196	0.58715	1	1137	tags=44%, list=4%, signal=46%
GO:0030833_REGULATION OF ACTIN FILAMENT POLYMERIZATION.BP	GO:0030833_REGULATION OF ACTIN FILAMENT POLYMERIZATION.BP		16	-0.804178	-1.4697	0.056701	0.585254	1	1191	tags=50%, list=4%, signal=52%
GO:0005890_SODIUM:POTASSIUM-EXCHANGING ATPASE COMPLEX.CC	GO:0005890_SODIUM:POTASSIUM-EXCHANGING ATPASE COMPLEX.CC		8	-0.864514	-1.46928	0.0476191	0.580623	1	2125	tags=38%, list=7%, signal=40%
GO:0007520_MYOBLAST FUSION.BP	GO:0007520_MYOBLAST FUSION.BP		9	-0.853345	-1.45978	0.0466667	0.613165	1	4155	tags=78%, list=14%, signal=90%
GO:0008537_PROTEASOME ACTIVATOR COMPLEX.CC	GO:0008537_PROTEASOME ACTIVATOR COMPLEX.CC		7	-0.858773	-1.44673	0.0743243	0.661963	1	2800	tags=71%, list=9%, signal=79%
GO:0030036_ACTIN CYTOSKELETON ORGANIZATION.BP	GO:0030036_ACTIN CYTOSKELETON ORGANIZATION.BP		85	-0.649093	-1.44444	0.069869	0.664841	1	2944	tags=35%, list=10%, signal=39%
GO:0004407_HISTONE DEACETYLASE ACTIVITY.MF	GO:0004407_HISTONE DEACETYLASE ACTIVITY.MF		11	-0.815199	-1.44202	0.0725126	0.668245	1	1359	tags=36%, list=4%, signal=38%
GO:0004459_L-LACTATE DEHYDROGENASE ACTIVITY.MF	GO:0004459_L-LACTATE DEHYDROGENASE ACTIVITY.MF		6	-0.859595	-1.43629	0.0628183	0.68752	1	255	tags=17%, list=1%, signal=17%
GO:0008028_MONOCARBOXYLIC ACID TRANSMEMBRANE TRANSPORTER ACTIVITY.MF	GO:0008028_MONOCARBOXYLIC ACID TRANSMEMBRANE TRANSPORTER ACTIVITY.MF		5	-0.888716	-1.43622	0.0468227	0.680796	1	1279	tags=20%, list=4%, signal=21%
GO:0030695_GTPASE REGULATOR ACTIVITY.MF	GO:0030695_GTPASE REGULATOR ACTIVITY.MF		13	-0.799665	-1.4362	0.0874786	0.673941	1	514	tags=15%, list=2%, signal=16%
GO:0004345_GLUCOSE-6-PHOSPHATE DEHYDROGENASE ACTIVITY.MF	GO:0004345_GLUCOSE-6-PHOSPHATE DEHYDROGENASE ACTIVITY.MF		6	-0.876155	-1.43222	0.0572391	0.685334	1	2521	tags=50%, list=8%, signal=55%
GO:0004842_UBIQUITIN-PROTEIN TRANSFERASE ACTIVITY.MF	GO:0004842_UBIQUITIN-PROTEIN TRANSFERASE ACTIVITY.MF		168	-0.598517	-1.42988	0.0486486	0.688759	1	6109	tags=37%, list=20%, signal=46%
GO:0009451_RNA MODIFICATION.BP	GO:0009451_RNA MODIFICATION.BP		13	-0.783235	-1.42588	0.0962199	0.699748	1	2542	tags=31%, list=8%, signal=34%
GO:0016575_HISTONE DEACETYLATION.BP	GO:0016575_HISTONE DEACETYLATION.BP		11	-0.815199	-1.4248	0.0794473	0.697256	1	1359	tags=36%, list=4%, signal=38%
GO:0051213_DIOXYGENASE ACTIVITY.MF	GO:0051213_DIOXYGENASE ACTIVITY.MF		14	-0.776695	-1.42099	0.0939716	0.708442	1	2251	tags=36%, list=7%, signal=39%
GO:0043547_POSITIVE REGULATION OF GTPASE ACTIVITY.BP	GO:0043547_POSITIVE REGULATION OF GTPASE ACTIVITY.BP		463	-0.54471	-1.42095	0.020979	0.701816	1	7182	tags=28%, list=24%, signal=36%
GO:0008290_F-ACTIN CAPPING PROTEIN COMPLEX.CC	GO:0008290_F-ACTIN CAPPING PROTEIN COMPLEX.CC		7	-0.853707	-1.42003	0.0722496	0.699401	1	2918	tags=71%, list=10%, signal=79%
GO:0004013_ADENOSYLHOMOCYSTEINASE ACTIVITY.MF	GO:0004013_ADENOSYLHOMOCYSTEINASE ACTIVITY.MF		7	-0.842414	-1.41666	0.0709459	0.707305	1	148	tags=14%, list=0%, signal=14%
GO:0000079_REGULATION OF CYCLIN-DEPENDENT PROTEIN SERINE/THREONINE KINASE ACTIVITY.BP	GO:0000079_REGULATION OF CYCLIN-DEPENDENT PROTEIN SERINE/THREONINE KINASE ACTIVITY.BP		12	-0.783766	-1.41468	0.0958904	0.70921	1	2163	tags=50%, list=7%, signal=54%
GO:0015377_CATION:CHLORIDE SYMPORTER ACTIVITY.MF	GO:0015377_CATION:CHLORIDE SYMPORTER ACTIVITY.MF		5	-0.872323	-1.41067	0.0728477	0.721136	1	2666	tags=40%, list=9%, signal=44%
GO:0050727_REGULATION OF INFLAMMATORY RESPONSE.BP	GO:0050727_REGULATION OF INFLAMMATORY RESPONSE.BP		6	-0.850992	-1.41034	0.0913979	0.715975	1	3655	tags=83%, list=12%, signal=95%
GO:0015718_MONOCARBOXYLIC ACID TRANSPORT.BP	GO:0015718_MONOCARBOXYLIC ACID TRANSPORT.BP		5	-0.888716	-1.40956	0.0765472	0.712812	1	1279	tags=20%, list=4%, signal=21%
GO:0032041_NAD-DEPENDENT HISTONE DEACETYLASE ACTIVITY (H3-K14 SPECIFIC).MF	GO:0032041_NAD-DEPENDENT HISTONE DEACETYLASE ACTIVITY (H3-K14 SPECIFIC).MF		6	-0.846955	-1.40085	0.0795848	0.744055	1	476	tags=33%, list=2%, signal=34%
GO:0070932_HISTONE H3 DEACETYLATION.BP	GO:0070932_HISTONE H3 DEACETYLATION.BP		6	-0.846955	-1.40011	0.0976431	0.740959	1	476	tags=33%, list=2%, signal=34%
GO:0004703_G-PROTEIN COUPLED RECEPTOR KINASE ACTIVITY.MF	GO:0004703_G-PROTEIN COUPLED RECEPTOR KINASE ACTIVITY.MF		6	-0.835659	-1.39774	0.0831947	0.745085	1	2661	tags=33%, list=9%, signal=37%
GO:0005730_NUCLEOLUS.CC	GO:0005730_NUCLEOLUS.CC		34	-0.686175	-1.39723	0.1171	0.74081	1	3934	tags=38%, list=13%, signal=44%
GO:0016849_PHOSPHORUS-OXYGEN LYASE ACTIVITY.MF	GO:0016849_PHOSPHORUS-OXYGEN LYASE ACTIVITY.MF		35	-0.68006	-1.39495	0.129326	0.744949	1	2558	tags=14%, list=8%, signal=16%
GO:0009190_CYCLIC NUCLEOTIDE BIOSYNTHETIC PROCESS.BP	GO:0009190_CYCLIC NUCLEOTIDE BIOSYNTHETIC PROCESS.BP		35	-0.68006	-1.39407	0.122841	0.74258	1	2558	tags=14%, list=8%, signal=16%
GO:0004181_METALLOCARBOXYPEPTIDASE ACTIVITY.MF	GO:0004181_METALLOCARBOXYPEPTIDASE ACTIVITY.MF		15	-0.753045	-1.3936	0.10678	0.738293	1	824	tags=13%, list=3%, signal=14%
GO:0008360_REGULATION OF CELL SHAPE.BP	GO:0008360_REGULATION OF CELL SHAPE.BP		9	-0.79957	-1.39324	0.0902655	0.733671	1	3778	tags=33%, list=12%, signal=38%
GO:0006511_UBIQUITIN-DEPENDENT PROTEIN CATABOLIC PROCESS.BP	GO:0006511_UBIQUITIN-DEPENDENT PROTEIN CATABOLIC PROCESS.BP		158	-0.591962	-1.38854	0.0705596	0.748282	1	7041	tags=39%, list=23%, signal=50%
GO:0090305_NUCLEIC ACID PHOSPHODIESTER BOND HYDROLYSIS.BP	GO:0090305_NUCLEIC ACID PHOSPHODIESTER BOND HYDROLYSIS.BP		47	-0.654845	-1.38826	0.108779	0.74308	1	5415	tags=40%, list=18%, signal=49%
GO:0006397_MRNA PROCESSING.BP	GO:0006397_MRNA PROCESSING.BP		62	-0.649384	-1.38801	0.103314	0.738069	1	3604	tags=31%, list=12%, signal=35%
GO:0043248_PROTEASOME ASSEMBLY.BP	GO:0043248_PROTEASOME ASSEMBLY.BP		11	-0.770107	-1.38674	0.107527	0.737257	1	4871	tags=73%, list=16%, signal=87%
GO:0051028_MRNA TRANSPORT.BP	GO:0051028_MRNA TRANSPORT.BP		12	-0.750895	-1.38572	0.0868055	0.735733	1	2075	tags=25%, list=7%, signal=27%
GO:0005158_INSULIN RECEPTOR BINDING.MF	GO:0005158_INSULIN RECEPTOR BINDING.MF		20	-0.724371	-1.38551	0.108475	0.730837	1	2082	tags=10%, list=7%, signal=11%
GO:0003896_DNA PRIMASE ACTIVITY.MF	GO:0003896_DNA PRIMASE ACTIVITY.MF		5	-0.861786	-1.38362	0.101142	0.733557	1	4210	tags=100%, list=14%, signal=116%
GO:0004551_NUCLEOTIDE DIPHOSPHATASE ACTIVITY.MF	GO:0004551_NUCLEOTIDE DIPHOSPHATASE ACTIVITY.MF		8	-0.814595	-1.38216	0.0925926	0.734436	1	2703	tags=63%, list=9%, signal=69%
GO:0004715_NON-MEMBRANE SPANNING PROTEIN TYROSINE KINASE ACTIVITY.MF	GO:0004715_NON-MEMBRANE SPANNING PROTEIN TYROSINE KINASE ACTIVITY.MF		43	-0.640932	-1.38126	0.111324	0.732405	1	6066	tags=40%, list=20%, signal=49%
GO:1903506_REGULATION OF NUCLEIC ACID-TEMPLATED TRANSCRIPTION.BP	GO:1903506_REGULATION OF NUCLEIC ACID-TEMPLATED TRANSCRIPTION.BP		25	-0.696879	-1.37972	0.124573	0.732845	1	1518	tags=12%, list=5%, signal=13%
GO:0008483_TRANSAMINASE ACTIVITY.MF	GO:0008483_TRANSAMINASE ACTIVITY.MF		16	-0.725116	-1.3797	0.115453	0.727172	1	3978	tags=31%, list=13%, signal=36%
GO:0006269_DNA REPLICATION, SYNTHESIS OF RNA PRIMER.BP	GO:0006269_DNA REPLICATION, SYNTHESIS OF RNA PRIMER.BP		5	-0.861786	-1.37922	0.0676819	0.723814	1	4210	tags=100%, list=14%, signal=116%
GO:0016301_KINASE ACTIVITY.MF	GO:0016301_KINASE ACTIVITY.MF		399	-0.542976	-1.3787	0.0434783	0.720655	1	4037	tags=17%, list=13%, signal=19%
GO:0010628_POSITIVE REGULATION OF GENE EXPRESSION.BP	GO:0010628_POSITIVE REGULATION OF GENE EXPRESSION.BP		18	-0.718089	-1.37859	0.129825	0.715746	1	289	tags=11%, list=1%, signal=11%
GO:0005637_NUCLEAR INNER MEMBRANE.CC	GO:0005637_NUCLEAR INNER MEMBRANE.CC		6	-0.833075	-1.3779	0.108499	0.713533	1	2450	tags=33%, list=8%, signal=36%
GO:0000159_PROTEIN PHOSPHATASE TYPE 2A COMPLEX.CC	GO:0000159_PROTEIN PHOSPHATASE TYPE 2A COMPLEX.CC		21	-0.712003	-1.37596	0.117229	0.716024	1	6712	tags=71%, list=22%, signal=92%
GO:0009615_RESPONSE TO VIRUS.BP	GO:0009615_RESPONSE TO VIRUS.BP		6	-0.84052	-1.37529	0.0992908	0.713778	1	4690	tags=83%, list=15%, signal=98%
GO:0034047_REGULATION OF PROTEIN PHOSPHATASE TYPE 2A ACTIVITY.BP	GO:0034047_REGULATION OF PROTEIN PHOSPHATASE TYPE 2A ACTIVITY.BP		23	-0.692792	-1.37482	0.119134	0.710386	1	6712	tags=65%, list=22%, signal=84%
GO:0004528_PHOSPHODIESTERASE I ACTIVITY.MF	GO:0004528_PHOSPHODIESTERASE I ACTIVITY.MF		8	-0.814595	-1.37385	0.10066	0.709224	1	2703	tags=63%, list=9%, signal=69%
GO:0005160_TRANSFORMING GROWTH FACTOR BETA RECEPTOR BINDING.MF	GO:0005160_TRANSFORMING GROWTH FACTOR BETA RECEPTOR BINDING.MF		5	-0.86786	-1.37321	0.0823529	0.706672	1	498	tags=20%, list=2%, signal=20%
GO:0006909_PHAGOCYTOSIS.BP	GO:0006909_PHAGOCYTOSIS.BP		9	-0.792278	-1.36897	0.117241	0.718386	1	2743	tags=33%, list=9%, signal=37%
GO:0016868_INTRAMOLECULAR TRANSFERASE ACTIVITY, PHOSPHOTRANSFERASES.MF	GO:0016868_INTRAMOLECULAR TRANSFERASE ACTIVITY, PHOSPHOTRANSFERASES.MF		13	-0.74482	-1.36896	0.145763	0.713304	1	2540	tags=23%, list=8%, signal=25%
GO:0003887_DNA-DIRECTED DNA POLYMERASE ACTIVITY.MF	GO:0003887_DNA-DIRECTED DNA POLYMERASE ACTIVITY.MF		16	-0.71623	-1.36694	0.116814	0.71641	1	4665	tags=50%, list=15%, signal=59%
GO:0000015_PHOSPHOPYRUVATE HYDRATASE COMPLEX.CC	GO:0000015_PHOSPHOPYRUVATE HYDRATASE COMPLEX.CC		9	-0.778044	-1.3662	0.127148	0.714126	1	1408	tags=33%, list=5%, signal=35%
GO:0004019_ADENYLOSUCCINATE SYNTHASE ACTIVITY.MF	GO:0004019_ADENYLOSUCCINATE SYNTHASE ACTIVITY.MF		7	-0.814489	-1.36602	0.12605	0.709879	1	4428	tags=57%, list=15%, signal=67%
GO:0043087_REGULATION OF GTPASE ACTIVITY.BP	GO:0043087_REGULATION OF GTPASE ACTIVITY.BP		57	-0.633222	-1.36351	0.0924025	0.714781	1	6730	tags=39%, list=22%, signal=49%
GO:0003916_DNA TOPOISOMERASE ACTIVITY.MF	GO:0003916_DNA TOPOISOMERASE ACTIVITY.MF		6	-0.835469	-1.36281	0.12	0.712508	1	3767	tags=67%, list=12%, signal=76%
GO:0004519_ENDONUCLEASE ACTIVITY.MF	GO:0004519_ENDONUCLEASE ACTIVITY.MF		13	-0.731678	-1.36034	0.147541	0.716951	1	5446	tags=46%, list=18%, signal=56%
GO:0016310_PHOSPHORYLATION.BP	GO:0016310_PHOSPHORYLATION.BP		458	-0.527092	-1.35938	0.0346154	0.715937	1	4296	tags=17%, list=14%, signal=19%
GO:0004478_METHIONINE ADENOSYLTRANSFERASE ACTIVITY.MF	GO:0004478_METHIONINE ADENOSYLTRANSFERASE ACTIVITY.MF		7	-0.792965	-1.35706	0.130208	0.720193	1	6087	tags=86%, list=20%, signal=107%
GO:0016568_CHROMATIN ORGANIZATION.BP	GO:0016568_CHROMATIN ORGANIZATION.BP		34	-0.671347	-1.35534	0.144762	0.721553	1	2116	tags=18%, list=7%, signal=19%
GO:0008301_DNA BINDING, BENDING.MF	GO:0008301_DNA BINDING, BENDING.MF		7	-0.803248	-1.35297	0.102703	0.725903	1	3767	tags=71%, list=12%, signal=81%
GO:0048015_PHOSPHATIDYLINOSITOL-MEDIATED SIGNALING.BP	GO:0048015_PHOSPHATIDYLINOSITOL-MEDIATED SIGNALING.BP		39	-0.641263	-1.35187	0.12326	0.725328	1	5627	tags=28%, list=18%, signal=35%
GO:0002755_MYD88-DEPENDENT TOLL-LIKE RECEPTOR SIGNALING PATHWAY.BP	GO:0002755_MYD88-DEPENDENT TOLL-LIKE RECEPTOR SIGNALING PATHWAY.BP		12	-0.732723	-1.35138	0.124138	0.722557	1	2978	tags=42%, list=10%, signal=46%
GO:0004527_EXONUCLEASE ACTIVITY.MF	GO:0004527_EXONUCLEASE ACTIVITY.MF		6	-0.80913	-1.34874	0.126126	0.728157	1	5415	tags=83%, list=18%, signal=101%
GO:0004634_PHOSPHOPYRUVATE HYDRATASE ACTIVITY.MF	GO:0004634_PHOSPHOPYRUVATE HYDRATASE ACTIVITY.MF		9	-0.778044	-1.3478	0.132042	0.726901	1	1408	tags=33%, list=5%, signal=35%
GO:0000287_MAGNESIUM ION BINDING.MF	GO:0000287_MAGNESIUM ION BINDING.MF		150	-0.576723	-1.3451	0.0886076	0.732546	1	4000	tags=23%, list=13%, signal=27%
GO:0005638_LAMIN FILAMENT.CC	GO:0005638_LAMIN FILAMENT.CC		6	-0.833075	-1.34218	0.101786	0.739794	1	2450	tags=33%, list=8%, signal=36%
GO:0007264_SMALL GTPASE MEDIATED SIGNAL TRANSDUCTION.BP	GO:0007264_SMALL GTPASE MEDIATED SIGNAL TRANSDUCTION.BP		439	-0.516489	-1.34081	0.0447761	0.740093	1	3465	tags=20%, list=11%, signal=22%
GO:0016525_NEGATIVE REGULATION OF ANGIOGENESIS.BP	GO:0016525_NEGATIVE REGULATION OF ANGIOGENESIS.BP		11	-0.734271	-1.34047	0.135593	0.736648	1	3019	tags=36%, list=10%, signal=40%
GO:0001522_PSEUDOURIDINE SYNTHESIS.BP	GO:0001522_PSEUDOURIDINE SYNTHESIS.BP		15	-0.719853	-1.33507	0.143636	0.753384	1	2542	tags=27%, list=8%, signal=29%
GO:0009982_PSEUDOURIDINE SYNTHASE ACTIVITY.MF	GO:0009982_PSEUDOURIDINE SYNTHASE ACTIVITY.MF		11	-0.753058	-1.33479	0.140381	0.749762	1	2542	tags=27%, list=8%, signal=30%
GO:0008601_PROTEIN PHOSPHATASE TYPE 2A REGULATOR ACTIVITY.MF	GO:0008601_PROTEIN PHOSPHATASE TYPE 2A REGULATOR ACTIVITY.MF		23	-0.692792	-1.33266	0.136602	0.753123	1	6712	tags=65%, list=22%, signal=84%
GO:0031369_TRANSLATION INITIATION FACTOR BINDING.MF	GO:0031369_TRANSLATION INITIATION FACTOR BINDING.MF		5	-0.827228	-1.33214	0.130217	0.750456	1	1400	tags=40%, list=5%, signal=42%
GO:0016324_APICAL PLASMA MEMBRANE.CC	GO:0016324_APICAL PLASMA MEMBRANE.CC		5	-0.833381	-1.332	0.125	0.746372	1	3364	tags=60%, list=11%, signal=67%
GO:0009168_PURINE RIBONUCLEOSIDE MONOPHOSPHATE BIOSYNTHETIC PROCESS.BP	GO:0009168_PURINE RIBONUCLEOSIDE MONOPHOSPHATE BIOSYNTHETIC PROCESS.BP		10	-0.756128	-1.33071	0.157119	0.746853	1	2952	tags=30%, list=10%, signal=33%
GO:0006665_SPHINGOLIPID METABOLIC PROCESS.BP	GO:0006665_SPHINGOLIPID METABOLIC PROCESS.BP		15	-0.704175	-1.32708	0.172535	0.75619	1	445	tags=27%, list=1%, signal=27%
GO:0005765_LYSOSOMAL MEMBRANE.CC	GO:0005765_LYSOSOMAL MEMBRANE.CC		6	-0.811142	-1.32408	0.147687	0.763188	1	4079	tags=50%, list=13%, signal=58%
GO:0019013_VIRAL NUCLEOCAPSID.CC	GO:0019013_VIRAL NUCLEOCAPSID.CC		5	-0.827864	-1.32252	0.140625	0.764699	1	977	tags=60%, list=3%, signal=62%
GO:0006308_DNA CATABOLIC PROCESS.BP	GO:0006308_DNA CATABOLIC PROCESS.BP		6	-0.793849	-1.31956	0.140728	0.771816	1	236	tags=17%, list=1%, signal=17%
GO:0044208_'DE NOVO' AMP BIOSYNTHETIC PROCESS.BP	GO:0044208_'DE NOVO' AMP BIOSYNTHETIC PROCESS.BP		8	-0.749446	-1.31465	0.163062	0.786512	1	2077	tags=38%, list=7%, signal=40%
GO:0006556_S-ADENOSYLMETHIONINE BIOSYNTHETIC PROCESS.BP	GO:0006556_S-ADENOSYLMETHIONINE BIOSYNTHETIC PROCESS.BP		7	-0.792965	-1.3131	0.158172	0.788082	1	6087	tags=86%, list=20%, signal=107%
GO:0004536_DEOXYRIBONUCLEASE ACTIVITY.MF	GO:0004536_DEOXYRIBONUCLEASE ACTIVITY.MF		6	-0.793849	-1.31086	0.145025	0.792666	1	236	tags=17%, list=1%, signal=17%
GO:0035556_INTRACELLULAR SIGNAL TRANSDUCTION.BP	GO:0035556_INTRACELLULAR SIGNAL TRANSDUCTION.BP		319	-0.516199	-1.30982	0.083871	0.792332	1	5952	tags=19%, list=20%, signal=24%
GO:0004514_NICOTINATE-NUCLEOTIDE DIPHOSPHORYLASE (CARBOXYLATING) ACTIVITY.MF	GO:0004514_NICOTINATE-NUCLEOTIDE DIPHOSPHORYLASE (CARBOXYLATING) ACTIVITY.MF		6	-0.791782	-1.30938	0.174296	0.789418	1	5261	tags=67%, list=17%, signal=81%
GO:0016817_HYDROLASE ACTIVITY, ACTING ON ACID ANHYDRIDES.MF	GO:0016817_HYDROLASE ACTIVITY, ACTING ON ACID ANHYDRIDES.MF		12	-0.721877	-1.30696	0.192793	0.794385	1	3648	tags=42%, list=12%, signal=47%
GO:0004143_DIACYLGLYCEROL KINASE ACTIVITY.MF	GO:0004143_DIACYLGLYCEROL KINASE ACTIVITY.MF		15	-0.699895	-1.30691	0.170068	0.790042	1	6778	tags=53%, list=22%, signal=69%
GO:0008380_RNA SPLICING.BP	GO:0008380_RNA SPLICING.BP		22	-0.675879	-1.30366	0.15371	0.797792	1	4349	tags=50%, list=14%, signal=58%
GO:0008641_SMALL PROTEIN ACTIVATING ENZYME ACTIVITY.MF	GO:0008641_SMALL PROTEIN ACTIVATING ENZYME ACTIVITY.MF		22	-0.656433	-1.30089	0.166078	0.803975	1	8276	tags=59%, list=27%, signal=81%
GO:0006783_HEME BIOSYNTHETIC PROCESS.BP	GO:0006783_HEME BIOSYNTHETIC PROCESS.BP		6	-0.786115	-1.30087	0.159734	0.799568	1	4896	tags=50%, list=16%, signal=60%
GO:0004198_CALCIUM-DEPENDENT CYSTEINE-TYPE ENDOPEPTIDASE ACTIVITY.MF	GO:0004198_CALCIUM-DEPENDENT CYSTEINE-TYPE ENDOPEPTIDASE ACTIVITY.MF		24	-0.653383	-1.3007	0.159794	0.795837	1	3874	tags=25%, list=13%, signal=29%
GO:0006741_NADP BIOSYNTHETIC PROCESS.BP	GO:0006741_NADP BIOSYNTHETIC PROCESS.BP		5	-0.822901	-1.3002	0.153169	0.793434	1	209	tags=20%, list=1%, signal=20%
GO:0004619_PHOSPHOGLYCERATE MUTASE ACTIVITY.MF	GO:0004619_PHOSPHOGLYCERATE MUTASE ACTIVITY.MF		7	-0.775808	-1.30005	0.150685	0.789575	1	2370	tags=29%, list=8%, signal=31%
GO:0000975_REGULATORY REGION DNA BINDING.MF	GO:0000975_REGULATORY REGION DNA BINDING.MF		20	-0.670581	-1.29954	0.178571	0.787114	1	2926	tags=35%, list=10%, signal=39%
GO:0006886_INTRACELLULAR PROTEIN TRANSPORT.BP	GO:0006886_INTRACELLULAR PROTEIN TRANSPORT.BP		240	-0.529599	-1.29705	0.0885714	0.792524	1	3157	tags=13%, list=10%, signal=15%
GO:0008080_N-ACETYLTRANSFERASE ACTIVITY.MF	GO:0008080_N-ACETYLTRANSFERASE ACTIVITY.MF		30	-0.642856	-1.29601	0.16065	0.791925	1	841	tags=13%, list=3%, signal=14%
GO:0007205_PROTEIN KINASE C-ACTIVATING G-PROTEIN COUPLED RECEPTOR SIGNALING PATHWAY.BP	GO:0007205_PROTEIN KINASE C-ACTIVATING G-PROTEIN COUPLED RECEPTOR SIGNALING PATHWAY.BP		15	-0.699895	-1.29585	0.172945	0.788217	1	6778	tags=53%, list=22%, signal=69%
GO:0006898_RECEPTOR-MEDIATED ENDOCYTOSIS.BP	GO:0006898_RECEPTOR-MEDIATED ENDOCYTOSIS.BP		54	-0.609351	-1.29439	0.144578	0.789403	1	3533	tags=20%, list=12%, signal=23%
GO:0007188_ADENYLATE CYCLASE-MODULATING G-PROTEIN COUPLED RECEPTOR SIGNALING PATHWAY.BP	GO:0007188_ADENYLATE CYCLASE-MODULATING G-PROTEIN COUPLED RECEPTOR SIGNALING PATHWAY.BP		16	-0.681538	-1.29405	0.177102	0.786487	1	908	tags=19%, list=3%, signal=19%
GO:0032777_PICCOLO NUA4 HISTONE ACETYLTRANSFERASE COMPLEX.CC	GO:0032777_PICCOLO NUA4 HISTONE ACETYLTRANSFERASE COMPLEX.CC		10	-0.731522	-1.29365	0.208547	0.783759	1	5905	tags=50%, list=19%, signal=62%
GO:0006839_MITOCHONDRIAL TRANSPORT.BP	GO:0006839_MITOCHONDRIAL TRANSPORT.BP		6	-0.789293	-1.29133	0.175879	0.788111	1	2914	tags=50%, list=10%, signal=55%
GO:0006887_EXOCYTOSIS.BP	GO:0006887_EXOCYTOSIS.BP		34	-0.621792	-1.28944	0.168478	0.790958	1	1504	tags=9%, list=5%, signal=9%
GO:0016607_NUCLEAR SPECK.CC	GO:0016607_NUCLEAR SPECK.CC		9	-0.735758	-1.28649	0.192374	0.798117	1	3065	tags=44%, list=10%, signal=49%
GO:0003951_NAD+ KINASE ACTIVITY.MF	GO:0003951_NAD+ KINASE ACTIVITY.MF		5	-0.822901	-1.28629	0.151724	0.794622	1	209	tags=20%, list=1%, signal=20%
GO:0034333_ADHERENS JUNCTION ASSEMBLY.BP	GO:0034333_ADHERENS JUNCTION ASSEMBLY.BP		5	-0.817422	-1.28574	0.165563	0.792482	1	747	tags=20%, list=2%, signal=20%
GO:0008408_3'-5' EXONUCLEASE ACTIVITY.MF	GO:0008408_3'-5' EXONUCLEASE ACTIVITY.MF		9	-0.721608	-1.28565	0.207483	0.788731	1	4665	tags=33%, list=15%, signal=39%
GO:0007417_CENTRAL NERVOUS SYSTEM DEVELOPMENT.BP	GO:0007417_CENTRAL NERVOUS SYSTEM DEVELOPMENT.BP		5	-0.781286	-1.28541	0.166381	0.785473	1	2089	tags=20%, list=7%, signal=21%
GO:0005875_MICROTUBULE ASSOCIATED COMPLEX.CC	GO:0005875_MICROTUBULE ASSOCIATED COMPLEX.CC		6	-0.796145	-1.28417	0.164474	0.78593	1	1423	tags=50%, list=5%, signal=52%
GO:0007155_CELL ADHESION.BP	GO:0007155_CELL ADHESION.BP		321	-0.517995	-1.28134	0.095092	0.791992	1	3009	tags=9%, list=10%, signal=10%
GO:0071013_CATALYTIC STEP 2 SPLICEOSOME.CC	GO:0071013_CATALYTIC STEP 2 SPLICEOSOME.CC		5	-0.807672	-1.28017	0.183908	0.792341	1	5501	tags=80%, list=18%, signal=98%
GO:0016049_CELL GROWTH.BP	GO:0016049_CELL GROWTH.BP		6	-0.760458	-1.27912	0.183362	0.792049	1	498	tags=17%, list=2%, signal=17%
GO:0010387_COP9 SIGNALOSOME ASSEMBLY.BP	GO:0010387_COP9 SIGNALOSOME ASSEMBLY.BP		6	-0.780638	-1.27801	0.191987	0.791959	1	1864	tags=33%, list=6%, signal=36%
GO:0006265_DNA TOPOLOGICAL CHANGE.BP	GO:0006265_DNA TOPOLOGICAL CHANGE.BP		15	-0.685069	-1.27772	0.223368	0.789248	1	3767	tags=47%, list=12%, signal=53%
GO:0042981_REGULATION OF APOPTOTIC PROCESS.BP	GO:0042981_REGULATION OF APOPTOTIC PROCESS.BP		101	-0.57453	-1.27738	0.17096	0.786768	1	4058	tags=28%, list=13%, signal=32%
GO:0033179_PROTON-TRANSPORTING V-TYPE ATPASE, V0 DOMAIN.CC	GO:0033179_PROTON-TRANSPORTING V-TYPE ATPASE, V0 DOMAIN.CC		24	-0.648185	-1.27507	0.19338	0.791609	1	1679	tags=21%, list=6%, signal=22%
GO:0008180_COP9 SIGNALOSOME.CC	GO:0008180_COP9 SIGNALOSOME.CC		7	-0.756561	-1.2733	0.195502	0.794458	1	1864	tags=29%, list=6%, signal=30%
GO:0006562_PROLINE CATABOLIC PROCESS.BP	GO:0006562_PROLINE CATABOLIC PROCESS.BP		6	-0.772241	-1.27328	0.20068	0.790648	1	3412	tags=33%, list=11%, signal=38%
GO:0030286_DYNEIN COMPLEX.CC	GO:0030286_DYNEIN COMPLEX.CC		25	-0.651593	-1.27293	0.187943	0.788057	1	1768	tags=16%, list=6%, signal=17%
GO:0007292_FEMALE GAMETE GENERATION.BP	GO:0007292_FEMALE GAMETE GENERATION.BP		7	-0.758938	-1.2722	0.181976	0.786973	1	4015	tags=57%, list=13%, signal=66%
GO:0070652_HAUS COMPLEX.CC	GO:0070652_HAUS COMPLEX.CC		8	-0.718582	-1.27185	0.208772	0.784438	1	3184	tags=38%, list=10%, signal=42%
GO:0010388_CULLIN DENEDDYLATION.BP	GO:0010388_CULLIN DENEDDYLATION.BP		6	-0.780638	-1.27152	0.174837	0.781984	1	1864	tags=33%, list=6%, signal=36%
GO:0042273_RIBOSOMAL LARGE SUBUNIT BIOGENESIS.BP	GO:0042273_RIBOSOMAL LARGE SUBUNIT BIOGENESIS.BP		5	-0.798064	-1.26796	0.183709	0.791017	1	4266	tags=60%, list=14%, signal=70%
GO:0006974_CELLULAR RESPONSE TO DNA DAMAGE STIMULUS.BP	GO:0006974_CELLULAR RESPONSE TO DNA DAMAGE STIMULUS.BP		31	-0.618353	-1.26654	0.196296	0.79251	1	7483	tags=45%, list=25%, signal=60%
GO:0003725_DOUBLE-STRANDED RNA BINDING.MF	GO:0003725_DOUBLE-STRANDED RNA BINDING.MF		13	-0.693435	-1.266	0.213805	0.790517	1	4058	tags=46%, list=13%, signal=53%
GO:0004470_MALIC ENZYME ACTIVITY.MF	GO:0004470_MALIC ENZYME ACTIVITY.MF		6	-0.765979	-1.26581	0.205832	0.787394	1	1906	tags=50%, list=6%, signal=53%
GO:0016714_OXIDOREDUCTASE ACTIVITY, ACTING ON PAIRED DONORS, WITH INCORPORATION OR REDUCTION OF MOLECULAR OXYGEN, REDUCED PTERIDINE AS ONE DONOR, AND INCORPORATION OF ONE ATOM OF OXYGEN.MF	GO:0016714_OXIDOREDUCTASE ACTIVITY, ACTING ON PAIRED DONORS, WITH INCORPORATION OR REDUCTION OF MOLECULAR OXYGEN, REDUCED PTERIDINE AS ONE DONOR, AND INCORPORATION OF ONE ATOM OF OXYGEN.MF		5	-0.796789	-1.26545	0.163907	0.784877	1	2985	tags=20%, list=10%, signal=22%
GO:0040007_GROWTH.BP	GO:0040007_GROWTH.BP		19	-0.648266	-1.26522	0.206463	0.782095	1	498	tags=5%, list=2%, signal=5%
GO:0003870_5-AMINOLEVULINATE SYNTHASE ACTIVITY.MF	GO:0003870_5-AMINOLEVULINATE SYNTHASE ACTIVITY.MF		5	-0.810804	-1.26476	0.192893	0.780242	1	2037	tags=40%, list=7%, signal=43%
GO:0004864_PROTEIN PHOSPHATASE INHIBITOR ACTIVITY.MF	GO:0004864_PROTEIN PHOSPHATASE INHIBITOR ACTIVITY.MF		15	-0.667685	-1.26319	0.177365	0.782287	1	6474	tags=33%, list=21%, signal=42%
GO:0045786_NEGATIVE REGULATION OF CELL CYCLE.BP	GO:0045786_NEGATIVE REGULATION OF CELL CYCLE.BP		6	-0.771951	-1.26113	0.199662	0.785923	1	1280	tags=17%, list=4%, signal=17%
GO:0090286_CYTOSKELETAL ANCHORING AT NUCLEAR MEMBRANE.BP	GO:0090286_CYTOSKELETAL ANCHORING AT NUCLEAR MEMBRANE.BP		16	-0.666485	-1.25787	0.198618	0.793959	1	2040	tags=25%, list=7%, signal=27%
GO:0016791_PHOSPHATASE ACTIVITY.MF	GO:0016791_PHOSPHATASE ACTIVITY.MF		149	-0.535821	-1.2568	0.177945	0.793895	1	5469	tags=23%, list=18%, signal=28%
GO:0035725_SODIUM ION TRANSMEMBRANE TRANSPORT.BP	GO:0035725_SODIUM ION TRANSMEMBRANE TRANSPORT.BP		32	-0.623432	-1.25535	0.197487	0.795325	1	6408	tags=25%, list=21%, signal=32%
GO:0004004_ATP-DEPENDENT RNA HELICASE ACTIVITY.MF	GO:0004004_ATP-DEPENDENT RNA HELICASE ACTIVITY.MF		9	-0.718315	-1.25529	0.217839	0.79199	1	1092	tags=33%, list=4%, signal=35%
GO:0050776_REGULATION OF IMMUNE RESPONSE.BP	GO:0050776_REGULATION OF IMMUNE RESPONSE.BP		5	-0.776501	-1.25494	0.201695	0.789632	1	1319	tags=40%, list=4%, signal=42%
GO:0008312_7S RNA BINDING.MF	GO:0008312_7S RNA BINDING.MF		11	-0.69871	-1.25483	0.202726	0.786536	1	3857	tags=36%, list=13%, signal=42%
GO:0034993_LINC COMPLEX.CC	GO:0034993_LINC COMPLEX.CC		16	-0.666485	-1.25405	0.211573	0.78573	1	2040	tags=25%, list=7%, signal=27%
GO:0006164_PURINE NUCLEOTIDE BIOSYNTHETIC PROCESS.BP	GO:0006164_PURINE NUCLEOTIDE BIOSYNTHETIC PROCESS.BP		18	-0.65571	-1.2531	0.212069	0.785498	1	4428	tags=44%, list=15%, signal=52%
GO:0006597_SPERMINE BIOSYNTHETIC PROCESS.BP	GO:0006597_SPERMINE BIOSYNTHETIC PROCESS.BP		5	-0.784315	-1.25209	0.209106	0.785808	1	5191	tags=80%, list=17%, signal=96%
GO:0004657_PROLINE DEHYDROGENASE ACTIVITY.MF	GO:0004657_PROLINE DEHYDROGENASE ACTIVITY.MF		6	-0.772241	-1.25115	0.193656	0.785554	1	3412	tags=33%, list=11%, signal=38%
GO:0009008_DNA-METHYLTRANSFERASE ACTIVITY.MF	GO:0009008_DNA-METHYLTRANSFERASE ACTIVITY.MF		7	-0.754255	-1.24998	0.220339	0.786142	1	6653	tags=86%, list=22%, signal=110%
GO:0007076_MITOTIC CHROMOSOME CONDENSATION.BP	GO:0007076_MITOTIC CHROMOSOME CONDENSATION.BP		9	-0.714944	-1.24696	0.225131	0.793503	1	3803	tags=44%, list=12%, signal=51%
GO:0000145_EXOCYST.CC	GO:0000145_EXOCYST.CC		20	-0.654629	-1.24665	0.196751	0.791195	1	4812	tags=35%, list=16%, signal=42%
GO:0015385_SODIUM:PROTON ANTIPORTER ACTIVITY.MF	GO:0015385_SODIUM:PROTON ANTIPORTER ACTIVITY.MF		11	-0.681976	-1.24527	0.216783	0.792455	1	6408	tags=36%, list=21%, signal=46%
GO:0005635_NUCLEAR ENVELOPE.CC	GO:0005635_NUCLEAR ENVELOPE.CC		16	-0.666485	-1.2451	0.219469	0.789734	1	2040	tags=25%, list=7%, signal=27%
GO:0004471_MALATE DEHYDROGENASE (DECARBOXYLATING) (NAD+) ACTIVITY.MF	GO:0004471_MALATE DEHYDROGENASE (DECARBOXYLATING) (NAD+) ACTIVITY.MF		7	-0.729817	-1.24504	0.228477	0.786539	1	1906	tags=43%, list=6%, signal=46%
GO:0003712_TRANSCRIPTION COFACTOR ACTIVITY.MF	GO:0003712_TRANSCRIPTION COFACTOR ACTIVITY.MF		14	-0.657891	-1.24393	0.204861	0.78696	1	6062	tags=50%, list=20%, signal=62%
GO:0005545_1-PHOSPHATIDYLINOSITOL BINDING.MF	GO:0005545_1-PHOSPHATIDYLINOSITOL BINDING.MF		9	-0.716057	-1.24236	0.231834	0.78894	1	384	tags=11%, list=1%, signal=11%
GO:0006306_DNA METHYLATION.BP	GO:0006306_DNA METHYLATION.BP		7	-0.754255	-1.242	0.204904	0.786879	1	6653	tags=86%, list=22%, signal=110%
GO:0008157_PROTEIN PHOSPHATASE 1 BINDING.MF	GO:0008157_PROTEIN PHOSPHATASE 1 BINDING.MF		8	-0.727379	-1.24183	0.216354	0.784058	1	4209	tags=25%, list=14%, signal=29%
GO:0043047_SINGLE-STRANDED TELOMERIC DNA BINDING.MF	GO:0043047_SINGLE-STRANDED TELOMERIC DNA BINDING.MF		6	-0.748838	-1.24139	0.216582	0.782303	1	2968	tags=50%, list=10%, signal=55%
GO:0006417_REGULATION OF TRANSLATION.BP	GO:0006417_REGULATION OF TRANSLATION.BP		12	-0.679951	-1.24087	0.216998	0.780969	1	8121	tags=75%, list=27%, signal=102%
GO:0035335_PEPTIDYL-TYROSINE DEPHOSPHORYLATION.BP	GO:0035335_PEPTIDYL-TYROSINE DEPHOSPHORYLATION.BP		142	-0.53094	-1.23984	0.163017	0.781467	1	5469	tags=21%, list=18%, signal=26%
GO:0031532_ACTIN CYTOSKELETON REORGANIZATION.BP	GO:0031532_ACTIN CYTOSKELETON REORGANIZATION.BP		22	-0.63341	-1.23824	0.230906	0.78348	1	2517	tags=9%, list=8%, signal=10%
GO:0003918_DNA TOPOISOMERASE TYPE II (ATP-HYDROLYZING) ACTIVITY.MF	GO:0003918_DNA TOPOISOMERASE TYPE II (ATP-HYDROLYZING) ACTIVITY.MF		10	-0.697991	-1.23818	0.224194	0.780434	1	3767	tags=60%, list=12%, signal=68%
GO:0004683_CALMODULIN-DEPENDENT PROTEIN KINASE ACTIVITY.MF	GO:0004683_CALMODULIN-DEPENDENT PROTEIN KINASE ACTIVITY.MF		5	-0.782006	-1.23804	0.20643	0.77769	1	3454	tags=60%, list=11%, signal=68%
GO:0016715_OXIDOREDUCTASE ACTIVITY, ACTING ON PAIRED DONORS, WITH INCORPORATION OR REDUCTION OF MOLECULAR OXYGEN, REDUCED ASCORBATE AS ONE DONOR, AND INCORPORATION OF ONE ATOM OF OXYGEN.MF	GO:0016715_OXIDOREDUCTASE ACTIVITY, ACTING ON PAIRED DONORS, WITH INCORPORATION OR REDUCTION OF MOLECULAR OXYGEN, REDUCED ASCORBATE AS ONE DONOR, AND INCORPORATION OF ONE ATOM OF OXYGEN.MF		6	-0.75109	-1.23528	0.236111	0.783326	1	818	tags=17%, list=3%, signal=17%
GO:0004843_THIOL-DEPENDENT UBIQUITIN-SPECIFIC PROTEASE ACTIVITY.MF	GO:0004843_THIOL-DEPENDENT UBIQUITIN-SPECIFIC PROTEASE ACTIVITY.MF		29	-0.621815	-1.2345	0.199627	0.782695	1	3843	tags=28%, list=13%, signal=32%
GO:0044319_WOUND HEALING, SPREADING OF CELLS.BP	GO:0044319_WOUND HEALING, SPREADING OF CELLS.BP		7	-0.724409	-1.23437	0.234899	0.780008	1	1303	tags=43%, list=4%, signal=45%
GO:0045010_ACTIN NUCLEATION.BP	GO:0045010_ACTIN NUCLEATION.BP		12	-0.700595	-1.23389	0.229866	0.778505	1	2854	tags=17%, list=9%, signal=18%
GO:0016070_RNA METABOLIC PROCESS.BP	GO:0016070_RNA METABOLIC PROCESS.BP		9	-0.706879	-1.23305	0.245791	0.778069	1	3448	tags=44%, list=11%, signal=50%
GO:0016514_SWI/SNF COMPLEX.CC	GO:0016514_SWI/SNF COMPLEX.CC		18	-0.63502	-1.23128	0.219313	0.78058	1	7940	tags=50%, list=26%, signal=68%
GO:0004725_PROTEIN TYROSINE PHOSPHATASE ACTIVITY.MF	GO:0004725_PROTEIN TYROSINE PHOSPHATASE ACTIVITY.MF		141	-0.527651	-1.23	0.180247	0.781574	1	5469	tags=21%, list=18%, signal=25%
GO:0015297_ANTIPORTER ACTIVITY.MF	GO:0015297_ANTIPORTER ACTIVITY.MF		12	-0.662862	-1.22537	0.234483	0.793458	1	6408	tags=42%, list=21%, signal=53%
GO:0006281_DNA REPAIR.BP	GO:0006281_DNA REPAIR.BP		133	-0.522135	-1.22397	0.172727	0.79481	1	8403	tags=44%, list=28%, signal=61%
GO:0030915_SMC5-SMC6 COMPLEX.CC	GO:0030915_SMC5-SMC6 COMPLEX.CC		11	-0.683655	-1.22243	0.249071	0.796965	1	7995	tags=73%, list=26%, signal=99%
GO:0016567_PROTEIN UBIQUITINATION.BP	GO:0016567_PROTEIN UBIQUITINATION.BP		253	-0.495306	-1.22059	0.13587	0.799667	1	6109	tags=28%, list=20%, signal=35%
GO:0004712_PROTEIN SERINE/THREONINE/TYROSINE KINASE ACTIVITY.MF	GO:0004712_PROTEIN SERINE/THREONINE/TYROSINE KINASE ACTIVITY.MF		8	-0.701009	-1.21942	0.25124	0.800498	1	6801	tags=63%, list=22%, signal=80%
GO:0003730_MRNA 3'-UTR BINDING.MF	GO:0003730_MRNA 3'-UTR BINDING.MF		7	-0.721939	-1.21912	0.258824	0.798388	1	6854	tags=57%, list=23%, signal=74%
GO:0019001_GUANYL NUCLEOTIDE BINDING.MF	GO:0019001_GUANYL NUCLEOTIDE BINDING.MF		49	-0.570069	-1.21903	0.21	0.795564	1	3976	tags=20%, list=13%, signal=23%
GO:1901031_REGULATION OF RESPONSE TO REACTIVE OXYGEN SPECIES.BP	GO:1901031_REGULATION OF RESPONSE TO REACTIVE OXYGEN SPECIES.BP		7	-0.742669	-1.21817	0.245791	0.795072	1	1990	tags=43%, list=7%, signal=46%
GO:1902766_SKELETAL MUSCLE SATELLITE CELL MIGRATION.BP	GO:1902766_SKELETAL MUSCLE SATELLITE CELL MIGRATION.BP		7	-0.724409	-1.21769	0.263072	0.793578	1	1303	tags=43%, list=4%, signal=45%
GO:0005262_CALCIUM CHANNEL ACTIVITY.MF	GO:0005262_CALCIUM CHANNEL ACTIVITY.MF		31	-0.592103	-1.2146	0.222628	0.800641	1	7807	tags=29%, list=26%, signal=39%
GO:0031683_G-PROTEIN BETA/GAMMA-SUBUNIT COMPLEX BINDING.MF	GO:0031683_G-PROTEIN BETA/GAMMA-SUBUNIT COMPLEX BINDING.MF		49	-0.570069	-1.21087	0.197652	0.809337	1	3976	tags=20%, list=13%, signal=23%
GO:0035267_NUA4 HISTONE ACETYLTRANSFERASE COMPLEX.CC	GO:0035267_NUA4 HISTONE ACETYLTRANSFERASE COMPLEX.CC		11	-0.675029	-1.21022	0.260067	0.808225	1	5905	tags=45%, list=19%, signal=56%
GO:0036094_SMALL MOLECULE BINDING.MF	GO:0036094_SMALL MOLECULE BINDING.MF		8	-0.706133	-1.21	0.272109	0.80589	1	270	tags=13%, list=1%, signal=13%
GO:0071139_RESOLUTION OF RECOMBINATION INTERMEDIATES.BP	GO:0071139_RESOLUTION OF RECOMBINATION INTERMEDIATES.BP		6	-0.73743	-1.20989	0.246154	0.803173	1	7995	tags=100%, list=26%, signal=136%
GO:0005778_PEROXISOMAL MEMBRANE.CC	GO:0005778_PEROXISOMAL MEMBRANE.CC		8	-0.696541	-1.20697	0.266332	0.809554	1	4414	tags=50%, list=15%, signal=58%
GO:0004435_PHOSPHATIDYLINOSITOL PHOSPHOLIPASE C ACTIVITY.MF	GO:0004435_PHOSPHATIDYLINOSITOL PHOSPHOLIPASE C ACTIVITY.MF		29	-0.59402	-1.20606	0.241563	0.809604	1	2152	tags=10%, list=7%, signal=11%
GO:0005977_GLYCOGEN METABOLIC PROCESS.BP	GO:0005977_GLYCOGEN METABOLIC PROCESS.BP		8	-0.721874	-1.2056	0.240984	0.808099	1	6628	tags=63%, list=22%, signal=80%
GO:0006479_PROTEIN METHYLATION.BP	GO:0006479_PROTEIN METHYLATION.BP		22	-0.604811	-1.20453	0.252708	0.808604	1	696	tags=9%, list=2%, signal=9%
GO:0006631_FATTY ACID METABOLIC PROCESS.BP	GO:0006631_FATTY ACID METABOLIC PROCESS.BP		17	-0.620224	-1.20178	0.263525	0.81453	1	5247	tags=29%, list=17%, signal=36%
GO:0004713_PROTEIN TYROSINE KINASE ACTIVITY.MF	GO:0004713_PROTEIN TYROSINE KINASE ACTIVITY.MF		140	-0.510653	-1.2013	0.197917	0.813017	1	1548	tags=9%, list=5%, signal=9%
GO:0005432_CALCIUM:SODIUM ANTIPORTER ACTIVITY.MF	GO:0005432_CALCIUM:SODIUM ANTIPORTER ACTIVITY.MF		5	-0.760471	-1.20121	0.266784	0.810376	1	5259	tags=40%, list=17%, signal=48%
GO:0030247_POLYSACCHARIDE BINDING.MF	GO:0030247_POLYSACCHARIDE BINDING.MF		10	-0.672888	-1.20063	0.258333	0.809208	1	2072	tags=30%, list=7%, signal=32%
GO:0006953_ACUTE-PHASE RESPONSE.BP	GO:0006953_ACUTE-PHASE RESPONSE.BP		6	-0.717457	-1.19977	0.262609	0.80901	1	2576	tags=50%, list=8%, signal=55%
GO:0004329_FORMATE-TETRAHYDROFOLATE LIGASE ACTIVITY.MF	GO:0004329_FORMATE-TETRAHYDROFOLATE LIGASE ACTIVITY.MF		5	-0.761728	-1.19866	0.264026	0.809417	1	1611	tags=40%, list=5%, signal=42%
GO:0003950_NAD+ ADP-RIBOSYLTRANSFERASE ACTIVITY.MF	GO:0003950_NAD+ ADP-RIBOSYLTRANSFERASE ACTIVITY.MF		42	-0.575291	-1.19836	0.226	0.807477	1	7742	tags=52%, list=25%, signal=70%
GO:0007093_MITOTIC CELL CYCLE CHECKPOINT.BP	GO:0007093_MITOTIC CELL CYCLE CHECKPOINT.BP		6	-0.724056	-1.19788	0.279461	0.806076	1	8382	tags=83%, list=28%, signal=115%
GO:0003729_MRNA BINDING.MF	GO:0003729_MRNA BINDING.MF		21	-0.619358	-1.19755	0.258681	0.804233	1	3568	tags=29%, list=12%, signal=32%
GO:0000723_TELOMERE MAINTENANCE.BP	GO:0000723_TELOMERE MAINTENANCE.BP		10	-0.671407	-1.1955	0.274411	0.807882	1	2968	tags=40%, list=10%, signal=44%
GO:0071897_DNA BIOSYNTHETIC PROCESS.BP	GO:0071897_DNA BIOSYNTHETIC PROCESS.BP		21	-0.615656	-1.19223	0.256732	0.815055	1	4665	tags=43%, list=15%, signal=51%
GO:0004871_SIGNAL TRANSDUCER ACTIVITY.MF	GO:0004871_SIGNAL TRANSDUCER ACTIVITY.MF		300	-0.479836	-1.1913	0.153153	0.815105	1	4536	tags=17%, list=15%, signal=20%
GO:0006885_REGULATION OF PH.BP	GO:0006885_REGULATION OF PH.BP		12	-0.648787	-1.1901	0.282686	0.815873	1	6408	tags=33%, list=21%, signal=42%
GO:0030274_LIM DOMAIN BINDING.MF	GO:0030274_LIM DOMAIN BINDING.MF		5	-0.743269	-1.18571	0.280576	0.827003	1	6506	tags=60%, list=21%, signal=76%
GO:0007160_CELL-MATRIX ADHESION.BP	GO:0007160_CELL-MATRIX ADHESION.BP		22	-0.606015	-1.18419	0.255575	0.828783	1	200	tags=14%, list=1%, signal=14%
GO:0019887_PROTEIN KINASE REGULATOR ACTIVITY.MF	GO:0019887_PROTEIN KINASE REGULATOR ACTIVITY.MF		10	-0.681199	-1.18327	0.277966	0.828933	1	8121	tags=80%, list=27%, signal=109%
GO:0048016_INOSITOL PHOSPHATE-MEDIATED SIGNALING.BP	GO:0048016_INOSITOL PHOSPHATE-MEDIATED SIGNALING.BP		13	-0.635387	-1.18305	0.280612	0.826726	1	7807	tags=62%, list=26%, signal=83%
GO:0000989_TRANSCRIPTION FACTOR ACTIVITY, TRANSCRIPTION FACTOR BINDING.MF	GO:0000989_TRANSCRIPTION FACTOR ACTIVITY, TRANSCRIPTION FACTOR BINDING.MF		7	-0.700179	-1.18183	0.30662	0.827793	1	6506	tags=43%, list=21%, signal=54%
GO:0016887_ATPASE ACTIVITY.MF	GO:0016887_ATPASE ACTIVITY.MF		158	-0.49644	-1.18118	0.194872	0.826982	1	5581	tags=28%, list=18%, signal=35%
GO:0003682_CHROMATIN BINDING.MF	GO:0003682_CHROMATIN BINDING.MF		41	-0.56912	-1.181	0.254206	0.824689	1	5317	tags=32%, list=17%, signal=38%
GO:0036459_THIOL-DEPENDENT UBIQUITINYL HYDROLASE ACTIVITY.MF	GO:0036459_THIOL-DEPENDENT UBIQUITINYL HYDROLASE ACTIVITY.MF		98	-0.525247	-1.17992	0.226328	0.825044	1	7333	tags=35%, list=24%, signal=46%
GO:0005536_GLUCOSE BINDING.MF	GO:0005536_GLUCOSE BINDING.MF		9	-0.675689	-1.17815	0.296429	0.827715	1	2371	tags=44%, list=8%, signal=48%
GO:0048500_SIGNAL RECOGNITION PARTICLE.CC	GO:0048500_SIGNAL RECOGNITION PARTICLE.CC		9	-0.666675	-1.1777	0.277778	0.826466	1	3857	tags=33%, list=13%, signal=38%
GO:0051276_CHROMOSOME ORGANIZATION.BP	GO:0051276_CHROMOSOME ORGANIZATION.BP		5	-0.746798	-1.1764	0.299308	0.827646	1	3086	tags=60%, list=10%, signal=67%
GO:0004652_POLYNUCLEOTIDE ADENYLYLTRANSFERASE ACTIVITY.MF	GO:0004652_POLYNUCLEOTIDE ADENYLYLTRANSFERASE ACTIVITY.MF		7	-0.680253	-1.17501	0.314476	0.82894	1	4519	tags=43%, list=15%, signal=50%
GO:0017056_STRUCTURAL CONSTITUENT OF NUCLEAR PORE.MF	GO:0017056_STRUCTURAL CONSTITUENT OF NUCLEAR PORE.MF		6	-0.707882	-1.17177	0.302564	0.836336	1	6293	tags=67%, list=21%, signal=84%
GO:0051693_ACTIN FILAMENT CAPPING.BP	GO:0051693_ACTIN FILAMENT CAPPING.BP		7	-0.695697	-1.17164	0.311755	0.833964	1	2918	tags=43%, list=10%, signal=47%
GO:0015299_SOLUTE:PROTON ANTIPORTER ACTIVITY.MF	GO:0015299_SOLUTE:PROTON ANTIPORTER ACTIVITY.MF		13	-0.646808	-1.1713	0.313933	0.832218	1	6408	tags=31%, list=21%, signal=39%
GO:0043023_RIBOSOMAL LARGE SUBUNIT BINDING.MF	GO:0043023_RIBOSOMAL LARGE SUBUNIT BINDING.MF		5	-0.725939	-1.1697	0.29902	0.834311	1	2149	tags=40%, list=7%, signal=43%
GO:0005576_EXTRACELLULAR REGION.CC	GO:0005576_EXTRACELLULAR REGION.CC		270	-0.467276	-1.16858	0.2	0.835068	1	676	tags=4%, list=2%, signal=4%
GO:0007094_MITOTIC SPINDLE ASSEMBLY CHECKPOINT.BP	GO:0007094_MITOTIC SPINDLE ASSEMBLY CHECKPOINT.BP		9	-0.66414	-1.16813	0.292035	0.833601	1	3626	tags=33%, list=12%, signal=38%
GO:0008191_METALLOENDOPEPTIDASE INHIBITOR ACTIVITY.MF	GO:0008191_METALLOENDOPEPTIDASE INHIBITOR ACTIVITY.MF		9	-0.667609	-1.16804	0.286957	0.831111	1	30	tags=11%, list=0%, signal=11%
GO:0010468_REGULATION OF GENE EXPRESSION.BP	GO:0010468_REGULATION OF GENE EXPRESSION.BP		30	-0.565257	-1.16701	0.268603	0.83158	1	9856	tags=53%, list=32%, signal=79%
GO:0005858_AXONEMAL DYNEIN COMPLEX.CC	GO:0005858_AXONEMAL DYNEIN COMPLEX.CC		10	-0.663605	-1.16552	0.301038	0.833581	1	9431	tags=90%, list=31%, signal=130%
GO:0006310_DNA RECOMBINATION.BP	GO:0006310_DNA RECOMBINATION.BP		31	-0.562256	-1.16383	0.26789	0.835997	1	7181	tags=52%, list=24%, signal=67%
GO:0004396_HEXOKINASE ACTIVITY.MF	GO:0004396_HEXOKINASE ACTIVITY.MF		9	-0.675689	-1.1618	0.300699	0.839299	1	2371	tags=44%, list=8%, signal=48%
GO:0005220_INOSITOL 1,4,5-TRISPHOSPHATE-SENSITIVE CALCIUM-RELEASE CHANNEL ACTIVITY.MF	GO:0005220_INOSITOL 1,4,5-TRISPHOSPHATE-SENSITIVE CALCIUM-RELEASE CHANNEL ACTIVITY.MF		13	-0.635387	-1.16145	0.320285	0.837653	1	7807	tags=62%, list=26%, signal=83%
GO:0006470_PROTEIN DEPHOSPHORYLATION.BP	GO:0006470_PROTEIN DEPHOSPHORYLATION.BP		205	-0.471985	-1.16138	0.206349	0.83512	1	5570	tags=23%, list=18%, signal=28%
GO:0051014_ACTIN FILAMENT SEVERING.BP	GO:0051014_ACTIN FILAMENT SEVERING.BP		7	-0.696499	-1.16129	0.309244	0.832681	1	2854	tags=29%, list=9%, signal=32%
GO:0004518_NUCLEASE ACTIVITY.MF	GO:0004518_NUCLEASE ACTIVITY.MF		23	-0.591968	-1.16044	0.300366	0.832678	1	5446	tags=35%, list=18%, signal=42%
GO:0001678_CELLULAR GLUCOSE HOMEOSTASIS.BP	GO:0001678_CELLULAR GLUCOSE HOMEOSTASIS.BP		9	-0.675689	-1.15743	0.314974	0.838994	1	2371	tags=44%, list=8%, signal=48%
GO:0030150_PROTEIN IMPORT INTO MITOCHONDRIAL MATRIX.BP	GO:0030150_PROTEIN IMPORT INTO MITOCHONDRIAL MATRIX.BP		6	-0.701946	-1.15631	0.304839	0.839368	1	7829	tags=50%, list=26%, signal=67%
GO:0015696_AMMONIUM TRANSPORT.BP	GO:0015696_AMMONIUM TRANSPORT.BP		7	-0.69225	-1.15281	0.306688	0.847044	1	5754	tags=57%, list=19%, signal=70%
GO:0000724_DOUBLE-STRAND BREAK REPAIR VIA HOMOLOGOUS RECOMBINATION.BP	GO:0000724_DOUBLE-STRAND BREAK REPAIR VIA HOMOLOGOUS RECOMBINATION.BP		15	-0.621343	-1.15252	0.307692	0.845246	1	7995	tags=60%, list=26%, signal=81%
GO:0008519_AMMONIUM TRANSMEMBRANE TRANSPORTER ACTIVITY.MF	GO:0008519_AMMONIUM TRANSMEMBRANE TRANSPORTER ACTIVITY.MF		7	-0.69225	-1.15215	0.32247	0.843561	1	5754	tags=57%, list=19%, signal=70%
GO:0006096_GLYCOLYTIC PROCESS.BP	GO:0006096_GLYCOLYTIC PROCESS.BP		59	-0.532605	-1.15123	0.269685	0.843527	1	809	tags=17%, list=3%, signal=17%
GO:0006396_RNA PROCESSING.BP	GO:0006396_RNA PROCESSING.BP		87	-0.509787	-1.15043	0.257336	0.843026	1	2797	tags=21%, list=9%, signal=23%
GO:0004674_PROTEIN SERINE/THREONINE KINASE ACTIVITY.MF	GO:0004674_PROTEIN SERINE/THREONINE KINASE ACTIVITY.MF		441	-0.451204	-1.14933	0.180451	0.8435	1	6881	tags=26%, list=23%, signal=33%
GO:0006596_POLYAMINE BIOSYNTHETIC PROCESS.BP	GO:0006596_POLYAMINE BIOSYNTHETIC PROCESS.BP		6	-0.694816	-1.14909	0.318493	0.841584	1	2240	tags=67%, list=7%, signal=72%
GO:0072488_AMMONIUM TRANSMEMBRANE TRANSPORT.BP	GO:0072488_AMMONIUM TRANSMEMBRANE TRANSPORT.BP		7	-0.69225	-1.14884	0.331606	0.839727	1	5754	tags=57%, list=19%, signal=70%
GO:0006509_MEMBRANE PROTEIN ECTODOMAIN PROTEOLYSIS.BP	GO:0006509_MEMBRANE PROTEIN ECTODOMAIN PROTEOLYSIS.BP		9	-0.654782	-1.14837	0.332198	0.838541	1	2160	tags=33%, list=7%, signal=36%
GO:0008652_CELLULAR AMINO ACID BIOSYNTHETIC PROCESS.BP	GO:0008652_CELLULAR AMINO ACID BIOSYNTHETIC PROCESS.BP		9	-0.647979	-1.14757	0.317241	0.838211	1	2018	tags=22%, list=7%, signal=24%
GO:0046854_PHOSPHATIDYLINOSITOL PHOSPHORYLATION.BP	GO:0046854_PHOSPHATIDYLINOSITOL PHOSPHORYLATION.BP		65	-0.524951	-1.14723	0.256619	0.836562	1	5627	tags=20%, list=18%, signal=24%
GO:0016628_OXIDOREDUCTASE ACTIVITY, ACTING ON THE CH-CH GROUP OF DONORS, NAD OR NADP AS ACCEPTOR.MF	GO:0016628_OXIDOREDUCTASE ACTIVITY, ACTING ON THE CH-CH GROUP OF DONORS, NAD OR NADP AS ACCEPTOR.MF		5	-0.719069	-1.14543	0.344942	0.839354	1	3852	tags=40%, list=13%, signal=46%
GO:0043631_RNA POLYADENYLATION.BP	GO:0043631_RNA POLYADENYLATION.BP		7	-0.680253	-1.14515	0.313458	0.837537	1	4519	tags=43%, list=15%, signal=50%
GO:0000776_KINETOCHORE.CC	GO:0000776_KINETOCHORE.CC		9	-0.656783	-1.14509	0.329431	0.835103	1	10347	tags=89%, list=34%, signal=135%
GO:0003873_6-PHOSPHOFRUCTO-2-KINASE ACTIVITY.MF	GO:0003873_6-PHOSPHOFRUCTO-2-KINASE ACTIVITY.MF		13	-0.611816	-1.13948	0.348333	0.848958	1	97	tags=8%, list=0%, signal=8%
GO:0005819_SPINDLE.CC	GO:0005819_SPINDLE.CC		8	-0.663892	-1.13763	0.327815	0.851819	1	9235	tags=50%, list=30%, signal=72%
GO:0004185_SERINE-TYPE CARBOXYPEPTIDASE ACTIVITY.MF	GO:0004185_SERINE-TYPE CARBOXYPEPTIDASE ACTIVITY.MF		8	-0.661031	-1.13743	0.352159	0.849846	1	3904	tags=50%, list=13%, signal=57%
GO:0051262_PROTEIN TETRAMERIZATION.BP	GO:0051262_PROTEIN TETRAMERIZATION.BP		6	-0.697042	-1.13588	0.357268	0.851651	1	5351	tags=33%, list=18%, signal=40%
GO:0018342_PROTEIN PRENYLATION.BP	GO:0018342_PROTEIN PRENYLATION.BP		5	-0.710432	-1.13401	0.344068	0.854612	1	6810	tags=40%, list=22%, signal=52%
GO:0007265_RAS PROTEIN SIGNAL TRANSDUCTION.BP	GO:0007265_RAS PROTEIN SIGNAL TRANSDUCTION.BP		8	-0.674292	-1.1336	0.353553	0.853181	1	8157	tags=63%, list=27%, signal=85%
GO:0005272_SODIUM CHANNEL ACTIVITY.MF	GO:0005272_SODIUM CHANNEL ACTIVITY.MF		10	-0.637331	-1.13144	0.347386	0.85699	1	4073	tags=20%, list=13%, signal=23%
GO:0004308_EXO-ALPHA-SIALIDASE ACTIVITY.MF	GO:0004308_EXO-ALPHA-SIALIDASE ACTIVITY.MF		5	-0.709855	-1.13138	0.356536	0.854587	1	2592	tags=40%, list=9%, signal=44%
GO:0006298_MISMATCH REPAIR.BP	GO:0006298_MISMATCH REPAIR.BP		8	-0.645903	-1.12954	0.315236	0.857403	1	9243	tags=63%, list=30%, signal=90%
GO:0007605_SENSORY PERCEPTION OF SOUND.BP	GO:0007605_SENSORY PERCEPTION OF SOUND.BP		16	-0.611172	-1.12934	0.336207	0.855454	1	2117	tags=13%, list=7%, signal=13%
GO:0031932_TORC2 COMPLEX.CC	GO:0031932_TORC2 COMPLEX.CC		5	-0.700021	-1.12723	0.341751	0.859069	1	1869	tags=20%, list=6%, signal=21%
GO:0010735_POSITIVE REGULATION OF TRANSCRIPTION VIA SERUM RESPONSE ELEMENT BINDING.BP	GO:0010735_POSITIVE REGULATION OF TRANSCRIPTION VIA SERUM RESPONSE ELEMENT BINDING.BP		5	-0.705268	-1.1252	0.345955	0.86234	1	8973	tags=100%, list=29%, signal=142%
GO:1901642_NUCLEOSIDE TRANSMEMBRANE TRANSPORT.BP	GO:1901642_NUCLEOSIDE TRANSMEMBRANE TRANSPORT.BP		6	-0.671447	-1.1249	0.347826	0.860589	1	4449	tags=67%, list=15%, signal=78%
GO:0001784_PHOSPHOTYROSINE BINDING.MF	GO:0001784_PHOSPHOTYROSINE BINDING.MF		7	-0.675323	-1.12345	0.366057	0.862177	1	6109	tags=57%, list=20%, signal=71%
GO:0015116_SULFATE TRANSMEMBRANE TRANSPORTER ACTIVITY.MF	GO:0015116_SULFATE TRANSMEMBRANE TRANSPORTER ACTIVITY.MF		8	-0.669745	-1.12344	0.357383	0.859668	1	3911	tags=50%, list=13%, signal=57%
GO:0005786_SIGNAL RECOGNITION PARTICLE, ENDOPLASMIC RETICULUM TARGETING.CC	GO:0005786_SIGNAL RECOGNITION PARTICLE, ENDOPLASMIC RETICULUM TARGETING.CC		8	-0.658732	-1.12333	0.350084	0.857491	1	3857	tags=38%, list=13%, signal=43%
GO:0008026_ATP-DEPENDENT HELICASE ACTIVITY.MF	GO:0008026_ATP-DEPENDENT HELICASE ACTIVITY.MF		32	-0.55648	-1.12158	0.297597	0.859986	1	8403	tags=44%, list=28%, signal=60%
GO:0008073_ORNITHINE DECARBOXYLASE INHIBITOR ACTIVITY.MF	GO:0008073_ORNITHINE DECARBOXYLASE INHIBITOR ACTIVITY.MF		5	-0.709079	-1.12094	0.369748	0.859383	1	1318	tags=60%, list=4%, signal=63%
GO:0003910_DNA LIGASE (ATP) ACTIVITY.MF	GO:0003910_DNA LIGASE (ATP) ACTIVITY.MF		7	-0.664532	-1.11952	0.348185	0.860824	1	5128	tags=43%, list=17%, signal=52%
GO:0005057_RECEPTOR SIGNALING PROTEIN ACTIVITY.MF	GO:0005057_RECEPTOR SIGNALING PROTEIN ACTIVITY.MF		14	-0.604409	-1.11869	0.342282	0.860736	1	6989	tags=36%, list=23%, signal=46%
GO:0030983_MISMATCHED DNA BINDING.MF	GO:0030983_MISMATCHED DNA BINDING.MF		8	-0.645903	-1.11785	0.360877	0.860557	1	9243	tags=63%, list=30%, signal=90%
GO:0008154_ACTIN POLYMERIZATION OR DEPOLYMERIZATION.BP	GO:0008154_ACTIN POLYMERIZATION OR DEPOLYMERIZATION.BP		7	-0.666425	-1.11783	0.364706	0.85812	1	3260	tags=29%, list=11%, signal=32%
GO:0046835_CARBOHYDRATE PHOSPHORYLATION.BP	GO:0046835_CARBOHYDRATE PHOSPHORYLATION.BP		25	-0.556133	-1.11689	0.331481	0.858214	1	2371	tags=20%, list=8%, signal=22%
GO:0008536_RAN GTPASE BINDING.MF	GO:0008536_RAN GTPASE BINDING.MF		26	-0.558494	-1.11365	0.312385	0.86477	1	7825	tags=50%, list=26%, signal=67%
GO:0044070_REGULATION OF ANION TRANSPORT.BP	GO:0044070_REGULATION OF ANION TRANSPORT.BP		8	-0.65036	-1.11348	0.351082	0.862829	1	932	tags=25%, list=3%, signal=26%
GO:0006000_FRUCTOSE METABOLIC PROCESS.BP	GO:0006000_FRUCTOSE METABOLIC PROCESS.BP		13	-0.611816	-1.11346	0.36526	0.860403	1	97	tags=8%, list=0%, signal=8%
GO:0009116_NUCLEOSIDE METABOLIC PROCESS.BP	GO:0009116_NUCLEOSIDE METABOLIC PROCESS.BP		21	-0.578034	-1.11315	0.335753	0.858774	1	1694	tags=19%, list=6%, signal=20%
GO:0044255_CELLULAR LIPID METABOLIC PROCESS.BP	GO:0044255_CELLULAR LIPID METABOLIC PROCESS.BP		5	-0.68691	-1.11255	0.356897	0.857964	1	7928	tags=60%, list=26%, signal=81%
GO:0006635_FATTY ACID BETA-OXIDATION.BP	GO:0006635_FATTY ACID BETA-OXIDATION.BP		13	-0.614896	-1.11249	0.341837	0.855707	1	4923	tags=38%, list=16%, signal=46%
GO:0005096_GTPASE ACTIVATOR ACTIVITY.MF	GO:0005096_GTPASE ACTIVATOR ACTIVITY.MF		165	-0.47667	-1.11217	0.275253	0.854154	1	8624	tags=35%, list=28%, signal=49%
GO:0004707_MAP KINASE ACTIVITY.MF	GO:0004707_MAP KINASE ACTIVITY.MF		22	-0.562434	-1.10939	0.358929	0.859348	1	4216	tags=23%, list=14%, signal=26%
GO:0070273_PHOSPHATIDYLINOSITOL-4-PHOSPHATE BINDING.MF	GO:0070273_PHOSPHATIDYLINOSITOL-4-PHOSPHATE BINDING.MF		5	-0.684756	-1.10872	0.386157	0.858828	1	2509	tags=40%, list=8%, signal=44%
GO:0016579_PROTEIN DEUBIQUITINATION.BP	GO:0016579_PROTEIN DEUBIQUITINATION.BP		100	-0.483198	-1.10839	0.291375	0.857287	1	12570	tags=62%, list=41%, signal=105%
GO:0090544_BAF-TYPE COMPLEX.CC	GO:0090544_BAF-TYPE COMPLEX.CC		19	-0.580201	-1.10825	0.365979	0.855335	1	10530	tags=68%, list=35%, signal=105%
GO:0016477_CELL MIGRATION.BP	GO:0016477_CELL MIGRATION.BP		44	-0.518406	-1.10812	0.329412	0.853365	1	5066	tags=20%, list=17%, signal=25%
GO:0008318_PROTEIN PRENYLTRANSFERASE ACTIVITY.MF	GO:0008318_PROTEIN PRENYLTRANSFERASE ACTIVITY.MF		5	-0.710432	-1.10629	0.380795	0.855984	1	6810	tags=40%, list=22%, signal=52%
GO:0004012_PHOSPHOLIPID-TRANSLOCATING ATPASE ACTIVITY.MF	GO:0004012_PHOSPHOLIPID-TRANSLOCATING ATPASE ACTIVITY.MF		46	-0.522896	-1.10572	0.312992	0.855315	1	7557	tags=48%, list=25%, signal=64%
GO:0006370_7-METHYLGUANOSINE MRNA CAPPING.BP	GO:0006370_7-METHYLGUANOSINE MRNA CAPPING.BP		6	-0.687423	-1.10458	0.374576	0.856037	1	8322	tags=83%, list=27%, signal=115%
GO:0005578_PROTEINACEOUS EXTRACELLULAR MATRIX.CC	GO:0005578_PROTEINACEOUS EXTRACELLULAR MATRIX.CC		67	-0.494336	-1.10336	0.314815	0.857008	1	1181	tags=9%, list=4%, signal=9%
GO:0045332_PHOSPHOLIPID TRANSLOCATION.BP	GO:0045332_PHOSPHOLIPID TRANSLOCATION.BP		46	-0.522896	-1.10181	0.32197	0.859081	1	7557	tags=48%, list=25%, signal=64%
GO:0006595_POLYAMINE METABOLIC PROCESS.BP	GO:0006595_POLYAMINE METABOLIC PROCESS.BP		6	-0.669762	-1.10172	0.379613	0.856936	1	1318	tags=50%, list=4%, signal=52%
GO:0016459_MYOSIN COMPLEX.CC	GO:0016459_MYOSIN COMPLEX.CC		138	-0.471143	-1.1006	0.294811	0.857502	1	5952	tags=19%, list=20%, signal=23%
GO:0005337_NUCLEOSIDE TRANSMEMBRANE TRANSPORTER ACTIVITY.MF	GO:0005337_NUCLEOSIDE TRANSMEMBRANE TRANSPORTER ACTIVITY.MF		6	-0.671447	-1.09825	0.388333	0.86165	1	4449	tags=67%, list=15%, signal=78%
GO:0000226_MICROTUBULE CYTOSKELETON ORGANIZATION.BP	GO:0000226_MICROTUBULE CYTOSKELETON ORGANIZATION.BP		39	-0.518766	-1.09593	0.33908	0.865688	1	9843	tags=44%, list=32%, signal=64%
GO:0005215_TRANSPORTER ACTIVITY.MF	GO:0005215_TRANSPORTER ACTIVITY.MF		224	-0.444038	-1.09433	0.275281	0.867543	1	3321	tags=17%, list=11%, signal=18%
GO:0006003_FRUCTOSE 2,6-BISPHOSPHATE METABOLIC PROCESS.BP	GO:0006003_FRUCTOSE 2,6-BISPHOSPHATE METABOLIC PROCESS.BP		13	-0.611816	-1.0933	0.380306	0.867937	1	97	tags=8%, list=0%, signal=8%
GO:0000184_NUCLEAR-TRANSCRIBED MRNA CATABOLIC PROCESS, NONSENSE-MEDIATED DECAY.BP	GO:0000184_NUCLEAR-TRANSCRIBED MRNA CATABOLIC PROCESS, NONSENSE-MEDIATED DECAY.BP		9	-0.608153	-1.09042	0.376511	0.873378	1	1092	tags=11%, list=4%, signal=12%
GO:0017124_SH3 DOMAIN BINDING.MF	GO:0017124_SH3 DOMAIN BINDING.MF		5	-0.676682	-1.08886	0.387097	0.875371	1	3260	tags=40%, list=11%, signal=45%
GO:0033554_CELLULAR RESPONSE TO STRESS.BP	GO:0033554_CELLULAR RESPONSE TO STRESS.BP		9	-0.621956	-1.0877	0.384359	0.876319	1	8121	tags=67%, list=27%, signal=91%
GO:0007219_NOTCH SIGNALING PATHWAY.BP	GO:0007219_NOTCH SIGNALING PATHWAY.BP		37	-0.522017	-1.08435	0.354379	0.882698	1	8014	tags=41%, list=26%, signal=55%
GO:0040008_REGULATION OF GROWTH.BP	GO:0040008_REGULATION OF GROWTH.BP		6	-0.659503	-1.08415	0.401033	0.880927	1	2137	tags=17%, list=7%, signal=18%
GO:0030144_ALPHA-1,6-MANNOSYLGLYCOPROTEIN 6-BETA-N-ACETYLGLUCOSAMINYLTRANSFERASE ACTIVITY.MF	GO:0030144_ALPHA-1,6-MANNOSYLGLYCOPROTEIN 6-BETA-N-ACETYLGLUCOSAMINYLTRANSFERASE ACTIVITY.MF		5	-0.678256	-1.08193	0.414634	0.884625	1	9795	tags=100%, list=32%, signal=147%
GO:0061025_MEMBRANE FUSION.BP	GO:0061025_MEMBRANE FUSION.BP		24	-0.553048	-1.08107	0.363803	0.884659	1	1617	tags=13%, list=5%, signal=13%
GO:0008253_5'-NUCLEOTIDASE ACTIVITY.MF	GO:0008253_5'-NUCLEOTIDASE ACTIVITY.MF		9	-0.609689	-1.08083	0.385008	0.883069	1	8836	tags=56%, list=29%, signal=78%
GO:0033674_POSITIVE REGULATION OF KINASE ACTIVITY.BP	GO:0033674_POSITIVE REGULATION OF KINASE ACTIVITY.BP		8	-0.628201	-1.08068	0.415385	0.881104	1	8121	tags=75%, list=27%, signal=102%
GO:0090503_RNA PHOSPHODIESTER BOND HYDROLYSIS, EXONUCLEOLYTIC.BP	GO:0090503_RNA PHOSPHODIESTER BOND HYDROLYSIS, EXONUCLEOLYTIC.BP		9	-0.629265	-1.07845	0.40678	0.884748	1	8704	tags=56%, list=29%, signal=78%
GO:0045765_REGULATION OF ANGIOGENESIS.BP	GO:0045765_REGULATION OF ANGIOGENESIS.BP		8	-0.625872	-1.07704	0.394872	0.886288	1	5450	tags=38%, list=18%, signal=46%
GO:0005484_SNAP RECEPTOR ACTIVITY.MF	GO:0005484_SNAP RECEPTOR ACTIVITY.MF		24	-0.553048	-1.07605	0.4	0.886806	1	1617	tags=13%, list=5%, signal=13%
GO:0006520_CELLULAR AMINO ACID METABOLIC PROCESS.BP	GO:0006520_CELLULAR AMINO ACID METABOLIC PROCESS.BP		28	-0.534053	-1.07242	0.364791	0.894067	1	4091	tags=25%, list=13%, signal=29%
GO:0003774_MOTOR ACTIVITY.MF	GO:0003774_MOTOR ACTIVITY.MF		139	-0.468912	-1.072	0.317136	0.892855	1	5952	tags=19%, list=20%, signal=23%
GO:0007259_JAK-STAT CASCADE.BP	GO:0007259_JAK-STAT CASCADE.BP		5	-0.665619	-1.07103	0.420513	0.893207	1	4650	tags=20%, list=15%, signal=24%
GO:0032088_NEGATIVE REGULATION OF NF-KAPPAB TRANSCRIPTION FACTOR ACTIVITY.BP	GO:0032088_NEGATIVE REGULATION OF NF-KAPPAB TRANSCRIPTION FACTOR ACTIVITY.BP		5	-0.659776	-1.07022	0.431894	0.892912	1	6920	tags=60%, list=23%, signal=78%
GO:0061588_CALCIUM ACTIVATED PHOSPHOLIPID SCRAMBLING.BP	GO:0061588_CALCIUM ACTIVATED PHOSPHOLIPID SCRAMBLING.BP		5	-0.662219	-1.06867	0.421053	0.894772	1	3429	tags=20%, list=11%, signal=23%
GO:0004722_PROTEIN SERINE/THREONINE PHOSPHATASE ACTIVITY.MF	GO:0004722_PROTEIN SERINE/THREONINE PHOSPHATASE ACTIVITY.MF		28	-0.534786	-1.06824	0.361888	0.89366	1	3506	tags=25%, list=12%, signal=28%
GO:0008017_MICROTUBULE BINDING.MF	GO:0008017_MICROTUBULE BINDING.MF		151	-0.442471	-1.06637	0.341463	0.896243	1	10407	tags=35%, list=34%, signal=53%
GO:0007020_MICROTUBULE NUCLEATION.BP	GO:0007020_MICROTUBULE NUCLEATION.BP		13	-0.590456	-1.06575	0.414035	0.895625	1	9616	tags=54%, list=32%, signal=79%
GO:0000398_MRNA SPLICING, VIA SPLICEOSOME.BP	GO:0000398_MRNA SPLICING, VIA SPLICEOSOME.BP		49	-0.48983	-1.06522	0.373541	0.894733	1	5501	tags=41%, list=18%, signal=50%
GO:0043123_POSITIVE REGULATION OF I-KAPPAB KINASE/NF-KAPPAB SIGNALING.BP	GO:0043123_POSITIVE REGULATION OF I-KAPPAB KINASE/NF-KAPPAB SIGNALING.BP		8	-0.627012	-1.06505	0.427621	0.892843	1	5485	tags=50%, list=18%, signal=61%
GO:0034508_CENTROMERE COMPLEX ASSEMBLY.BP	GO:0034508_CENTROMERE COMPLEX ASSEMBLY.BP		5	-0.663768	-1.06102	0.420436	0.901213	1	7347	tags=60%, list=24%, signal=79%
GO:0007059_CHROMOSOME SEGREGATION.BP	GO:0007059_CHROMOSOME SEGREGATION.BP		9	-0.604837	-1.05669	0.413793	0.910276	1	11070	tags=78%, list=36%, signal=122%
GO:0000165_MAPK CASCADE.BP	GO:0000165_MAPK CASCADE.BP		36	-0.511549	-1.05495	0.393881	0.912447	1	4986	tags=22%, list=16%, signal=27%
GO:0031966_MITOCHONDRIAL MEMBRANE.CC	GO:0031966_MITOCHONDRIAL MEMBRANE.CC		10	-0.596591	-1.05483	0.431338	0.910484	1	5764	tags=40%, list=19%, signal=49%
GO:0006629_LIPID METABOLIC PROCESS.BP	GO:0006629_LIPID METABOLIC PROCESS.BP		129	-0.455202	-1.05461	0.364706	0.908741	1	1477	tags=10%, list=5%, signal=11%
GO:0051607_DEFENSE RESPONSE TO VIRUS.BP	GO:0051607_DEFENSE RESPONSE TO VIRUS.BP		10	-0.600301	-1.05333	0.438333	0.909756	1	7476	tags=50%, list=25%, signal=66%
GO:0016702_OXIDOREDUCTASE ACTIVITY, ACTING ON SINGLE DONORS WITH INCORPORATION OF MOLECULAR OXYGEN, INCORPORATION OF TWO ATOMS OF OXYGEN.MF	GO:0016702_OXIDOREDUCTASE ACTIVITY, ACTING ON SINGLE DONORS WITH INCORPORATION OF MOLECULAR OXYGEN, INCORPORATION OF TWO ATOMS OF OXYGEN.MF		28	-0.517987	-1.05285	0.412297	0.908721	1	671	tags=21%, list=2%, signal=22%
GO:0034968_HISTONE LYSINE METHYLATION.BP	GO:0034968_HISTONE LYSINE METHYLATION.BP		24	-0.538201	-1.05214	0.386809	0.908441	1	3782	tags=25%, list=12%, signal=29%
GO:0008272_SULFATE TRANSPORT.BP	GO:0008272_SULFATE TRANSPORT.BP		11	-0.57732	-1.05203	0.442434	0.90645	1	8827	tags=64%, list=29%, signal=90%
GO:0004872_RECEPTOR ACTIVITY.MF	GO:0004872_RECEPTOR ACTIVITY.MF		52	-0.496591	-1.0513	0.366089	0.906051	1	721	tags=8%, list=2%, signal=8%
GO:0004000_ADENOSINE DEAMINASE ACTIVITY.MF	GO:0004000_ADENOSINE DEAMINASE ACTIVITY.MF		10	-0.59565	-1.05112	0.425957	0.904251	1	2952	tags=30%, list=10%, signal=33%
GO:0005643_NUCLEAR PORE.CC	GO:0005643_NUCLEAR PORE.CC		24	-0.524212	-1.05083	0.409506	0.902751	1	6638	tags=42%, list=22%, signal=53%
GO:0000082_G1/S TRANSITION OF MITOTIC CELL CYCLE.BP	GO:0000082_G1/S TRANSITION OF MITOTIC CELL CYCLE.BP		5	-0.657093	-1.05074	0.4514	0.900756	1	10439	tags=100%, list=34%, signal=152%
GO:0030289_PROTEIN PHOSPHATASE 4 COMPLEX.CC	GO:0030289_PROTEIN PHOSPHATASE 4 COMPLEX.CC		6	-0.639476	-1.04997	0.440336	0.900384	1	10571	tags=83%, list=35%, signal=128%
GO:0017069_SNRNA BINDING.MF	GO:0017069_SNRNA BINDING.MF		7	-0.61585	-1.04867	0.433735	0.901485	1	7802	tags=71%, list=26%, signal=96%
GO:0035091_PHOSPHATIDYLINOSITOL BINDING.MF	GO:0035091_PHOSPHATIDYLINOSITOL BINDING.MF		80	-0.47142	-1.04768	0.367677	0.901878	1	4045	tags=18%, list=13%, signal=20%
GO:0005089_RHO GUANYL-NUCLEOTIDE EXCHANGE FACTOR ACTIVITY.MF	GO:0005089_RHO GUANYL-NUCLEOTIDE EXCHANGE FACTOR ACTIVITY.MF		144	-0.444392	-1.0464	0.36891	0.90292	1	8975	tags=26%, list=29%, signal=37%
GO:0006364_RRNA PROCESSING.BP	GO:0006364_RRNA PROCESSING.BP		32	-0.512246	-1.04477	0.408829	0.904646	1	9306	tags=50%, list=31%, signal=72%
GO:0042626_ATPASE ACTIVITY, COUPLED TO TRANSMEMBRANE MOVEMENT OF SUBSTANCES.MF	GO:0042626_ATPASE ACTIVITY, COUPLED TO TRANSMEMBRANE MOVEMENT OF SUBSTANCES.MF		66	-0.482661	-1.04465	0.375262	0.902765	1	7586	tags=35%, list=25%, signal=46%
GO:0004359_GLUTAMINASE ACTIVITY.MF	GO:0004359_GLUTAMINASE ACTIVITY.MF		10	-0.596355	-1.04465	0.438825	0.900596	1	1732	tags=20%, list=6%, signal=21%
GO:0006904_VESICLE DOCKING INVOLVED IN EXOCYTOSIS.BP	GO:0006904_VESICLE DOCKING INVOLVED IN EXOCYTOSIS.BP		14	-0.576273	-1.04434	0.443333	0.89924	1	4402	tags=29%, list=14%, signal=33%
GO:0030246_CARBOHYDRATE BINDING.MF	GO:0030246_CARBOHYDRATE BINDING.MF		58	-0.468875	-1.04389	0.387674	0.898174	1	1818	tags=12%, list=6%, signal=13%
GO:0030362_PROTEIN PHOSPHATASE TYPE 4 REGULATOR ACTIVITY.MF	GO:0030362_PROTEIN PHOSPHATASE TYPE 4 REGULATOR ACTIVITY.MF		6	-0.639476	-1.04378	0.467857	0.896288	1	10571	tags=83%, list=35%, signal=128%
GO:0018108_PEPTIDYL-TYROSINE PHOSPHORYLATION.BP	GO:0018108_PEPTIDYL-TYROSINE PHOSPHORYLATION.BP		156	-0.44104	-1.04348	0.367647	0.894943	1	1548	tags=8%, list=5%, signal=8%
GO:0023051_REGULATION OF SIGNALING.BP	GO:0023051_REGULATION OF SIGNALING.BP		16	-0.559702	-1.04178	0.448097	0.897143	1	6109	tags=38%, list=20%, signal=47%
GO:0070008_SERINE-TYPE EXOPEPTIDASE ACTIVITY.MF	GO:0070008_SERINE-TYPE EXOPEPTIDASE ACTIVITY.MF		7	-0.615129	-1.04088	0.441516	0.897367	1	7819	tags=29%, list=26%, signal=38%
GO:0007010_CYTOSKELETON ORGANIZATION.BP	GO:0007010_CYTOSKELETON ORGANIZATION.BP		45	-0.500501	-1.04027	0.400383	0.896672	1	3778	tags=20%, list=12%, signal=23%
GO:0000151_UBIQUITIN LIGASE COMPLEX.CC	GO:0000151_UBIQUITIN LIGASE COMPLEX.CC		13	-0.561831	-1.03843	0.464407	0.899262	1	6952	tags=46%, list=23%, signal=60%
GO:0000922_SPINDLE POLE.CC	GO:0000922_SPINDLE POLE.CC		19	-0.53564	-1.03621	0.450909	0.902783	1	9616	tags=37%, list=32%, signal=54%
GO:0005247_VOLTAGE-GATED CHLORIDE CHANNEL ACTIVITY.MF	GO:0005247_VOLTAGE-GATED CHLORIDE CHANNEL ACTIVITY.MF		18	-0.553266	-1.03541	0.428819	0.902533	1	2748	tags=17%, list=9%, signal=18%
GO:0048513_ANIMAL ORGAN DEVELOPMENT.BP	GO:0048513_ANIMAL ORGAN DEVELOPMENT.BP		5	-0.644376	-1.03528	0.468013	0.900729	1	10826	tags=100%, list=36%, signal=155%
GO:0051056_REGULATION OF SMALL GTPASE MEDIATED SIGNAL TRANSDUCTION.BP	GO:0051056_REGULATION OF SMALL GTPASE MEDIATED SIGNAL TRANSDUCTION.BP		31	-0.502865	-1.03225	0.40678	0.906054	1	8624	tags=45%, list=28%, signal=63%
GO:0035023_REGULATION OF RHO PROTEIN SIGNAL TRANSDUCTION.BP	GO:0035023_REGULATION OF RHO PROTEIN SIGNAL TRANSDUCTION.BP		141	-0.4351	-1.02957	0.38191	0.910516	1	8975	tags=26%, list=29%, signal=37%
GO:0008271_SECONDARY ACTIVE SULFATE TRANSMEMBRANE TRANSPORTER ACTIVITY.MF	GO:0008271_SECONDARY ACTIVE SULFATE TRANSMEMBRANE TRANSPORTER ACTIVITY.MF		11	-0.57732	-1.02764	0.466549	0.913018	1	8827	tags=64%, list=29%, signal=90%
GO:0006884_CELL VOLUME HOMEOSTASIS.BP	GO:0006884_CELL VOLUME HOMEOSTASIS.BP		7	-0.610787	-1.02639	0.468858	0.91398	1	7930	tags=57%, list=26%, signal=77%
GO:0005759_MITOCHONDRIAL MATRIX.CC	GO:0005759_MITOCHONDRIAL MATRIX.CC		17	-0.555034	-1.02549	0.461409	0.914145	1	2037	tags=24%, list=7%, signal=25%
GO:0016925_PROTEIN SUMOYLATION.BP	GO:0016925_PROTEIN SUMOYLATION.BP		15	-0.549267	-1.0246	0.442509	0.914079	1	4790	tags=53%, list=16%, signal=63%
GO:0030170_PYRIDOXAL PHOSPHATE BINDING.MF	GO:0030170_PYRIDOXAL PHOSPHATE BINDING.MF		63	-0.473626	-1.0242	0.39876	0.912928	1	2132	tags=13%, list=7%, signal=14%
GO:0046777_PROTEIN AUTOPHOSPHORYLATION.BP	GO:0046777_PROTEIN AUTOPHOSPHORYLATION.BP		6	-0.631272	-1.02336	0.451718	0.912927	1	9840	tags=67%, list=32%, signal=98%
GO:0031105_SEPTIN COMPLEX.CC	GO:0031105_SEPTIN COMPLEX.CC		8	-0.599368	-1.02336	0.477311	0.910821	1	4767	tags=63%, list=16%, signal=74%
GO:0000278_MITOTIC CELL CYCLE.BP	GO:0000278_MITOTIC CELL CYCLE.BP		12	-0.56444	-1.02234	0.453152	0.911225	1	9843	tags=67%, list=32%, signal=98%
GO:0046935_1-PHOSPHATIDYLINOSITOL-3-KINASE REGULATOR ACTIVITY.MF	GO:0046935_1-PHOSPHATIDYLINOSITOL-3-KINASE REGULATOR ACTIVITY.MF		7	-0.602655	-1.02115	0.464463	0.912019	1	4848	tags=29%, list=16%, signal=34%
GO:0016831_CARBOXY-LYASE ACTIVITY.MF	GO:0016831_CARBOXY-LYASE ACTIVITY.MF		10	-0.572428	-1.02088	0.458054	0.910646	1	4099	tags=30%, list=13%, signal=35%
GO:0006820_ANION TRANSPORT.BP	GO:0006820_ANION TRANSPORT.BP		35	-0.491681	-1.01835	0.436036	0.914705	1	3070	tags=20%, list=10%, signal=22%
GO:0005768_ENDOSOME.CC	GO:0005768_ENDOSOME.CC		6	-0.615307	-1.01664	0.477891	0.916808	1	10883	tags=50%, list=36%, signal=78%
GO:0051092_POSITIVE REGULATION OF NF-KAPPAB TRANSCRIPTION FACTOR ACTIVITY.BP	GO:0051092_POSITIVE REGULATION OF NF-KAPPAB TRANSCRIPTION FACTOR ACTIVITY.BP		9	-0.576338	-1.01653	0.484629	0.915015	1	8740	tags=44%, list=29%, signal=62%
GO:0016773_PHOSPHOTRANSFERASE ACTIVITY, ALCOHOL GROUP AS ACCEPTOR.MF	GO:0016773_PHOSPHOTRANSFERASE ACTIVITY, ALCOHOL GROUP AS ACCEPTOR.MF		29	-0.507275	-1.01544	0.460967	0.915667	1	3352	tags=24%, list=11%, signal=27%
GO:0006814_SODIUM ION TRANSPORT.BP	GO:0006814_SODIUM ION TRANSPORT.BP		48	-0.487083	-1.01216	0.424547	0.921424	1	2310	tags=15%, list=8%, signal=16%
GO:1902358_SULFATE TRANSMEMBRANE TRANSPORT.BP	GO:1902358_SULFATE TRANSMEMBRANE TRANSPORT.BP		11	-0.57732	-1.01192	0.461407	0.919862	1	8827	tags=64%, list=29%, signal=90%
GO:0006936_MUSCLE CONTRACTION.BP	GO:0006936_MUSCLE CONTRACTION.BP		14	-0.548188	-1.01118	0.47323	0.919426	1	8027	tags=36%, list=26%, signal=48%
GO:0005764_LYSOSOME.CC	GO:0005764_LYSOSOME.CC		19	-0.524682	-1.01116	0.436842	0.917411	1	445	tags=21%, list=1%, signal=21%
GO:0006777_MO-MOLYBDOPTERIN COFACTOR BIOSYNTHETIC PROCESS.BP	GO:0006777_MO-MOLYBDOPTERIN COFACTOR BIOSYNTHETIC PROCESS.BP		7	-0.597555	-1.01107	0.492611	0.915553	1	9585	tags=71%, list=31%, signal=104%
GO:0016570_HISTONE MODIFICATION.BP	GO:0016570_HISTONE MODIFICATION.BP		11	-0.563481	-1.01073	0.489149	0.914284	1	7867	tags=45%, list=26%, signal=61%
GO:0003341_CILIUM MOVEMENT.BP	GO:0003341_CILIUM MOVEMENT.BP		15	-0.546936	-1.00867	0.475352	0.917222	1	9431	tags=60%, list=31%, signal=87%
GO:0019901_PROTEIN KINASE BINDING.MF	GO:0019901_PROTEIN KINASE BINDING.MF		29	-0.507324	-1.00863	0.438757	0.915246	1	6901	tags=45%, list=23%, signal=58%
GO:0060078_REGULATION OF POSTSYNAPTIC MEMBRANE POTENTIAL.BP	GO:0060078_REGULATION OF POSTSYNAPTIC MEMBRANE POTENTIAL.BP		10	-0.571543	-1.00797	0.491525	0.914778	1	4073	tags=10%, list=13%, signal=12%
GO:0043169_CATION BINDING.MF	GO:0043169_CATION BINDING.MF		19	-0.526064	-1.0066	0.469027	0.915946	1	3506	tags=26%, list=12%, signal=30%
GO:0004697_PROTEIN KINASE C ACTIVITY.MF	GO:0004697_PROTEIN KINASE C ACTIVITY.MF		15	-0.537477	-1.00568	0.478417	0.916147	1	4770	tags=33%, list=16%, signal=40%
GO:0016593_CDC73/PAF1 COMPLEX.CC	GO:0016593_CDC73/PAF1 COMPLEX.CC		11	-0.563481	-1.0052	0.487223	0.915338	1	7867	tags=45%, list=26%, signal=61%
GO:0048208_COPII VESICLE COATING.BP	GO:0048208_COPII VESICLE COATING.BP		6	-0.598707	-1.00462	0.509901	0.914658	1	7852	tags=50%, list=26%, signal=67%
GO:0005944_PHOSPHATIDYLINOSITOL 3-KINASE COMPLEX, CLASS IB.CC	GO:0005944_PHOSPHATIDYLINOSITOL 3-KINASE COMPLEX, CLASS IB.CC		7	-0.602655	-1.001	0.496516	0.921034	1	4848	tags=29%, list=16%, signal=34%
GO:0006821_CHLORIDE TRANSPORT.BP	GO:0006821_CHLORIDE TRANSPORT.BP		45	-0.466743	-1.00042	0.427435	0.920307	1	3902	tags=22%, list=13%, signal=25%
GO:0005248_VOLTAGE-GATED SODIUM CHANNEL ACTIVITY.MF	GO:0005248_VOLTAGE-GATED SODIUM CHANNEL ACTIVITY.MF		10	-0.571543	-1.00026	0.49236	0.918678	1	4073	tags=10%, list=13%, signal=12%
GO:0017137_RAB GTPASE BINDING.MF	GO:0017137_RAB GTPASE BINDING.MF		22	-0.515907	-0.999637	0.492958	0.918142	1	1504	tags=9%, list=5%, signal=10%
GO:0031124_MRNA 3'-END PROCESSING.BP	GO:0031124_MRNA 3'-END PROCESSING.BP		6	-0.607916	-0.99868	0.504348	0.918385	1	4678	tags=33%, list=15%, signal=39%
GO:0008565_PROTEIN TRANSPORTER ACTIVITY.MF	GO:0008565_PROTEIN TRANSPORTER ACTIVITY.MF		48	-0.465053	-0.992371	0.474672	0.930976	1	4307	tags=33%, list=14%, signal=39%
GO:0005516_CALMODULIN BINDING.MF	GO:0005516_CALMODULIN BINDING.MF		46	-0.466034	-0.991681	0.480374	0.93053	1	6001	tags=28%, list=20%, signal=35%
GO:0017053_TRANSCRIPTIONAL REPRESSOR COMPLEX.CC	GO:0017053_TRANSCRIPTIONAL REPRESSOR COMPLEX.CC		6	-0.603514	-0.990131	0.51505	0.932036	1	10337	tags=83%, list=34%, signal=126%
GO:0008081_PHOSPHORIC DIESTER HYDROLASE ACTIVITY.MF	GO:0008081_PHOSPHORIC DIESTER HYDROLASE ACTIVITY.MF		80	-0.437053	-0.989963	0.45733	0.930432	1	2152	tags=8%, list=7%, signal=8%
GO:0005847_MRNA CLEAVAGE AND POLYADENYLATION SPECIFICITY FACTOR COMPLEX.CC	GO:0005847_MRNA CLEAVAGE AND POLYADENYLATION SPECIFICITY FACTOR COMPLEX.CC		6	-0.60024	-0.988158	0.526316	0.932728	1	7475	tags=50%, list=25%, signal=66%
GO:0043515_KINETOCHORE BINDING.MF	GO:0043515_KINETOCHORE BINDING.MF		9	-0.565098	-0.986729	0.508389	0.934077	1	8125	tags=44%, list=27%, signal=61%
GO:0071557_HISTONE H3-K27 DEMETHYLATION.BP	GO:0071557_HISTONE H3-K27 DEMETHYLATION.BP		11	-0.555194	-0.986469	0.497496	0.932603	1	12453	tags=82%, list=41%, signal=138%
GO:0006897_ENDOCYTOSIS.BP	GO:0006897_ENDOCYTOSIS.BP		45	-0.453011	-0.98595	0.449704	0.931803	1	5111	tags=22%, list=17%, signal=27%
GO:0016779_NUCLEOTIDYLTRANSFERASE ACTIVITY.MF	GO:0016779_NUCLEOTIDYLTRANSFERASE ACTIVITY.MF		50	-0.460878	-0.985617	0.48	0.930558	1	8731	tags=38%, list=29%, signal=53%
GO:0006207_'DE NOVO' PYRIMIDINE NUCLEOBASE BIOSYNTHETIC PROCESS.BP	GO:0006207_'DE NOVO' PYRIMIDINE NUCLEOBASE BIOSYNTHETIC PROCESS.BP		7	-0.572356	-0.984872	0.485618	0.930101	1	8076	tags=29%, list=27%, signal=39%
GO:0071558_HISTONE DEMETHYLASE ACTIVITY (H3-K27 SPECIFIC).MF	GO:0071558_HISTONE DEMETHYLASE ACTIVITY (H3-K27 SPECIFIC).MF		11	-0.555194	-0.983407	0.510381	0.931536	1	12453	tags=82%, list=41%, signal=138%
GO:0004497_MONOOXYGENASE ACTIVITY.MF	GO:0004497_MONOOXYGENASE ACTIVITY.MF		74	-0.437949	-0.982704	0.45929	0.931107	1	1825	tags=9%, list=6%, signal=10%
GO:0009055_ELECTRON CARRIER ACTIVITY.MF	GO:0009055_ELECTRON CARRIER ACTIVITY.MF		42	-0.461868	-0.980887	0.479245	0.933358	1	725	tags=10%, list=2%, signal=10%
GO:0006351_TRANSCRIPTION, DNA-TEMPLATED.BP	GO:0006351_TRANSCRIPTION, DNA-TEMPLATED.BP		449	-0.381752	-0.979656	0.444444	0.93426	1	4544	tags=15%, list=15%, signal=17%
GO:0007018_MICROTUBULE-BASED MOVEMENT.BP	GO:0007018_MICROTUBULE-BASED MOVEMENT.BP		165	-0.405447	-0.978643	0.478142	0.934533	1	4700	tags=15%, list=15%, signal=17%
GO:0030276_CLATHRIN BINDING.MF	GO:0030276_CLATHRIN BINDING.MF		16	-0.5163	-0.977144	0.49063	0.935976	1	384	tags=6%, list=1%, signal=6%
GO:0061630_UBIQUITIN PROTEIN LIGASE ACTIVITY.MF	GO:0061630_UBIQUITIN PROTEIN LIGASE ACTIVITY.MF		11	-0.536422	-0.974932	0.512821	0.939136	1	9607	tags=55%, list=32%, signal=80%
GO:0000175_3'-5'-EXORIBONUCLEASE ACTIVITY.MF	GO:0000175_3'-5'-EXORIBONUCLEASE ACTIVITY.MF		5	-0.613887	-0.974908	0.547332	0.937218	1	8704	tags=60%, list=29%, signal=84%
[truncated: 394 more rows]

## Sheet: Con vs 72hpt
NAME	GS<br> follow link to MSigDB	GS DETAILS	SIZE	ES	NES	NOM p-val	FDR q-val	FWER p-val	RANK AT MAX	LEADING EDGE
[truncated: 1,369 more rows]
