# Supplementary material for: Multi-Omics Analysis Provides Novel Insight into Immuno-Physiological Pathways and Development of Thermal Resistance in Rainbow Trout Exposed to Acute Thermal Stress
Source: Int J Mol Sci. 2020 Dec 2;21(23):9198. doi: 10.3390/ijms21239198 (PMC7731343; doi:10.3390/ijms21239198)
Supplement: Supplementary file 1 [file ijms-21-09198-s001.zip › Table S5.xlsx]

## Sheet: DEGs for con vs 4hpt
Gene_id	logFC.4h.	logCPM	PValue	FDR	ko_id	ko_term
GSONMG00081507001	-10.5679	11.8031	9.03e-37	4.2e-32
GSONMG00080903001	-10.1398	12.416	4.09e-36	9.54e-32	K04079	HSP90A, htpG; molecular chaperone HtpG
GSONMG00026599001	-9.29358	10.6662	1.43e-31	2.22e-27	K04079	HSP90A, htpG; molecular chaperone HtpG
GSONMG00032900001	-7.91859	9.98015	2.41e-26	2.8e-22	K09545	HSPB6; heat shock protein beta-6
GSONMG00020100001	-10.9389	7.17721	6.61e-26	6.15e-22	K03283	HSPA1s; heat shock 70kDa protein 1/2/6/8
GSONMG00064818001	-7.39193	10.4326	1.45e-24	1.13e-20	K03283	HSPA1s; heat shock 70kDa protein 1/2/6/8
GSONMG00027968001	11.113	6.69883	7.83e-24	4.89e-20
GSONMG00062939001	-7.31402	9.68644	8.4e-24	4.89e-20
GSONMG00013821001	-10.4624	6.06102	4.56e-21	2.36e-17
GSONMG00065056001	-10.3459	5.94604	1.37e-20	6.39e-17	K09556	BAG2; BCL2-associated athanogene 2
GSONMG00001164001	-10.2893	5.89101	2.39e-20	1.01e-16
GSONMG00008822001	9.96824	5.58448	5.13e-19	1.99e-15
GSONMG00029093001	-9.7322	5.35267	4.91e-18	1.76e-14
GSONMG00078123001	-9.61011	5.2316	1.57e-17	5.21e-14
GSONMG00004379001	-5.59412	9.93667	2.82e-17	8.76e-14	K09489	HSPA4; heat shock 70kDa protein 4
GSONMG00013162001	-9.50656	5.13167	4.09e-17	1.19e-13
GSONMG00028517001	-9.44766	5.07648	7.14e-17	1.88e-13
GSONMG00056921001	5.67901	7.79259	7.26e-17	1.88e-13	K06856	IGH; immunoglobulin heavy chain
GSONMG00066399001	6.09806	6.52882	9.64e-17	2.36e-13	K16931	STAR; steroidogenic acute regulatory protein, mitochondrial
GSONMG00026598001	-8.31402	4.96318	2.2e-16	5.12e-13	K04079	HSP90A, htpG; molecular chaperone HtpG
GSONMG00078466001	7.61034	5.22304	2.68e-16	5.96e-13	K22070	FDX1, ADX; ferredoxin-1, mitochondrial
GSONMG00054212001	-5.47475	7.69609	7.1e-16	1.5e-12	K09501	SERPINH1, HSP47; serpin peptidase inhibitor, clade H, member 1
GSONMG00005961001	9.0378	4.68241	3.22e-15	6.51e-12
GSONMG00040522001	9.03008	4.68839	3.44e-15	6.67e-12
GSONMG00006884001	9.01327	4.65921	3.94e-15	7.33e-12
GSONMG00020438001	-5.10741	8.33659	5.95e-15	1.07e-11	K09501	SERPINH1, HSP47; serpin peptidase inhibitor, clade H, member 1
GSONMG00063361001	-8.86725	4.52175	1.52e-14	2.62e-11
GSONMG00003408001	6.17657	5.12491	3.11e-14	5.18e-11	K00070	HSD3B; 3beta-hydroxy-Delta5-steroid dehydrogenase / steroid Delta-isomerase [EC:1.1.1.145 5.3.3.1]
GSONMG00034552001	-4.77547	9.45055	6.08e-14	9.77e-11
GSONMG00018552001	7.25008	4.63647	8.09e-14	1.26e-10	K00513	CYP21A; steroid 21-monooxygenase [EC:1.14.14.16]
GSONMG00063094001	5.49387	5.57635	1.71e-13	2.43e-10
GSONMG00056991001	-8.59507	4.26733	1.72e-13	2.43e-10
GSONMG00046526001	8.59273	4.27462	1.72e-13	2.43e-10
GSONMG00071764001	-5.33418	5.74115	2.07e-13	2.84e-10	K09556	BAG2; BCL2-associated athanogene 2
GSONMG00076488001	8.51927	4.21334	3.23e-13	4.3e-10
GSONMG00080902001	-6.8709	4.44425	4.72e-13	6.1e-10	K04079	HSP90A, htpG; molecular chaperone HtpG
GSONMG00045192001	8.33519	4.03531	1.52e-12	1.92e-09
GSONMG00038588001	-8.33682	4.02918	1.69e-12	2.07e-09
GSONMG00024736001	8.25699	3.95658	3.18e-12	3.8e-09
GSONMG00034626001	-8.20994	3.9149	4.92e-12	5.73e-09
GSONMG00024194001	5.78912	4.41307	5.37e-12	6.1e-09	K00699	UGT; glucuronosyltransferase [EC:2.4.1.17]
GSONMG00079403001	8.15566	3.88137	7.72e-12	8.56e-09
GSONMG00031712001	8.03881	3.77831	1.99e-11	2.15e-08
GSONMG00077490001	-4.44869	5.8609	4.12e-11	4.32e-08	K00472	P4HA; prolyl 4-hydroxylase [EC:1.14.11.2]
GSONMG00050596001	-5.08539	4.65534	4.17e-11	4.32e-08
GSONMG00012499001	7.93659	3.68602	4.79e-11	4.85e-08	K01275	CTSC; cathepsin C [EC:3.4.14.1]
GSONMG00024945001	4.29507	6.29754	4.97e-11	4.93e-08	K06856	IGH; immunoglobulin heavy chain
GSONMG00081780001	-7.88224	3.62187	7.11e-11	6.9e-08
GSONMG00067023001	-7.86042	3.60004	9.3e-11	8.84e-08
GSONMG00022832001	5.85074	4.07538	1.19e-10	1.1e-07	K23410	HRG; histidine-rich glycoprotein
GSONMG00020918001	5.87229	3.86465	1.2e-10	1.1e-07	K00512	CYP17A; steroid 17alpha-monooxygenase / 17alpha-hydroxyprogesterone deacetylase [EC:1.14.14.19 1.14.14.32]
GSONMG00013555001	7.81608	3.56192	1.22e-10	1.1e-07
GSONMG00039855001	-7.75024	3.50576	2.15e-10	1.89e-07
GSONMG00045780001	-4.15184	6.00466	2.47e-10	2.13e-07	K00472	P4HA; prolyl 4-hydroxylase [EC:1.14.11.2]
GSONMG00078124001	-7.70851	3.47049	2.88e-10	2.44e-07	K09557	BAG3; BCL2-associated athanogene 3
GSONMG00003732001	-3.79891	9.09909	3.97e-10	3.3e-07	K09571	FKBP4_5; FK506-binding protein 4/5 [EC:5.2.1.8]
GSONMG00082713001	-3.77652	8.62171	5.23e-10	4.28e-07	K09489	HSPA4; heat shock 70kDa protein 4
GSONMG00026838001	-5.08681	4.23788	5.55e-10	4.46e-07	K14383	SLC5A3, SMIT; solute carrier family 5 (sodium/myo-inositol cotransporter), member 3
GSONMG00074015001	-7.62208	3.39643	6.11e-10	4.82e-07
GSONMG00029838001	-3.87942	6.70673	7.13e-10	5.54e-07	K09507	DNAJB1; DnaJ homolog subfamily B member 1
GSONMG00004545001	-6.47927	3.65058	7.45e-10	5.69e-07	K07427	CYP4V2; docosahexaenoic acid omega-hydroxylase [EC:1.14.14.79]
GSONMG00045215001	-4.47372	4.67804	8.37e-10	6.29e-07	K12387	LAPTM; lysosomal-associated transmembrane protein
GSONMG00050724001	-3.71198	8.55036	9.61e-10	7.01e-07	K09553	STIP1; stress-induced-phosphoprotein 1
GSONMG00011936001	-7.54896	3.33102	9.78e-10	7.01e-07
GSONMG00021793001	-7.54724	3.33111	9.78e-10	7.01e-07
GSONMG00048398001	-4.30777	4.82795	1.16e-09	8.19e-07	K03283	HSPA1s; heat shock 70kDa protein 1/2/6/8
GSONMG00053008001	4.09491	5.2069	1.28e-09	8.87e-07
GSONMG00021034001	-3.62425	9.4258	1.68e-09	1.15e-06	K03283	HSPA1s; heat shock 70kDa protein 1/2/6/8
GSONMG00054541001	7.46226	3.2559	1.88e-09	1.27e-06
GSONMG00062300001	-7.45892	3.25339	2.22e-09	1.48e-06
GSONMG00055111001	7.41954	3.21969	2.64e-09	1.73e-06
GSONMG00018148001	-4.37211	4.43621	2.99e-09	1.94e-06	K03283	HSPA1s; heat shock 70kDa protein 1/2/6/8
GSONMG00043936001	-3.61249	7.49434	3.21e-09	2.05e-06	K20526	TAGLN; transgelin
GSONMG00038792001	-5.4551	3.46486	4.46e-09	2.81e-06	K22459	P3H2; procollagen-proline 3-dioxygenase 2 [EC:1.14.11.7]
GSONMG00058292001	-7.33975	3.1554	5.31e-09	3.3e-06
GSONMG00052237001	7.30065	3.13661	6.36e-09	3.9e-06
GSONMG00007457001	7.28242	3.1224	7.63e-09	4.56e-06	K00497	CYP11B1; steroid 11beta-monooxygenase [EC:1.14.15.4]
GSONMG00076716001	-6.267	3.11545	7.63e-09	4.56e-06	K09485	HSP110; heat shock protein 110kDa
GSONMG00029445001	-7.25391	3.08905	9.19e-09	5.42e-06
GSONMG00049865001	-3.45501	7.90678	9.82e-09	5.72e-06	K09571	FKBP4_5; FK506-binding protein 4/5 [EC:5.2.1.8]
GSONMG00079254001	-3.58679	6.09944	1.34e-08	7.7e-06
GSONMG00056920001	-3.54917	6.2502	1.54e-08	8.77e-06	K09554	CDC37; cell division cycle protein 37
GSONMG00001122001	7.1919	3.04833	1.62e-08	9.12e-06
GSONMG00029920001	-3.3191	9.33839	2.17e-08	1.21e-05	K03283	HSPA1s; heat shock 70kDa protein 1/2/6/8
GSONMG00039646001	5.76048	3.25271	2.9e-08	1.59e-05	K00498	CYP11A; cholesterol monooxygenase (side-chain-cleaving) [EC:1.14.15.6]
GSONMG00043196001	-5.4218	3.22706	3.43e-08	1.86e-05	K06580	SLC42A, RHAG, RHBG, RHCG, CD241; ammonium transporter Rh
GSONMG00052733001	7.06527	2.92644	3.6e-08	1.93e-05
GSONMG00001315001	3.43633	5.58674	5.3e-08	2.81e-05	K02740	PSMB8, LMP7; 20S proteasome subunit beta 8 [EC:3.4.25.1]
GSONMG00011550001	7.00523	2.89566	5.46e-08	2.86e-05	K19024	AP5S1; AP-5 complex subunit sigma-1
GSONMG00032634001	-4.825	3.55809	6.04e-08	3.13e-05
GSONMG00028528001	-3.23041	7.4621	6.9e-08	3.53e-05	K09571	FKBP4_5; FK506-binding protein 4/5 [EC:5.2.1.8]
GSONMG00062198001	-3.70888	4.45843	7.95e-08	4.03e-05	K16735	ITGB1BP2; integrin beta-1-binding protein 2
GSONMG00080258001	-6.95659	2.84066	8.37e-08	4.19e-05	K07826	GNG2; guanine nucleotide-binding protein G(I)/G(S)/G(O) subunit gamma-2
GSONMG00037366001	6.90264	2.80385	1.04e-07	5.16e-05
GSONMG00001314001	3.25003	5.96763	1.29e-07	6.24e-05	K02740	PSMB8, LMP7; 20S proteasome subunit beta 8 [EC:3.4.25.1]
GSONMG00019705001	-6.90069	2.80108	1.3e-07	6.24e-05
GSONMG00043670001	6.8927	2.7969	1.3e-07	6.24e-05
GSONMG00002179001	-3.19226	6.70219	1.39e-07	6.59e-05	K23901
GSONMG00012525001	4.518	3.45154	1.59e-07	7.37e-05
GSONMG00019304001	6.85544	2.76857	1.63e-07	7.37e-05
GSONMG00041211001	6.85014	2.77168	1.63e-07	7.37e-05
GSONMG00074663001	-6.84882	2.75246	1.63e-07	7.37e-05
GSONMG00015262001	6.83553	2.74358	1.63e-07	7.37e-05
GSONMG00005717001	-3.32522	5.47325	1.97e-07	8.82e-05	K20899	GBP1_3_4_7; guanylate-binding protein 1/3/4/7
GSONMG00004669001	-6.82822	2.73477	2.05e-07	8.91e-05
GSONMG00045316001	6.82453	2.75336	2.05e-07	8.91e-05
GSONMG00049906001	-6.81378	2.72674	2.05e-07	8.91e-05	K01307	GGH; gamma-glutamyl hydrolase [EC:3.4.19.9]
GSONMG00063579001	3.82896	4.07686	2.07e-07	8.91e-05	K23926
GSONMG00062786001	-3.06819	7.75834	2.19e-07	9.36e-05
GSONMG00042414001	-3.35467	5.15048	2.73e-07	0.000115439	K13523	AGPAT3_4; lysophosphatidic acid acyltransferase / lysophosphatidylinositol acyltransferase [EC:2.3.1.51 2.3.1.-]
GSONMG00020506001	-3.23689	5.5774	2.82e-07	0.000118274
GSONMG00008825001	6.75604	2.69724	3.27e-07	0.000136122
GSONMG00040569001	-4.21088	3.52794	3.63e-07	0.000149489	K09040	NFE2L1_3; nuclear factor erythroid 2-related factor 1/3
GSONMG00028874001	-3.04359	6.7065	4.09e-07	0.000166991	K11703	GLT25D; collagen beta-1,O-galactosyltransferase [EC:2.4.1.50]
GSONMG00022913001	-6.73623	2.67162	4.16e-07	0.000167135
GSONMG00035415001	6.72414	2.67251	4.16e-07	0.000167135
GSONMG00060505001	-3.55548	4.32926	4.67e-07	0.000185875
GSONMG00014467001	-6.6955	2.63453	5.31e-07	0.000209791
GSONMG00026172001	-3.07013	5.88132	5.64e-07	0.000220709	K13403	MTHFD2; methylenetetrahydrofolate dehydrogenase(NAD+) / 5,10-methenyltetrahydrofolate cyclohydrolase [EC:1.5.1.15 3.5.4.9]
GSONMG00048182001	-3.22521	5.10978	5.81e-07	0.000225381	K20899	GBP1_3_4_7; guanylate-binding protein 1/3/4/7
GSONMG00038483001	-6.62727	2.58139	6.81e-07	0.00026233
GSONMG00063095001	3.04456	5.77491	7.42e-07	0.000283227
GSONMG00080007001	-4.57245	3.08699	7.93e-07	0.000300383	K24205	TMBIM, LFG; protein lifeguard
GSONMG00014739001	4.04095	3.28906	8.35e-07	0.000313726	K24220	MYH1s; myosin heavy chain 1/2/3/4/8/13/7B/15
GSONMG00016786001	-3.06516	5.55106	8.44e-07	0.000314602
GSONMG00039857001	6.60527	2.5826	8.77e-07	0.00032187
GSONMG00009449001	-6.59882	2.55995	8.77e-07	0.00032187	K11151	RDH10; retinol dehydrogenase 10 [EC:1.1.1.-]
GSONMG00036476001	-2.91457	6.6412	1.07e-06	0.000389774
GSONMG00068455001	-2.81838	10.6038	1.08e-06	0.000390056	K09490	HSPA5, BIP; endoplasmic reticulum chaperone BiP [EC:3.6.4.10]
GSONMG00054915001	-6.57273	2.53855	1.14e-06	0.000394626
GSONMG00007180001	6.57011	2.55529	1.14e-06	0.000394626	K09664	B3GNT7; beta-1,3-N-acetylglucosaminyltransferase 7 [EC:2.4.1.-]
GSONMG00031051001	6.56563	2.5546	1.14e-06	0.000394626
GSONMG00054345001	6.56563	2.5546	1.14e-06	0.000394626
GSONMG00029581001	-6.54869	2.52365	1.14e-06	0.000394626
GSONMG00043850001	-2.9792	5.68915	1.19e-06	0.000409624	K09515	DNAJB9; DnaJ homolog subfamily B member 9
GSONMG00065861001	-2.83726	7.87739	1.27e-06	0.000433507	K14381	SQSTM1; sequestosome 1
GSONMG00080743001	-3.48858	3.96116	1.28e-06	0.000434303	K20123	PACSIN; protein kinase C and casein kinase substrate in neurons protein
GSONMG00034202001	-2.97975	5.75144	1.37e-06	0.000463085	K13646	PLOD3; lysyl hydroxylase/galactosyltransferase/glucosyltransferase [EC:1.14.11.4 2.4.1.50 2.4.1.66]
GSONMG00015729001	-2.93888	5.9678	1.41e-06	0.000473217	K18402	PHF20; PHD finger protein 20
GSONMG00077288001	6.52677	2.51823	1.48e-06	0.000477266
GSONMG00028816001	-6.51933	2.50157	1.48e-06	0.000477266
GSONMG00058824001	6.51858	2.50192	1.48e-06	0.000477266
GSONMG00074523001	-6.50897	2.49139	1.48e-06	0.000477266
GSONMG00021655001	6.50202	2.48966	1.48e-06	0.000477266
GSONMG00063779001	-2.89082	6.17886	1.63e-06	0.00052114	K06712	BTN, CD277; butyrophilin
GSONMG00031634001	3.11079	4.99402	1.64e-06	0.00052114
GSONMG00019197001	-2.92666	5.70834	1.64e-06	0.00052114	K09515	DNAJB9; DnaJ homolog subfamily B member 9
GSONMG00040012001	2.85894	6.2415	1.85e-06	0.000582931	K06856	IGH; immunoglobulin heavy chain
GSONMG00015921001	-3.67474	3.59121	1.88e-06	0.000588435	K09485	HSP110; heat shock protein 110kDa
GSONMG00012415001	-6.49387	2.48103	1.93e-06	0.0005944
GSONMG00043374001	6.45024	2.45155	1.93e-06	0.0005944
GSONMG00001308001	2.75294	8.71153	2e-06	0.000612838	K06751	MHC1; MHC class I antigen
GSONMG00001955001	-2.80373	6.80882	2.23e-06	0.000678638	K11703	GLT25D; collagen beta-1,O-galactosyltransferase [EC:2.4.1.50]
GSONMG00056425001	-2.92333	5.46233	2.36e-06	0.00071392	K09502	DNAJA1; DnaJ homolog subfamily A member 1
GSONMG00057088001	-4.0797	2.97181	2.43e-06	0.00073157
GSONMG00005304001	6.43335	2.45284	2.53e-06	0.000741812
GSONMG00027629001	6.43335	2.45284	2.53e-06	0.000741812
GSONMG00012446001	6.43315	2.45567	2.53e-06	0.000741812
GSONMG00078138001	-2.86879	5.80613	2.53e-06	0.000741812	K10615	HERC4; E3 ubiquitin-protein ligase HERC4 [EC:2.3.2.26]
GSONMG00067234001	-3.35235	3.8852	2.6e-06	0.000757911	K03263	EIF5A; translation initiation factor 5A
GSONMG00041676001	-2.9116	5.4019	3.09e-06	0.000893543	K09554	CDC37; cell division cycle protein 37
GSONMG00013576001	-6.37729	2.39623	3.34e-06	0.000958125
GSONMG00036385001	-3.02635	4.72918	3.35e-06	0.000958125
GSONMG00043152001	2.80152	6.01436	3.52e-06	0.000998566	K23926
GSONMG00064736001	-4.15034	3.09294	3.78e-06	0.00106856
GSONMG00035994001	2.80277	5.77531	4.12e-06	0.00115548	K03985	PLAUR, CD87; plasminogen activator, urokinase receptor
GSONMG00019794001	-2.9497	4.79354	4.37e-06	0.00122014	K09040	NFE2L1_3; nuclear factor erythroid 2-related factor 1/3
GSONMG00060361001	6.31374	2.35288	4.43e-06	0.00122077	K13577	SLC25A10, DIC; solute carrier family 25 (mitochondrial dicarboxylate transporter), member 10
GSONMG00024992001	3.50978	3.62154	4.43e-06	0.00122077
GSONMG00076559001	-3.15668	3.9858	4.79e-06	0.00131356	K13619	DDHD1; phospholipase DDHD1 [EC:3.1.1.-]
GSONMG00035336001	-2.66256	7.05425	5.2e-06	0.00141756	K09523	DNAJC3; DnaJ homolog subfamily C member 3
GSONMG00048055001	6.30329	2.35864	5.9e-06	0.00159005	K24048
GSONMG00048344001	6.28367	2.33905	5.9e-06	0.00159005
GSONMG00043517001	2.66954	6.70658	6.11e-06	0.00162676
GSONMG00063829001	-3.33146	3.76834	6.13e-06	0.00162676	K21957	FAM20A; pseudokinase FAM20A
GSONMG00075434001	-3.84135	3.1835	6.15e-06	0.00162676
GSONMG00015590001	-2.89679	4.79095	6.49e-06	0.00170833	K07859	RND3; Rho family GTPase 3
GSONMG00002406001	-2.75955	5.43838	6.53e-06	0.00170948	K09507	DNAJB1; DnaJ homolog subfamily B member 1
GSONMG00063090001	3.33042	3.67165	6.68e-06	0.00173821	K15259	PARP7S; poly [ADP-ribose] polymerase 7/11/12/13 [EC:2.4.2.30]
GSONMG00002631001	-2.68051	6.30019	7.37e-06	0.00190686
GSONMG00001310001	2.72647	5.39246	7.55e-06	0.00194406	K02739	PSMB7; 20S proteasome subunit beta 2 [EC:3.4.25.1]
GSONMG00020763001	-6.26657	2.31449	7.92e-06	0.00199533
GSONMG00077494001	6.25298	2.32355	7.92e-06	0.00199533
GSONMG00009529001	6.24399	2.313	7.92e-06	0.00199533
GSONMG00014696001	-6.23869	2.29545	7.92e-06	0.00199533
GSONMG00073807001	-3.03952	4.07662	8.61e-06	0.00215602
GSONMG00072382001	-4.30261	2.79034	1.01e-05	0.00251577	K14709	SLC39A1_2_3, ZIP1_2_3; solute carrier family 39 (zinc transporter), member 1/2/3
GSONMG00015283001	4.41723	2.58524	1.02e-05	0.00251577
GSONMG00007419001	2.55747	7.39726	1.06e-05	0.00256902	K03882	ND4L; NADH-ubiquinone oxidoreductase chain 4L [EC:7.1.1.2]
GSONMG00031090001	-2.83109	4.77516	1.06e-05	0.00256902
GSONMG00066423001	-6.22002	2.28089	1.07e-05	0.00256902	K10250	ELOVL7; elongation of very long chain fatty acids protein 7 [EC:2.3.1.199]
GSONMG00027581001	6.1829	2.26081	1.07e-05	0.00256902
GSONMG00044517001	-6.17892	2.25257	1.07e-05	0.00256902
GSONMG00047132001	5.31865	2.27857	1.07e-05	0.00256902	K08027	NR5A2, FTF; nuclear receptor subfamily 5 group A member 2
GSONMG00076560001	-2.71328	5.18936	1.11e-05	0.00265685	K13619	DDHD1; phospholipase DDHD1 [EC:3.1.1.-]
GSONMG00028841001	-2.54262	7.43808	1.14e-05	0.0027187	K09553	STIP1; stress-induced-phosphoprotein 1
GSONMG00026292001	2.74786	4.97136	1.21e-05	0.00285946
GSONMG00031451001	-3.28408	3.59556	1.22e-05	0.00287491	K24064
GSONMG00008802001	-2.92791	4.46405	1.25e-05	0.0029162	K22759	CHCHD10; coiled-coil-helix-coiled-coil-helix domain-containing protein 10
GSONMG00043518001	3.08626	3.95944	1.27e-05	0.002947
GSONMG00080390001	-2.72785	5.06302	1.32e-05	0.00306675
GSONMG00065249001	2.82757	4.56439	1.36e-05	0.00313593
GSONMG00072009001	-3.5704	3.22937	1.44e-05	0.00322461	K23929
GSONMG00044331001	6.15288	2.24602	1.45e-05	0.00322461	K10802	HMGB1; high mobility group protein B1
GSONMG00036854001	6.14828	2.25083	1.45e-05	0.00322461
GSONMG00064463001	6.14828	2.25083	1.45e-05	0.00322461
GSONMG00039071001	6.13931	2.24206	1.45e-05	0.00322461
GSONMG00019332001	-6.13725	2.22353	1.45e-05	0.00322461
GSONMG00063091001	6.10919	2.21517	1.45e-05	0.00322461
GSONMG00067647001	-5.72616	2.23653	1.45e-05	0.00322461	K21991	UNC45; protein unc-45
GSONMG00062924001	-2.59153	5.94448	1.46e-05	0.00322461	K23949	SAMD9, SAMD9L; sterile alpha motif domain-contaning protein 9
GSONMG00039285001	2.51292	7.21297	1.55e-05	0.00340023
GSONMG00001309001	-3.36458	3.08558	1.7e-05	0.00370905	K02740	PSMB8, LMP7; 20S proteasome subunit beta 8 [EC:3.4.25.1]
GSONMG00071128001	-2.81205	4.58556	1.7e-05	0.00370905	K08892	FRK, PTK5; fyn-related kinase [EC:2.7.10.2]
GSONMG00016086001	-2.58141	5.80285	1.75e-05	0.00379392
GSONMG00056389001	2.65463	5.202	1.76e-05	0.00380165	K17592	SACS; sacsin
GSONMG00046929001	-3.20891	3.55076	1.78e-05	0.00381362	K06087	CLDN; claudin
GSONMG00018124001	-2.9391	4.11061	1.97e-05	0.0042191
GSONMG00046540001	6.04903	2.1723	1.99e-05	0.00422979
GSONMG00040096001	-2.75427	4.51734	2e-05	0.00424074
GSONMG00025245001	-4.83886	2.44608	2.18e-05	0.00459489
GSONMG00024242001	-2.98712	3.79157	2.42e-05	0.00507432
GSONMG00044844001	3.29895	3.42029	2.43e-05	0.00507432	K24220	MYH1s; myosin heavy chain 1/2/3/4/8/13/7B/15
GSONMG00013211001	-2.98232	3.85669	2.53e-05	0.00526693	K06480	ITGA1, CD49a; integrin alpha 1
GSONMG00010493001	-2.48659	6.16754	2.6e-05	0.00537328	K23949	SAMD9, SAMD9L; sterile alpha motif domain-contaning protein 9
GSONMG00058837001	-3.08335	3.51237	2.61e-05	0.00537328	K11457	PHC2, EDR2; polyhomeotic-like protein 2
GSONMG00050340001	2.93418	3.94699	2.63e-05	0.00539673	K24220	MYH1s; myosin heavy chain 1/2/3/4/8/13/7B/15
GSONMG00020170001	-6.03854	2.1563	2.74e-05	0.00545266
GSONMG00004861001	6.02107	2.16304	2.74e-05	0.00545266
GSONMG00002869001	-6.01375	2.139	2.74e-05	0.00545266
GSONMG00005247001	-6.01375	2.139	2.74e-05	0.00545266
GSONMG00043801001	6.00695	2.14828	2.74e-05	0.00545266
GSONMG00047097001	6.00208	2.1479	2.74e-05	0.00545266
GSONMG00000331001	5.98764	2.12814	2.74e-05	0.00545266
GSONMG00013241001	-4.16688	2.46766	2.84e-05	0.00562509	K10408	DNAH; dynein heavy chain, axonemal
GSONMG00023383001	2.77191	4.25182	2.99e-05	0.00590797	K06856	IGH; immunoglobulin heavy chain
GSONMG00032093001	-2.39234	7.66624	3.11e-05	0.00610876	K04077	groEL, HSPD1; chaperonin GroEL
GSONMG00027487001	2.44547	6.14824	3.14e-05	0.00614895	K07860	RAC2; Ras-related C3 botulinum toxin substrate 2
GSONMG00013213001	-2.78161	4.2324	3.24e-05	0.00630669	K06480	ITGA1, CD49a; integrin alpha 1
GSONMG00079077001	2.65229	4.64838	3.33e-05	0.00645644	K05219	P2RX5; P2X purinoceptor 5
GSONMG00017883001	-2.39329	7.30808	3.42e-05	0.00660329
GSONMG00040197001	-2.62458	4.75752	3.6e-05	0.00692927
GSONMG00033935001	-4.53121	2.39992	3.71e-05	0.00699718	K01307	GGH; gamma-glutamyl hydrolase [EC:3.4.19.9]
GSONMG00012884001	-4.09688	2.42034	3.71e-05	0.00699718
GSONMG00013587001	-5.98788	2.11993	3.8e-05	0.00699718	K20004	TMEM27; collectrin
GSONMG00042339001	5.98723	2.13837	3.8e-05	0.00699718	K00513	CYP21A; steroid 21-monooxygenase [EC:1.14.14.16]
GSONMG00022185001	-5.98588	2.11991	3.8e-05	0.00699718
GSONMG00036044001	-5.98441	2.12035	3.8e-05	0.00699718	K05759	PFN; profilin
GSONMG00015131001	5.96885	2.12599	3.8e-05	0.00699718	K24048
GSONMG00078255001	-5.96818	2.10671	3.8e-05	0.00699718
GSONMG00074906001	5.96394	2.1204	3.8e-05	0.00699718
GSONMG00045934001	-5.96037	2.10228	3.8e-05	0.00699718
GSONMG00032266001	5.93823	2.09549	3.8e-05	0.00699718	K14014	SVIP; small VCP/p97-interacting protein
GSONMG00060504001	-2.7401	4.32612	3.85e-05	0.0070628	K05744	LIMK2; LIM domain kinase 2 [EC:2.7.11.1]
GSONMG00006881001	3.96299	2.63001	3.87e-05	0.0070628
GSONMG00040095001	-2.32195	9.45085	4.3e-05	0.00782576	K03283	HSPA1s; heat shock 70kDa protein 1/2/6/8
GSONMG00032971001	-2.73388	4.25899	4.45e-05	0.00804019	K17497	PMM; phosphomannomutase [EC:5.4.2.8]
GSONMG00054803001	-2.51641	4.99405	4.47e-05	0.00804019
GSONMG00056794001	-2.67604	4.36989	4.47e-05	0.00804019	K17497	PMM; phosphomannomutase [EC:5.4.2.8]
GSONMG00023296001	-3.49606	2.80294	4.58e-05	0.00820088	K11792	DDA1; DET1- and DDB1-associated protein 1
GSONMG00022852001	2.85226	3.62442	4.6e-05	0.00821654	K07440	CYP46A1; cholesterol 24-hydroxylase [EC:1.14.14.25]
GSONMG00057289001	2.32612	8.07054	4.75e-05	0.0084533	K02165	DKK; dickkopf
GSONMG00049084001	-5.91036	2.07037	5.31e-05	0.0094105	K05857	PLCD; phosphatidylinositol phospholipase C, delta [EC:3.1.4.11]
GSONMG00050170001	2.70381	4.03871	5.71e-05	0.0100827	K06124	PHOSPHO1; phosphoethanolamine/phosphocholine phosphatase [EC:3.1.3.75]
GSONMG00014443001	-2.92994	3.50865	5.82e-05	0.0101977	K10372	TNNT1; troponin T, slow skeletal muscle
GSONMG00043621001	2.88815	3.51986	5.82e-05	0.0101977	K23926
GSONMG00021758001	-3.08472	3.1652	6.54e-05	0.0114024
GSONMG00005088001	3.08506	3.28064	6.61e-05	0.0114436	K14754	MX; interferon-induced GTP-binding protein Mx
GSONMG00003520001	3.01838	3.30179	6.61e-05	0.0114436
GSONMG00045225001	-2.39364	5.49318	6.69e-05	0.0115449	K21554	CREBRF, LRF; CREB3 regulatory factor
GSONMG00081642001	-2.42043	5.48716	6.91e-05	0.0118842	K17558	PPP1R15B, CREP; protein phosphatase 1 regulatory subunit 15B
GSONMG00043977001	-5.8298	2.01818	7.49e-05	0.012776	K06845	NTN4; netrin 4
GSONMG00004345001	5.81559	2.02634	7.49e-05	0.012776
GSONMG00081508001	-3.33686	3.0209	7.6e-05	0.012924
GSONMG00023680001	3.54123	2.55189	7.92e-05	0.0134205	K12043	TNNI2; troponin I, fast skeletal muscle
GSONMG00047437001	-2.48393	4.73677	8.08e-05	0.0136373	K04452	DDIT3, GADD153; DNA damage-inducible transcript 3
GSONMG00031826001	2.37667	5.2508	8.11e-05	0.0136393	K06856	IGH; immunoglobulin heavy chain
GSONMG00034790001	-2.37207	5.71623	8.17e-05	0.0136971	K09402	FOXJ1; forkhead box protein J1
GSONMG00022179001	-2.37319	5.51023	8.51e-05	0.0142093	K06712	BTN, CD277; butyrophilin
GSONMG00047514001	-2.70938	3.85965	8.54e-05	0.0142107
GSONMG00003860001	-2.5662	4.28529	8.6e-05	0.0142556	K10141	SESN1_3; sestrin 1/3
GSONMG00060125001	-3.17451	3.24695	8.9e-05	0.0147072
GSONMG00041480001	-2.48845	4.47903	9.05e-05	0.0148903	K01309	MINDY1_2; ubiquitin carboxyl-terminal hydrolase MINDY-1/2 [EC:3.4.19.12]
GSONMG00072381001	-2.25314	6.94465	9.11e-05	0.0149424	K16365	SGTA; small glutamine-rich tetratricopeptide repeat-containing protein alpha
GSONMG00048263001	-2.73934	3.9165	9.17e-05	0.0149897
GSONMG00066178001	2.61008	4.05151	9.5e-05	0.0154735
GSONMG00036952001	-2.27902	6.09713	9.91e-05	0.0160929	K05853	ATP2A; P-type Ca2+ transporter type 2A [EC:7.2.2.10]
GSONMG00014518001	2.89359	3.34095	0.000100662	0.0162825	K14754	MX; interferon-induced GTP-binding protein Mx
GSONMG00062759001	3.75577	2.50718	0.000101408	0.01629
GSONMG00070146001	-3.69237	2.51635	0.000101408	0.01629	K06521	SEMA4, CD100; semaphorin 4
GSONMG00077567001	-2.24133	6.90231	0.000104332	0.0164125	K09486	HYOU1; hypoxia up-regulated 1
GSONMG00035051001	2.33745	5.41704	0.000104374	0.0164125	K06856	IGH; immunoglobulin heavy chain
GSONMG00082403001	2.43405	4.8173	0.000104807	0.0164125
GSONMG00069674001	-5.79926	1.99804	0.000106399	0.0164125	K00757	udp, UPP; uridine phosphorylase [EC:2.4.2.3]
GSONMG00044566001	-5.78259	1.98712	0.000106399	0.0164125
GSONMG00068690001	5.77802	1.99959	0.000106399	0.0164125
GSONMG00022716001	5.77565	1.99999	0.000106399	0.0164125
GSONMG00015657001	-5.77287	1.98476	0.000106399	0.0164125
GSONMG00036688001	5.76975	1.9918	0.000106399	0.0164125
GSONMG00009484001	5.76324	1.98295	0.000106399	0.0164125
GSONMG00054090001	5.7458	1.97968	0.000106399	0.0164125
GSONMG00061422001	5.73993	1.97764	0.000106399	0.0164125
GSONMG00001892001	-2.33661	5.31445	0.000107273	0.0164723
GSONMG00060484001	-3.63101	2.68219	0.000107847	0.0164723
GSONMG00002223001	3.40453	2.68726	0.000107847	0.0164723
GSONMG00052402001	-3.30676	2.83997	0.000109389	0.0166532
GSONMG00070403001	-2.27197	5.91186	0.000110853	0.016793
GSONMG00019119001	2.50147	4.19737	0.000111028	0.016793
GSONMG00023441001	-2.35097	5.08649	0.000119679	0.0180429	K07188	LIPE, HSL; hormone-sensitive lipase [EC:3.1.1.79]
GSONMG00031189001	2.3778	4.79989	0.00012237	0.018389
GSONMG00069894001	-2.33862	5.14222	0.000124717	0.0186814	K17560	URI1; unconventional prefoldin RPB5 interactor 1
GSONMG00063176001	-3.21956	2.9591	0.000129916	0.0193358
GSONMG00054280001	-3.02552	2.95764	0.000129916	0.0193358	K03522	fixB, etfA; electron transfer flavoprotein alpha subunit
GSONMG00082621001	-2.77707	3.58029	0.000131388	0.0194927	K00939	adk, AK; adenylate kinase [EC:2.7.4.3]
GSONMG00015093001	-2.19063	7.07253	0.000133925	0.019806	K09490	HSPA5, BIP; endoplasmic reticulum chaperone BiP [EC:3.6.4.10]
GSONMG00075808001	-2.4841	4.23203	0.000135056	0.0198913
GSONMG00045096001	-2.28736	5.69403	0.000135356	0.0198913	K24213
GSONMG00071269001	-2.18636	7.15271	0.000138378	0.0202714	K23901
GSONMG00005674001	2.23354	6.07513	0.000145606	0.0212635
GSONMG00046849001	-5.72085	1.94835	0.000152539	0.0215989
GSONMG00044863001	5.69679	1.94478	0.000152539	0.0215989
GSONMG00051058001	5.68632	1.93781	0.000152539	0.0215989	K04683	TFDP1; transcription factor Dp-1
GSONMG00073875001	5.68181	1.94086	0.000152539	0.0215989
GSONMG00054119001	-5.6802	1.92138	0.000152539	0.0215989	K17259	CIB1; calcium and integrin-binding protein 1
GSONMG00009281001	-5.67804	1.92091	0.000152539	0.0215989
GSONMG00009145001	-5.67507	1.91918	0.000152539	0.0215989	K01689	ENO, eno; enolase [EC:4.2.1.11]
GSONMG00065645001	-5.67419	1.91886	0.000152539	0.0215989
GSONMG00039719001	5.66775	1.9294	0.000152539	0.0215989
GSONMG00079764001	5.64302	1.90849	0.000152539	0.0215989
GSONMG00070007001	-2.19967	6.12576	0.00015683	0.0221391	K09571	FKBP4_5; FK506-binding protein 4/5 [EC:5.2.1.8]
GSONMG00081928001	-3.6316	2.45219	0.000168205	0.0235206
GSONMG00064444001	-3.56117	2.60889	0.000168635	0.0235206	K09557	BAG3; BCL2-associated athanogene 3
GSONMG00077050001	3.54954	2.6335	0.000168635	0.0235206
GSONMG00046671001	3.43475	2.60799	0.000168635	0.0235206	K15122	SLC41A; solute carrier family 41
GSONMG00077589001	2.4756	4.19998	0.000170074	0.0236504	K00933	E2.7.3.2; creatine kinase [EC:2.7.3.2]
GSONMG00077564001	-2.1777	6.14557	0.000184729	0.0256119	K06874	K06874; zinc finger protein
GSONMG00074653001	2.10069	9.48461	0.000191502	0.0263972	K07994	MMP13; matrix metalloproteinase-13 (collagenase 3) [EC:3.4.24.-]
GSONMG00037509001	-2.82348	3.35397	0.000191527	0.0263972	K24253	DNAAF6, PIH1D3; dynein assembly factor 6, axonemal
GSONMG00004527001	-2.2346	5.4875	0.000200745	0.0275861	K00473	PLOD1; procollagen-lysine,2-oxoglutarate 5-dioxygenase 1 [EC:1.14.11.4]
GSONMG00045283001	-2.12489	7.01466	0.000202342	0.0277239	K09582	PDIA4, ERP72; protein disulfide-isomerase A4 [EC:5.3.4.1]
GSONMG00028588001	-2.44165	4.27513	0.000207787	0.0282742
GSONMG00045282001	-2.12556	6.99704	0.000208131	0.0282742	K09582	PDIA4, ERP72; protein disulfide-isomerase A4 [EC:5.3.4.1]
GSONMG00063740001	3.01865	3.01758	0.00020818	0.0282742
GSONMG00033359001	2.48398	3.95043	0.000212188	0.0287213	K10755	RFC2_4; replication factor C subunit 2/4
GSONMG00056370001	-2.16167	5.94428	0.000213432	0.0287213
GSONMG00070977001	-2.60137	3.7476	0.000213542	0.0287213	K05857	PLCD; phosphatidylinositol phospholipase C, delta [EC:3.1.4.11]
GSONMG00038812001	3.32094	2.41904	0.000218019	0.0287213
GSONMG00074016001	-5.65812	1.91219	0.00022072	0.0287213
GSONMG00082018001	-5.65812	1.91219	0.00022072	0.0287213
GSONMG00006828001	5.65398	1.92246	0.00022072	0.0287213	K18932	ZDHHC; palmitoyltransferase [EC:2.3.1.225]
GSONMG00063187001	-5.65355	1.90663	0.00022072	0.0287213
GSONMG00016718001	-5.62829	1.89203	0.00022072	0.0287213
GSONMG00051050001	5.62561	1.90436	0.00022072	0.0287213
GSONMG00020971001	5.6255	1.89783	0.00022072	0.0287213
GSONMG00011050001	5.62209	1.90129	0.00022072	0.0287213
GSONMG00025341001	-5.61738	1.88275	0.00022072	0.0287213
GSONMG00030133001	5.60947	1.88812	0.00022072	0.0287213
GSONMG00057194001	5.60947	1.88812	0.00022072	0.0287213
GSONMG00024947001	2.93988	3.13855	0.00022551	0.0292629	K06856	IGH; immunoglobulin heavy chain
GSONMG00054562001	-2.11335	6.84174	0.000238041	0.0308031	K07232	CHAC, chaC; glutathione-specific gamma-glutamylcyclotransferase [EC:4.3.2.7]
GSONMG00022931001	-2.78795	3.22597	0.000240181	0.030994	K12171	SH3RF, POSH; E3 ubiquitin-protein ligase SH3RF [EC:2.3.2.27]
GSONMG00055952001	-2.15874	5.8789	0.000242703	0.0312329	K21554	CREBRF, LRF; CREB3 regulatory factor
GSONMG00048895001	-2.26527	4.71074	0.000243692	0.0312738	K14719	SLC39A13, ZIP13; solute carrier family 39 (zinc transporter), member 13
GSONMG00057746001	3.24685	2.74323	0.000246393	0.0315335
GSONMG00041546001	2.8978	3.01523	0.000247401	0.0315758	K20217	UBE2E; ubiquitin-conjugating enzyme E2 E [EC:2.3.2.23]
GSONMG00055129001	-2.32868	4.59793	0.000249905	0.0318082	K16857	THBS1; thrombospondin 1
GSONMG00028450001	2.41199	4.15618	0.000251595	0.0319361	K00933	E2.7.3.2; creatine kinase [EC:2.7.3.2]
GSONMG00064360001	-2.14893	5.96445	0.00025408	0.0321639
GSONMG00001312001	2.37013	4.20821	0.000255504	0.0322565	K05654	ABCB3, TAP2; ATP-binding cassette, subfamily B (MDR/TAP), member 3
GSONMG00078218001	-2.3198	4.5112	0.000259904	0.0327234
GSONMG00021357001	-2.40142	4.0921	0.000268607	0.0337279
GSONMG00056103001	-2.16307	5.79985	0.000270907	0.0339252	K07612	GJA3, CX46; gap junction alpha-3 protein
GSONMG00020175001	2.4542	3.86292	0.000275049	0.0343517	K05853	ATP2A; P-type Ca2+ transporter type 2A [EC:7.2.2.10]
GSONMG00012341001	3.36186	2.39656	0.000283838	0.0353545	K13887	CORO2; coronin-2
GSONMG00042934001	2.1251	5.96377	0.000292118	0.0362889	K06275	PARV; parvin
GSONMG00036804001	-2.78987	2.97772	0.00029456	0.0364949	K08755	FABP6; fatty acid-binding protein 6, ileal (gastrotropin)
GSONMG00062737001	2.02972	10.7943	0.00029569	0.0365377	K01403	MMP9; matrix metalloproteinase-9 (gelatinase B) [EC:3.4.24.35]
GSONMG00000753001	2.20919	4.97167	0.000299956	0.0369667
GSONMG00016586001	-2.43903	3.84708	0.000303165	0.0372637
GSONMG00024957001	-5.57411	1.85799	0.000322504	0.037939
GSONMG00060129001	5.57334	1.87303	0.000322504	0.037939
GSONMG00058705001	5.56703	1.8698	0.000322504	0.037939
GSONMG00082349001	5.56703	1.8698	0.000322504	0.037939
GSONMG00024927001	5.56476	1.86842	0.000322504	0.037939
GSONMG00064096001	5.55349	1.8597	0.000322504	0.037939
GSONMG00005308001	5.55198	1.85588	0.000322504	0.037939
GSONMG00045616001	-5.54783	1.84449	0.000322504	0.037939
GSONMG00013242001	-5.54417	1.83987	0.000322504	0.037939
GSONMG00047044001	-5.54058	1.8372	0.000322504	0.037939
GSONMG00051895001	-5.53747	1.83554	0.000322504	0.037939	K13517	MBOAT1_2; lysophospholipid acyltransferase 1/2 [EC:2.3.1.51 2.3.1.-]
GSONMG00067723001	-5.52645	1.83036	0.000322504	0.037939
GSONMG00081498001	5.51627	1.83572	0.000322504	0.037939
GSONMG00016315001	-5.50474	1.81602	0.000322504	0.037939
GSONMG00043212001	-5.50474	1.81602	0.000322504	0.037939
GSONMG00027194001	5.4976	1.82155	0.000322504	0.037939	K15985	PKIA; cAMP-dependent protein kinase inhibitor alpha
GSONMG00054473001	5.4976	1.82155	0.000322504	0.037939
GSONMG00033395001	2.94586	2.86162	0.000331115	0.0387563	K13809	CMPK2; UMP-CMP kinase 2, mitochondrial [EC:2.7.4.14]
GSONMG00036731001	-2.78068	2.85475	0.000331115	0.0387563	K17566	PPP1R27; protein phosphatase 1 regulatory subunit 27
GSONMG00035215001	-3.42669	2.54123	0.000338039	0.0392707
GSONMG00031008001	3.22131	2.54092	0.000338039	0.0392707
GSONMG00011374001	-3.21905	2.54555	0.000338039	0.0392707
GSONMG00041125001	-2.16461	4.95761	0.000343486	0.0398042	K06519	SLC3A2, MDU1, CD98; solute carrier family 3, member 2
GSONMG00007612001	-2.16925	5.092	0.000345312	0.0399165	K07431	CYP8B1; sterol 12-alpha-hydroxylase [EC:1.14.18.8 1.14.14.139]
GSONMG00037918001	-2.11012	5.59545	0.000349482	0.0402005	K09487	HSP90B, TRA1; heat shock protein 90kDa beta
GSONMG00039044001	-2.35788	4.20723	0.000349495	0.0402005
GSONMG00081492001	2.28765	4.25943	0.000350728	0.040243	K12799	PYCARD, ASC; apoptosis-associated speck-like protein containing a CARD
GSONMG00058593001	-2.86721	3.06065	0.000366487	0.0419479	K07830	RRAS2, TC21; Ras-related protein R-Ras2
GSONMG00021275001	-3.54376	2.33408	0.000371215	0.0421782
GSONMG00082181001	-3.38372	2.34866	0.000371215	0.0421782	K09512	DNAJB6; DnaJ homolog subfamily B member 6
GSONMG00079074001	3.3166	2.3708	0.000371215	0.0421782
GSONMG00018980001	2.23903	4.42876	0.000378151	0.0428617
GSONMG00039563001	1.98926	9.96091	0.000386416	0.0436922
GSONMG00042049001	-2.09651	5.39782	0.000411137	0.0463749	K14383	SLC5A3, SMIT; solute carrier family 5 (sodium/myo-inositol cotransporter), member 3
GSONMG00019772001	2.59415	3.16691	0.000440605	0.0495787
GSONMG00071610001	-2.42201	3.65589	0.000452036	0.0504063	K06751	MHC1; MHC class I antigen
GSONMG00059083001	2.11331	5.10808	0.000458214	0.0504063	K02209	MCM5, CDC46; DNA replication licensing factor MCM5 [EC:3.6.4.12]
GSONMG00000420001	1.97426	8.10871	0.00046749	0.0504063
GSONMG00029153001	-2.11591	5.15543	0.000472724	0.0504063	K09535	DNAJC15; DnaJ homolog subfamily C member 15
GSONMG00025307001	5.50136	1.82958	0.000476093	0.0504063
GSONMG00047092001	-5.49584	1.81104	0.000476093	0.0504063
GSONMG00027446001	-5.49269	1.8085	0.000476093	0.0504063	K23267	APCS, SAP; serum amyloid P component
GSONMG00061610001	-5.47581	1.80063	0.000476093	0.0504063
GSONMG00001773001	-5.4703	1.79571	0.000476093	0.0504063
GSONMG00070994001	-5.4703	1.79571	0.000476093	0.0504063
GSONMG00036184001	-5.4674	1.79445	0.000476093	0.0504063	K09037	MAFF_G_K; transcription factor MAFF/G/K
GSONMG00031010001	-5.46572	1.79219	0.000476093	0.0504063
GSONMG00048111001	5.4651	1.80851	0.000476093	0.0504063
GSONMG00037866001	5.46184	1.80658	0.000476093	0.0504063
GSONMG00068328001	5.46184	1.80658	0.000476093	0.0504063	K17968	TRIAP1, MDM35; TRIAP1/MDM35 family protein
GSONMG00066296001	-5.45575	1.78772	0.000476093	0.0504063	K05750	NCKAP1, NAP125; NCK-associated protein 1
GSONMG00063267001	5.44735	1.79511	0.000476093	0.0504063
GSONMG00035183001	5.44164	1.7923	0.000476093	0.0504063
GSONMG00006123001	-5.43533	1.77508	0.000476093	0.0504063
GSONMG00026008001	-5.43292	1.7742	0.000476093	0.0504063
GSONMG00041400001	-5.41429	1.76307	0.000476093	0.0504063	K12329	PPP1R12B, MYPT2; protein phosphatase 1 regulatory subunit 12B
GSONMG00015394001	-5.41221	1.76158	0.000476093	0.0504063
GSONMG00062906001	-5.41221	1.76158	0.000476093	0.0504063	K03259	EIF4E; translation initiation factor 4E
GSONMG00023944001	5.41191	1.77196	0.000476093	0.0504063
GSONMG00039804001	5.41191	1.77196	0.000476093	0.0504063
GSONMG00014596001	5.40461	1.77028	0.000476093	0.0504063
GSONMG00081246001	3.40249	2.30704	0.000487774	0.051526	K10174	TBR1; T-box brain protein 1
GSONMG00031685001	-2.18806	4.3989	0.000491453	0.0516803	K09044	ATF5; activating transcription factor 5
GSONMG00023457001	-2.18332	4.39748	0.000491453	0.0516803	K20123	PACSIN; protein kinase C and casein kinase substrate in neurons protein
GSONMG00013212001	-2.78532	2.90483	0.000502902	0.0526465	K06480	ITGA1, CD49a; integrin alpha 1
GSONMG00047816001	-2.61787	2.91933	0.000502902	0.0526465
GSONMG00037508001	-2.75774	3.0023	0.000604464	0.0629954	K13084	TMEM55; phosphatidylinositol-4,5-bisphosphate 4-phosphatase [EC:3.1.3.78]
GSONMG00076161001	2.62461	3.0041	0.000604464	0.0629954	K04144	DRD1; dopamine receptor D1
GSONMG00064086001	-2.24298	4.08986	0.000606493	0.0630658	K20123	PACSIN; protein kinase C and casein kinase substrate in neurons protein
GSONMG00020174001	2.22702	4.04803	0.000615909	0.0639022	K05853	ATP2A; P-type Ca2+ transporter type 2A [EC:7.2.2.10]
GSONMG00046041001	2.3244	3.61403	0.00063	0.0652189
GSONMG00054994001	2.28002	3.90997	0.000636814	0.0657782	K05673	ABCC4; ATP-binding cassette, subfamily C (CFTR/MRP), member 4
GSONMG00026276001	3.51871	2.25949	0.000644032	0.0663766	K13649	FOLR; folate receptor
GSONMG00015841001	1.94514	6.70043	0.000653554	0.0672093
GSONMG00055971001	-2.11124	4.87038	0.000656049	0.0673173	K21846	TMEM150; transmembrane protein 150
GSONMG00004311001	2.16532	4.07684	0.000657538	0.0673218	K15116	SLC25A33_36, RIM2; solute carrier family 25, member 33/36
GSONMG00055790001	1.98498	5.78068	0.000666713	0.0681115	K00814	GPT, ALT; alanine transaminase [EC:2.6.1.2]
GSONMG00056536001	-1.9573	6.35419	0.000673138	0.0685467	K15730	PTGES3; cytosolic prostaglandin-E synthase [EC:5.3.99.3]
GSONMG00023731001	-1.91659	7.91873	0.000673916	0.0685467	K09582	PDIA4, ERP72; protein disulfide-isomerase A4 [EC:5.3.4.1]
GSONMG00047261001	2.31241	3.67792	0.000689009	0.0686694	K06499	CEACAM, CD66; carcinoembryonic antigen-related cell adhesion molecule
GSONMG00061183001	-3.20215	2.42235	0.000699552	0.0686694	K08879	HSPB8; heat shock protein beta-8
GSONMG00046204001	3.07004	2.4545	0.000699552	0.0686694	K22282	FAXDC2; fatty acid hydroxylase domain-containing protein 2
GSONMG00052622001	-5.40312	1.75699	0.0007105	0.0686694
GSONMG00028122001	5.38612	1.75969	0.0007105	0.0686694
GSONMG00019849001	-5.38186	1.74448	0.0007105	0.0686694	K04828	ASIC2, ACCN1, BNAC1; acid-sensing ion channel 2
GSONMG00056548001	5.37659	1.75188	0.0007105	0.0686694
GSONMG00016569001	-5.37519	1.74067	0.0007105	0.0686694
GSONMG00031061001	-5.37519	1.74067	0.0007105	0.0686694
GSONMG00059045001	5.36962	1.74795	0.0007105	0.0686694
GSONMG00015029001	5.36752	1.75146	0.0007105	0.0686694
GSONMG00016765001	5.36752	1.75146	0.0007105	0.0686694
GSONMG00025486001	-5.35286	1.72757	0.0007105	0.0686694
GSONMG00053880001	5.34438	1.7366	0.0007105	0.0686694
GSONMG00036440001	5.33546	1.73039	0.0007105	0.0686694
GSONMG00054079001	5.33472	1.73251	0.0007105	0.0686694	K22075	BOLA3; BolA-like protein 3
GSONMG00013111001	5.33292	1.73048	0.0007105	0.0686694
GSONMG00042992001	-5.32697	1.71408	0.0007105	0.0686694	K08804	STK17; serine/threonine kinase 17 [EC:2.7.11.1]
GSONMG00000821001	-5.32616	1.71381	0.0007105	0.0686694	K14625	CCL20; C-C motif chemokine 20
GSONMG00053816001	5.32561	1.72619	0.0007105	0.0686694	K00029	E1.1.1.40, maeB; malate dehydrogenase (oxaloacetate-decarboxylating)(NADP+) [EC:1.1.1.40]
GSONMG00026481001	5.32431	1.72623	0.0007105	0.0686694
GSONMG00035134001	5.31992	1.7201	0.0007105	0.0686694
GSONMG00076411001	5.31346	1.71928	0.0007105	0.0686694
GSONMG00016227001	4.18496	1.74697	0.0007105	0.0686694	K23468	CASQ1; calsequestrin 1
GSONMG00074945001	-2.60393	2.98356	0.000716607	0.0691162	K10406	KIFC2_3; kinesin family member C2/C3
GSONMG00039015001	-2.87453	2.59702	0.000723195	0.0696075	K09448	TEAD; transcriptional enhancer factor
GSONMG00032969001	-2.90929	2.73902	0.000729202	0.070041
GSONMG00065261001	4.50561	2.02976	0.00073696	0.070351	K14361	OSTBETA, OSTB, SLC51A2; organic solute transporter subunit beta
GSONMG00066333001	3.72537	2.05108	0.00073696	0.070351	K22282	FAXDC2; fatty acid hydroxylase domain-containing protein 2
GSONMG00052702001	3.51325	2.03392	0.00073696	0.070351	K07913	RAB26; Ras-related protein Rab-26
GSONMG00037604001	2.34443	3.28242	0.000780997	0.0744024
GSONMG00079007001	2.52313	3.15712	0.000803508	0.0762351	K00463	IDO, INDO; indoleamine 2,3-dioxygenase [EC:1.13.11.52]
GSONMG00063255001	-2.43252	3.18128	0.000803508	0.0762351	K10386	PPL; periplakin
GSONMG00070301001	2.41517	3.42707	0.000838865	0.0791325	K08593	SENP3; sentrin-specific protease 3 [EC:3.4.22.68]
GSONMG00018071001	2.40783	3.42881	0.000838865	0.0791325	K23781
GSONMG00062287001	-2.12034	4.43799	0.000839143	0.0791325	K19029	PFKFB2; 6-phosphofructo-2-kinase / fructose-2,6-biphosphatase 2 [EC:2.7.1.105 3.1.3.46]
GSONMG00078267001	3.4124	2.23895	0.000854579	0.0802632
GSONMG00050634001	3.13003	2.26095	0.000854579	0.0802632	K12046	TNNT3; troponin T, fast skeletal muscle
GSONMG00050211001	-2.40116	3.32993	0.000867611	0.0813233
GSONMG00044516001	-2.60981	2.8384	0.000874086	0.0817657
GSONMG00038307001	-2.31497	3.56772	0.000883806	0.0825092
GSONMG00067050001	-1.88108	7.07325	0.00088992	0.0829138	K17262	TBCB, CKAP1, ALF1; tubulin-specific chaperone B
GSONMG00007714001	2.96264	2.56913	0.000904905	0.0839741	K04659	THBS2S; thrombospondin 2/3/4/5
GSONMG00078926001	-2.77872	2.57355	0.000904905	0.0839741
GSONMG00003885001	1.905	6.33761	0.000918774	0.0850917
GSONMG00064840001	-1.94858	5.5447	0.000924221	0.0854263	K08514	VAMP5; vesicle-associated membrane protein 5
GSONMG00056508001	2.31357	3.55697	0.000990847	0.0914032
GSONMG00076973001	-2.07662	4.34279	0.00100315	0.0923557	K00280	LOXL2_3_4; lysyl oxidase-like protein 2/3/4 [EC:1.4.3.-]
GSONMG00076088001	-1.91897	5.61514	0.00103235	0.0948563	K15544	SSU72; RNA polymerase II subunit A C-terminal domain phosphatase SSU72 [EC:3.1.3.16]
GSONMG00023366001	2.28159	3.23963	0.00103652	0.0950522	K12625	LSM6; U6 snRNA-associated Sm-like protein LSm6
GSONMG00032085001	-1.91776	5.54439	0.00105669	0.095173	K08270	DDIT4, REDD1; DNA-damage-inducible transcript 4
GSONMG00017578001	-5.31172	1.70421	0.00107257	0.095173	K13120	FAM32A; protein FAM32A
GSONMG00018448001	5.29455	1.70915	0.00107257	0.095173
GSONMG00022848001	5.29455	1.70915	0.00107257	0.095173
GSONMG00004501001	-5.2836	1.68912	0.00107257	0.095173	K23500	SFXN1_3; sideroflexin-1/3
GSONMG00012057001	5.27393	1.69825	0.00107257	0.095173
GSONMG00009614001	5.27057	1.69598	0.00107257	0.095173
GSONMG00056182001	5.27026	1.69437	0.00107257	0.095173
GSONMG00030478001	5.26918	1.69381	0.00107257	0.095173
GSONMG00033797001	-5.25545	1.67334	0.00107257	0.095173	K04455	HSPB1; heat shock protein beta-1
GSONMG00022401001	5.25514	1.68579	0.00107257	0.095173
GSONMG00014034001	-5.25161	1.67098	0.00107257	0.095173
GSONMG00018080001	-5.25161	1.67098	0.00107257	0.095173
GSONMG00067958001	5.24729	1.68262	0.00107257	0.095173
GSONMG00029935001	-5.24506	1.66784	0.00107257	0.095173
GSONMG00020067001	5.23065	1.67112	0.00107257	0.095173
GSONMG00031184001	5.20395	1.65759	0.00107257	0.095173
GSONMG00001891001	-2.02941	4.71909	0.00107653	0.0953421
GSONMG00011104001	-2.31939	3.39403	0.00108076	0.0955359
GSONMG00029016001	2.50099	3.12246	0.00108684	0.0958914
GSONMG00010890001	2.79295	2.68246	0.00109801	0.0965111
GSONMG00068535001	2.77632	2.6709	0.00109801	0.0965111
GSONMG00031279001	-1.99328	5.09006	0.00110159	0.0966434
GSONMG00020400001	-1.95094	5.01644	0.00112075	0.098139
GSONMG00038977001	2.10583	4.05846	0.00112717	0.0985165	K02209	MCM5, CDC46; DNA replication licensing factor MCM5 [EC:3.6.4.12]
GSONMG00032145001	2.18765	3.67991	0.00113374	0.0988069
GSONMG00016565001	-2.28519	3.30497	0.00113474	0.0988069	K11454	CBX7; chromobox protein 7
GSONMG00029653001	2.4936	3.02084	0.00114335	0.0991865	K06002	PGA; pepsin A [EC:3.4.23.1]
GSONMG00014533001	2.42886	3.04675	0.00114335	0.0991865
GSONMG00068903001	2.87969	2.39775	0.00115761	0.100237
GSONMG00005312001	-1.83164	7.58537	0.00116518	0.100705	K09498	CCT6; T-complex protein 1 subunit zeta
GSONMG00080939001	-1.9117	5.67631	0.00117066	0.100831
GSONMG00041246001	1.90421	5.5081	0.00117096	0.100831	K08202	SLC22A4_5, OCTN; MFS transporter, OCT family, solute carrier family 22 (organic cation transporter), member 4/5
GSONMG00079391001	-1.80887	9.24747	0.00118793	0.102103	K04079	HSP90A, htpG; molecular chaperone HtpG
GSONMG00025774001	-1.99352	4.64211	0.00119324	0.102371	K11205	GCLM; glutamate--cysteine ligase regulatory subunit
GSONMG00081484001	1.98492	4.67177	0.00122554	0.104948	K12946	SPCS1; signal peptidase complex subunit 1 [EC:3.4.-.-]
GSONMG00058957001	2.24179	3.38522	0.00122844	0.105003
GSONMG00076841001	-1.89834	5.80117	0.00124332	0.106081	K01084	G6PC; glucose-6-phosphatase [EC:3.1.3.9]
GSONMG00030029001	2.35552	3.12003	0.00126655	0.107865	K06695	PSMC3IP; 26S proteasome regulatory subunit, ATPase 3, interacting protein
GSONMG00043975001	-2.67953	2.78518	0.00127668	0.108529
GSONMG00029700001	-1.98271	4.72175	0.00128849	0.109334
GSONMG00050693001	2.06716	4.04358	0.00132569	0.112131	K00933	E2.7.3.2; creatine kinase [EC:2.7.3.2]
GSONMG00006515001	-1.92746	4.99411	0.00132627	0.112131	K20029	ZDHHC3_7_25; palmitoyltransferase ZDHHC3/7/25 [EC:2.3.1.225]
GSONMG00065191001	-2.02582	4.25965	0.00136252	0.114779	K10223	CH25H; cholesterol 25-hydroxylase [EC:1.14.99.38]
GSONMG00028508001	-2.0018	4.26236	0.00136252	0.114779	K18161	NDUFAF4; NADH dehydrogenase [ubiquinone] 1 alpha subcomplex assembly factor 4
GSONMG00001402001	-1.82929	6.30319	0.0013851	0.116471
GSONMG00001311001	1.83366	6.29203	0.00139887	0.117417	K02741	PSMB9, LMP2; 20S proteasome subunit beta 9 [EC:3.4.25.1]
GSONMG00054936001	2.1435	3.64385	0.00140163	0.117436
GSONMG00026815001	-2.07345	4.11852	0.00142714	0.11936
GSONMG00040011001	2.77359	2.51255	0.00142992	0.119378	K06856	IGH; immunoglobulin heavy chain
GSONMG00039033001	2.38441	2.89002	0.00144059	0.120053
GSONMG00068094001	-1.78192	8.27612	0.00144637	0.120271	K09584	PDIA6, TXNDC7; protein disulfide-isomerase A6 [EC:5.3.4.1]
GSONMG00055416001	1.97915	4.33512	0.00144836	0.120271	K04724	CFLAR, FLIP; CASP8 and FADD-like apoptosis regulator
GSONMG00060981001	1.9196	4.9386	0.00145374	0.120503
GSONMG00022686001	-1.90037	5.00982	0.00146918	0.121566	K09880	mtnC, ENOPH1; enolase-phosphatase E1 [EC:3.1.3.77]
GSONMG00054416001	-2.23521	3.68468	0.00147332	0.121693
GSONMG00061536001	-1.79906	7.12407	0.00148011	0.122037	K12795	SUGT1, SGT1; suppressor of G2 allele of SKP1
GSONMG00036912001	-2.14718	3.57756	0.00148324	0.122079
GSONMG00057279001	-3.14554	2.31474	0.00149795	0.122855	K18628	TEKT1; tektin-1
GSONMG00060607001	2.92061	2.35314	0.00149795	0.122855	K10249	ELOVL4; elongation of very long chain fatty acids protein 4 [EC:2.3.1.199]
GSONMG00046981001	-1.76199	10.1487	0.00153801	0.12592	K09487	HSP90B, TRA1; heat shock protein 90kDa beta
GSONMG00015475001	2.60234	2.77022	0.00154783	0.125965
GSONMG00028952001	2.53352	2.77498	0.00154783	0.125965
GSONMG00053793001	-2.49322	2.77749	0.00154783	0.125965
GSONMG00044839001	1.94802	4.67386	0.00154961	0.125965
GSONMG00021200001	-1.84656	5.70278	0.00155209	0.125965	K15559	RTT103; regulator of Ty1 transposition protein 103
GSONMG00028688001	2.15254	3.49736	0.00157718	0.127779
GSONMG00004683001	1.982	4.35846	0.0015895	0.128324	K11155	DGAT1; diacylglycerol O-acyltransferase 1 [EC:2.3.1.20 2.3.1.75 2.3.1.76]
GSONMG00073471001	-1.77323	7.47013	0.00160667	0.128324	K08057	CALR; calreticulin
GSONMG00022061001	5.20527	1.65967	0.001639	0.128324	K20355	ERP27; endoplasmic reticulum protein 27
GSONMG00057620001	5.19552	1.65483	0.001639	0.128324
GSONMG00012755001	-5.19469	1.64036	0.001639	0.128324
GSONMG00022216001	5.19421	1.65363	0.001639	0.128324
GSONMG00011047001	5.18563	1.64814	0.001639	0.128324
GSONMG00028381001	5.18367	1.64836	0.001639	0.128324
GSONMG00063578001	-5.17659	1.63127	0.001639	0.128324	K23926
GSONMG00018218001	5.17285	1.64142	0.001639	0.128324	K09042	BACH; transcription regulator BACH
GSONMG00007649001	-5.15088	1.61668	0.001639	0.128324
GSONMG00030148001	-5.15088	1.61668	0.001639	0.128324
GSONMG00018452001	5.14732	1.6278	0.001639	0.128324
GSONMG00023843001	5.14498	1.62538	0.001639	0.128324
GSONMG00073285001	5.14498	1.62538	0.001639	0.128324
GSONMG00066040001	-5.14132	1.61198	0.001639	0.128324
GSONMG00033495001	-5.12927	1.60554	0.001639	0.128324	K12325	NPR3; atrial natriuretic peptide clearance receptor
GSONMG00004958001	-5.10991	1.59535	0.001639	0.128324
GSONMG00045499001	-5.10991	1.59535	0.001639	0.128324
GSONMG00046412001	-3.84772	1.63962	0.001639	0.128324
GSONMG00056574001	2.777	2.62848	0.00167016	0.130326	K05738	MYL1; myosin light chain 1
GSONMG00065123001	-2.76256	2.61401	0.00167016	0.130326
GSONMG00054047001	2.37709	2.89727	0.00172306	0.134229
GSONMG00006023001	1.93986	4.39393	0.00173674	0.135069	K02540	MCM2; DNA replication licensing factor MCM2 [EC:3.6.4.12]
GSONMG00055528001	1.90402	4.59982	0.00174958	0.135841
GSONMG00043986001	-2.0074	4.18641	0.00176099	0.136498	K01025	SULT1; sulfotransferase [EC:2.8.2.-]
GSONMG00031890001	1.81221	5.92127	0.00179246	0.138707
GSONMG00071848001	2.66014	2.48306	0.00180601	0.139524
GSONMG00036700001	1.9129	4.65425	0.00181551	0.140026	K12893	SFRS4_5_6; splicing factor, arginine/serine-rich 4/5/6
GSONMG00048091001	1.83431	5.49016	0.00182057	0.140184
GSONMG00013635001	1.76585	6.86407	0.00183587	0.141129
GSONMG00067707001	1.74631	7.86346	0.00184065	0.141263	K04802	PCNA; proliferating cell nuclear antigen
GSONMG00031610001	-2.57244	2.72265	0.00188061	0.143856
GSONMG00039882001	-2.50809	2.73536	0.00188061	0.143856
GSONMG00065250001	2.21304	3.3823	0.00191	0.145865
GSONMG00051626001	2.06645	3.60349	0.00193586	0.147598	K03256	TRM6, GCD10; tRNA (adenine58-N1)-methyltransferase non-catalytic subunit
GSONMG00049164001	-1.90119	4.57707	0.00195463	0.148785
GSONMG00038273001	1.77494	6.07788	0.00196148	0.149063
GSONMG00046842001	-1.8085	5.45902	0.00197394	0.149765
GSONMG00068763001	-3.78393	1.87041	0.00205283	0.155269	K05760	PXN; paxillin
GSONMG00027548001	-3.59285	2.09362	0.00205981	0.155269	K06534	MCAM, CD146; melanoma cell adhesion molecule
GSONMG00055174001	3.06391	2.15466	0.00205981	0.155269	K14360	OSTALPHA, OSTA, SLC51A1; organic solute transporter subunit alpha
GSONMG00058028001	2.97774	2.13268	0.00205981	0.155269	K12375	ARSI_J; arylsulfatase I/J [EC:3.1.6.-]
GSONMG00001228001	2.22837	3.30124	0.00206975	0.155766
GSONMG00066186001	2.13014	3.50551	0.00208167	0.156411
GSONMG00032972001	-1.96229	4.35706	0.00210435	0.15786	K17497	PMM; phosphomannomutase [EC:5.4.2.8]
GSONMG00015252001	1.81576	5.10029	0.00211263	0.158227
GSONMG00030171001	-2.24311	3.13305	0.0021471	0.16055	K16198	YWHAG_H; 14-3-3 protein gamma/eta
GSONMG00032917001	2.07551	3.59017	0.00215862	0.161153
GSONMG00077440001	2.20304	3.3654	0.00216529	0.161218
GSONMG00028330001	1.75441	6.31318	0.00216642	0.161218	K12624	LSM5; U6 snRNA-associated Sm-like protein LSm5
GSONMG00037943001	-2.28015	2.94719	0.00222596	0.165385	K21599	CIART, CHRONO, GM129; circadian-associated transcriptional repressor
GSONMG00049280001	1.73998	6.39267	0.00224494	0.166161	K02738	PSMB6; 20S proteasome subunit beta 1 [EC:3.4.25.1]
GSONMG00065984001	-1.89383	4.49131	0.00224678	0.166161	K09040	NFE2L1_3; nuclear factor erythroid 2-related factor 1/3
GSONMG00066036001	-1.90641	4.61961	0.0022471	0.166161	K01084	G6PC; glucose-6-phosphatase [EC:3.1.3.9]
GSONMG00060871001	-1.7002	8.91361	0.00225427	0.166426	K09497	CCT5; T-complex protein 1 subunit epsilon
GSONMG00032847001	-1.85211	5.08351	0.00228313	0.168291	K22190	MS4A3S; membrane-spanning 4-domains subfamily A member 3/4/8/12/15/18
GSONMG00050917001	-2.05742	3.70081	0.00229735	0.169071	K06856	IGH; immunoglobulin heavy chain
GSONMG00037196001	-1.83013	5.01645	0.00231046	0.169768	K01764	HCCS; cytochrome c heme-lyase [EC:4.4.1.17]
GSONMG00080538001	-1.95739	4.09688	0.00232035	0.170226	K01444	AGA, aspG; N4-(beta-N-acetylglucosaminyl)-L-asparaginase [EC:3.5.1.26]
GSONMG00017659001	1.80401	5.31358	0.00232762	0.170491	K08446	ADGRE5, CD97; CD97 antigen
GSONMG00074183001	-1.7955	5.17212	0.00236329	0.17259	K14570	REX1, REXO1, RNH70; RNA exonuclease 1 [EC:3.1.-.-]
GSONMG00004609001	-2.18497	3.28425	0.00236369	0.17259
GSONMG00048731001	2.08907	3.57581	0.00240856	0.173766	K10615	HERC4; E3 ubiquitin-protein ligase HERC4 [EC:2.3.2.26]
GSONMG00002537001	-2.21314	3.3498	0.00245681	0.173766	K07127	uraH, pucM, hiuH; 5-hydroxyisourate hydrolase [EC:3.5.2.17]
GSONMG00064552001	2.0276	3.64161	0.0024776	0.173766	K19001	HELLS, DDM1; ATP-dependent DNA helicase
GSONMG00015040001	-2.42526	2.81121	0.00247863	0.173766	K09510	DNAJB4; DnaJ homolog subfamily B member 4
GSONMG00057121001	2.28082	2.8215	0.00247863	0.173766
GSONMG00032909001	-2.28659	3.10148	0.00249269	0.173766
GSONMG00058073001	-1.71715	6.47936	0.00252067	0.173766	K14001	SIL1, SLS1; nucleotide exchange factor SIL1
GSONMG00021355001	-1.82126	4.78167	0.00253009	0.173766
GSONMG00068750001	5.09714	1.60157	0.00253716	0.173766
GSONMG00023380001	5.09679	1.60165	0.00253716	0.173766
GSONMG00019676001	-5.07194	1.57575	0.00253716	0.173766
GSONMG00010302001	-5.06936	1.57407	0.00253716	0.173766
GSONMG00035326001	5.06268	1.58261	0.00253716	0.173766
GSONMG00069418001	5.06268	1.58261	0.00253716	0.173766
GSONMG00023306001	5.06209	1.58327	0.00253716	0.173766
GSONMG00007970001	5.05615	1.58026	0.00253716	0.173766
GSONMG00053998001	5.05569	1.57934	0.00253716	0.173766
GSONMG00041903001	5.05559	1.57946	0.00253716	0.173766
GSONMG00053870001	5.05559	1.57946	0.00253716	0.173766
GSONMG00022027001	5.055	1.5792	0.00253716	0.173766	K01897	ACSL, fadD; long-chain acyl-CoA synthetase [EC:6.2.1.3]
GSONMG00060261001	-5.05362	1.56591	0.00253716	0.173766
GSONMG00010951001	-5.04857	1.56341	0.00253716	0.173766
GSONMG00010105001	5.04636	1.5751	0.00253716	0.173766
GSONMG00079308001	-5.03262	1.55544	0.00253716	0.173766
GSONMG00005552001	-5.02859	1.55323	0.00253716	0.173766
GSONMG00035244001	-5.02859	1.55323	0.00253716	0.173766
GSONMG00030564001	-5.01925	1.54842	0.00253716	0.173766	K09542	CRYAB; crystallin, alpha B
GSONMG00079570001	5.01488	1.55872	0.00253716	0.173766
GSONMG00009874001	5.0132	1.55795	0.00253716	0.173766
GSONMG00032339001	5.0132	1.55795	0.00253716	0.173766
GSONMG00062252001	5.0132	1.55795	0.00253716	0.173766
GSONMG00029809001	5.00638	1.55441	0.00253716	0.173766
GSONMG00066784001	-5.00619	1.54188	0.00253716	0.173766	K06593	PVRL4; poliovirus receptor-related 4
GSONMG00063023001	-5.00413	1.5408	0.00253716	0.173766
GSONMG00077041001	5.0034	1.55283	0.00253716	0.173766
GSONMG00055342001	-5.00307	1.54017	0.00253716	0.173766
GSONMG00042346001	-4.99458	1.53594	0.00253716	0.173766
GSONMG00067816001	-4.99458	1.53594	0.00253716	0.173766
GSONMG00018935001	4.98335	1.54246	0.00253716	0.173766
GSONMG00050138001	4.98335	1.54246	0.00253716	0.173766
GSONMG00081929001	-3.08753	2.23787	0.00253895	0.173766
GSONMG00017050001	-2.91262	2.24598	0.00253895	0.173766	K02270	COX7A; cytochrome c oxidase subunit 7a
GSONMG00081750001	-1.77684	5.26241	0.00254018	0.173766
GSONMG00040093001	2.43077	2.58126	0.00256696	0.17534
GSONMG00042492001	-1.73991	5.73907	0.00257306	0.175499	K09517	DNAJB11; DnaJ homolog subfamily B member 11
GSONMG00021203001	1.77748	5.42119	0.00259712	0.176818
GSONMG00035165001	-1.7278	6.16853	0.00260149	0.176818	K09627	PRSS23; serine protease 23 [EC:3.4.21.-]
GSONMG00002239001	1.79277	5.11335	0.00260378	0.176818
GSONMG00009042001	1.77945	5.08719	0.00268711	0.182211	K17592	SACS; sacsin
GSONMG00056303001	1.81859	4.71306	0.00274022	0.185542	K17770	TOM20; mitochondrial import receptor subunit TOM20
GSONMG00066079001	-1.8294	4.59236	0.00278806	0.187264	K21987	POLR2M, GRINL1A; DNA-directed RNA polymerase II subunit GRINL1A
GSONMG00007702001	-2.06067	3.33728	0.00278997	0.187264	K17894	GATA2; GATA-binding protein 2
GSONMG00073542001	-3.47432	2.04339	0.00279186	0.187264	K07604	KRT1; type I keratin, acidic
GSONMG00063089001	3.33782	2.04757	0.00279186	0.187264	K15259	PARP7S; poly [ADP-ribose] polymerase 7/11/12/13 [EC:2.4.2.30]
GSONMG00002571001	3.26176	2.05864	0.00279186	0.187264
GSONMG00061194001	3.0042	2.05338	0.00279186	0.187264	K23226	SATB2; DNA-binding protein SATB2
GSONMG00009858001	-2.45438	2.69058	0.00279437	0.187264	K02270	COX7A; cytochrome c oxidase subunit 7a
GSONMG00074494001	-1.70516	6.28645	0.0027978	0.187264	K15730	PTGES3; cytosolic prostaglandin-E synthase [EC:5.3.99.3]
GSONMG00070775001	1.8578	4.42522	0.00281664	0.188254	K11846	USP18_41; ubiquitin carboxyl-terminal hydrolase 18/41 [EC:3.4.19.12]
GSONMG00047372001	1.79679	4.82173	0.00282708	0.188681	K16904	DCTPP1; dCTP diphosphatase [EC:3.6.1.12]
GSONMG00009791001	2.06977	3.41372	0.00286894	0.191043	K07876	RAB35, RAB1C; Ras-related protein Rab-35
GSONMG00081122001	-1.78954	5.03273	0.00287067	0.191043	K11727	SMARCA1, SNF2L; SWI/SNF-related matrix-associated actin-dependent regulator of chromatin subfamily A member 1 [EC:3.6.4.-]
GSONMG00045785001	1.78147	4.88598	0.00288545	0.191753	K08202	SLC22A4_5, OCTN; MFS transporter, OCT family, solute carrier family 22 (organic cation transporter), member 4/5
GSONMG00011584001	-1.75907	5.35582	0.00289997	0.192443	K17608	STRN1_3_4; striatin 1/3/4
GSONMG00043637001	2.5775	2.43701	0.00290898	0.192766	K01623	ALDO; fructose-bisphosphate aldolase, class I [EC:4.1.2.13]
GSONMG00023461001	-1.88335	4.07652	0.00292185	0.193292
GSONMG00006668001	3.47172	1.87552	0.00293351	0.193292
GSONMG00047928001	-3.17968	1.85058	0.00293351	0.193292	K12275	SEC62; translocation protein SEC62
GSONMG00053785001	-3.11276	1.85566	0.00293351	0.193292
GSONMG00014477001	1.82426	4.5822	0.00294365	0.193686	K04724	CFLAR, FLIP; CASP8 and FADD-like apoptosis regulator
GSONMG00014943001	-2.01216	3.81713	0.00296606	0.194886	K07440	CYP46A1; cholesterol 24-hydroxylase [EC:1.14.14.25]
GSONMG00057907001	2.44389	2.78991	0.00298107	0.195596	K00658	DLST, sucB; 2-oxoglutarate dehydrogenase E2 component (dihydrolipoamide succinyltransferase) [EC:2.3.1.61]
GSONMG00082010001	-1.7285	5.48872	0.00299565	0.196276	K10976	ERO1LB; ERO1-like protein beta [EC:1.8.4.-]
GSONMG00032963001	-1.69946	6.0954	0.00303834	0.198793	K09058	TEF; thyrotrophic embryonic factor
GSONMG00071511001	-1.66232	7.24554	0.00307104	0.200421	K09495	CCT3, TRIC5; T-complex protein 1 subunit gamma
GSONMG00034783001	1.69694	6.14637	0.00307182	0.200421	K12891	SFRS2; splicing factor, arginine/serine-rich 2
GSONMG00065396001	1.83801	4.30476	0.0031079	0.202491
GSONMG00003456001	1.8031	4.66463	0.00316704	0.206057
GSONMG00012850001	1.76668	4.92729	0.00318229	0.20676
GSONMG00056039001	2.47043	2.56008	0.00319499	0.207296
GSONMG00024952001	1.72496	5.39821	0.00322376	0.208872
GSONMG00072522001	-1.72678	5.40852	0.00323349	0.209211	K09502	DNAJA1; DnaJ homolog subfamily A member 1
GSONMG00010379001	2.06297	3.40607	0.00324115	0.209416
GSONMG00073787001	-1.90677	3.82712	0.00324986	0.209688
GSONMG00000068001	-2.29484	2.97875	0.00326403	0.210311
GSONMG00036020001	-1.77795	4.59703	0.00330065	0.212377	K19054	FXN; frataxin [EC:1.16.3.1]
GSONMG00054064001	3.0407	2.22056	0.00332615	0.212842
GSONMG00069041001	-2.90744	2.24115	0.00332615	0.212842
GSONMG00053166001	2.83256	2.22928	0.00332615	0.212842
GSONMG00079004001	2.71168	2.24411	0.00332615	0.212842	K00463	IDO, INDO; indoleamine 2,3-dioxygenase [EC:1.13.11.52]
GSONMG00004248001	-1.97656	3.51507	0.00335873	0.214632
GSONMG00034668001	-1.86995	4.00336	0.00338457	0.215987
GSONMG00059414001	1.82982	4.43029	0.00340075	0.216722
GSONMG00048719001	1.72054	5.23723	0.00347839	0.221367	K10638	UHRF1, NP95; E3 ubiquitin-protein ligase UHRF1 [EC:2.3.2.27]
GSONMG00006125001	-1.8696	4.16598	0.00348541	0.221511
GSONMG00062403001	1.75017	5.00409	0.00350921	0.22272	K18914	FDXR; adrenodoxin-NADP+ reductase [EC:1.18.1.6]
GSONMG00013028001	-1.9447	3.75145	0.00352934	0.223693	K09354	HESX1; homeobox protein expressed in ES cells 1
GSONMG00075844001	2.22076	2.76914	0.00359204	0.227073
GSONMG00073159001	1.9302	3.841	0.00359241	0.227073	K01469	OPLAH, OXP1, oplAH; 5-oxoprolinase (ATP-hydrolysing) [EC:3.5.2.9]
GSONMG00023563001	-1.87038	3.99941	0.00366821	0.231549	K12884	HNRNPC; heterogeneous nuclear ribonucleoprotein C1/C2
GSONMG00032092001	-1.62236	7.76113	0.0037042	0.232932	K04078	groES, HSPE1; chaperonin GroES
GSONMG00081481001	1.86627	4.07493	0.00370919	0.232932	K14538	NUG1, GNL3; nuclear GTP-binding protein
GSONMG00026908001	-2.82426	2.37651	0.00371011	0.232932
GSONMG00039142001	2.66317	2.35757	0.00371011	0.232932
GSONMG00063591001	2.21712	2.85857	0.00373016	0.233876	K16949	SULT3A; amine sulfotransferase [EC:2.8.2.3]
GSONMG00015938001	1.976	3.51444	0.00375729	0.234531	K10400	KIF15; kinesin family member 15
GSONMG00039884001	-1.74127	4.87418	0.00377299	0.234531	K09523	DNAJC3; DnaJ homolog subfamily C member 3
GSONMG00055484001	1.80706	4.2767	0.00378823	0.234531	K01513	ENPP1_3, CD203; ectonucleotide pyrophosphatase/phosphodiesterase family member 1/3 [EC:3.1.4.1 3.6.1.9]
GSONMG00070050001	-3.21058	2.02826	0.00380548	0.234531
GSONMG00076835001	3.09237	2.01096	0.00380548	0.234531	K23695
GSONMG00074688001	2.814	2.03637	0.00380548	0.234531	K24242	NT5C3; cytosolic 5 -nucleotidase 3 [EC:3.1.3.5 3.1.3.-]
GSONMG00035213001	-2.74906	2.03393	0.00380548	0.234531	K05460	HGF; hepatocyte growth factor
GSONMG00026462001	1.78598	4.38757	0.00382408	0.234531	K02212	MCM4, CDC54; DNA replication licensing factor MCM4 [EC:3.6.4.12]
GSONMG00001448001	-2.09553	2.98412	0.00384036	0.234531
GSONMG00012025001	-1.70506	5.23973	0.0038624	0.234531	K03368	SIAT4B; beta-galactoside alpha-2,3-sialyltransferase (sialyltransferase 4B) [EC:2.4.99.4]
GSONMG00073651001	-1.91057	3.73422	0.0038835	0.234531
GSONMG00031041001	-1.61003	7.86375	0.00390337	0.234531	K22583	TIMP2; metalloproteinase inhibitor 2
GSONMG00063029001	2.06437	3.06784	0.00392897	0.234531	K04010	C5AR1, CD88; C5a anaphylatoxin chemotactic receptor 1
GSONMG00017427001	-4.98014	1.52869	0.00398193	0.234531	K17477	FARP1; FERM, RhoGEF and pleckstrin domain-containing protein 1
GSONMG00052968001	-4.96912	1.52329	0.00398193	0.234531	K05035	SLC6A2, NET; solute carrier family 6 (neurotransmitter transporter, noradrenalin) member 2
GSONMG00077873001	4.96659	1.53412	0.00398193	0.234531	K12799	PYCARD, ASC; apoptosis-associated speck-like protein containing a CARD
GSONMG00038881001	4.96571	1.53367	0.00398193	0.234531	K05239	TAC1; tachykinin 1
GSONMG00082539001	-4.96413	1.52068	0.00398193	0.234531
GSONMG00018460001	-4.96107	1.51912	0.00398193	0.234531
GSONMG00031355001	-4.95654	1.51691	0.00398193	0.234531
GSONMG00074195001	-4.95394	1.51558	0.00398193	0.234531
GSONMG00056992001	4.95322	1.52744	0.00398193	0.234531
GSONMG00032884001	-4.95012	1.5137	0.00398193	0.234531
GSONMG00066394001	-4.94135	1.50934	0.00398193	0.234531
GSONMG00022766001	4.93857	1.51997	0.00398193	0.234531	K23926
GSONMG00037371001	4.93541	1.51863	0.00398193	0.234531
GSONMG00057891001	4.93165	1.51664	0.00398193	0.234531
GSONMG00050866001	4.93004	1.51576	0.00398193	0.234531	K07893	RAB6A; Ras-related protein Rab-6A
GSONMG00051292001	4.91587	1.50915	0.00398193	0.234531
GSONMG00046570001	4.91416	1.50786	0.00398193	0.234531
GSONMG00075185001	4.91416	1.50786	0.00398193	0.234531	K06928	NTPCR; nucleoside-triphosphatase [EC:3.6.1.15]
GSONMG00022919001	-4.91354	1.49564	0.00398193	0.234531	K01495	GCH1, folE; GTP cyclohydrolase IA [EC:3.5.4.16]
GSONMG00018459001	4.90773	1.50518	0.00398193	0.234531
GSONMG00080025001	4.90773	1.50518	0.00398193	0.234531	K10694	ZNRF1_2; E3 ubiquitin-protein ligase ZNRF1/2 [EC:2.3.2.27]
GSONMG00018559001	-4.90301	1.49041	0.00398193	0.234531
GSONMG00059020001	-4.90287	1.49041	0.00398193	0.234531	K08556	PGR, NR3C3; progesterone receptor
GSONMG00029456001	4.8977	1.49964	0.00398193	0.234531
GSONMG00045776001	-4.89242	1.4851	0.00398193	0.234531
GSONMG00025365001	-4.89206	1.48508	0.00398193	0.234531
GSONMG00016419001	4.88815	1.495	0.00398193	0.234531
GSONMG00038951001	4.88673	1.49473	0.00398193	0.234531	K23284	C1QL; C1q-related factor
GSONMG00025989001	4.88659	1.49473	0.00398193	0.234531
GSONMG00018915001	-4.87392	1.47633	0.00398193	0.234531
GSONMG00067754001	-4.86563	1.47233	0.00398193	0.234531	K20301	TRAPPC2, TRS20; trafficking protein particle complex subunit 2
GSONMG00080093001	-4.86445	1.47175	0.00398193	0.234531
GSONMG00039485001	4.82808	1.46695	0.00398193	0.234531	K12964	CCL4; C-C motif chemokine 4
GSONMG00057219001	4.82808	1.46695	0.00398193	0.234531
GSONMG00055526001	2.4303	2.51985	0.00398731	0.234531
GSONMG00063635001	2.37727	2.53116	0.00398731	0.234531	K12486	SMAP; stromal membrane-associated protein
GSONMG00066438001	-2.15504	3.11888	0.00400071	0.234727
GSONMG00074126001	-2.13128	3.11941	0.00400071	0.234727	K24030	ZMYND10; zinc finger MYND domain-containing protein 10
GSONMG00030928001	-1.70249	5.34387	0.00400934	0.234937	K09402	FOXJ1; forkhead box protein J1
GSONMG00050076001	-1.66382	5.65914	0.00403783	0.23631
GSONMG00027007001	1.73684	4.60309	0.00409748	0.2395	K10749	GMNN; geminin
GSONMG00005232001	1.72815	4.88826	0.00412182	0.24062
GSONMG00035668001	-1.59228	8.48158	0.00418505	0.243617	K15730	PTGES3; cytosolic prostaglandin-E synthase [EC:5.3.99.3]
GSONMG00065121001	-2.42015	2.63286	0.00418884	0.243617
GSONMG00023889001	-2.35716	2.63633	0.00418884	0.243617	K11989	IHH; indian hedgehog
GSONMG00006224001	-1.64115	6.04756	0.00422409	0.244382	K06821	PLXNB; plexin B
GSONMG00057355001	-3.58535	1.8022	0.00422661	0.244382
GSONMG00073635001	3.20241	1.83338	0.00422661	0.244382	K00457	HPD, hppD; 4-hydroxyphenylpyruvate dioxygenase [EC:1.13.11.27]
GSONMG00072475001	1.96994	3.54458	0.00422822	0.244382	K11846	USP18_41; ubiquitin carboxyl-terminal hydrolase 18/41 [EC:3.4.19.12]
GSONMG00008314001	-1.94006	3.55944	0.00422822	0.244382
GSONMG00080904001	1.90661	3.61212	0.00424682	0.245153
GSONMG00079050001	-1.93173	3.66614	0.0042623	0.245741	K22970	DHRS11; 17beta-estradiol 17-dehydrogenase / 3beta-hydroxysteroid 3-dehydrogenase [EC:1.1.1.62 1.1.1.270]
GSONMG00063783001	-1.73517	4.80951	0.00430949	0.248156	K12408	HSD3B7; cholest-5-ene-3beta,7alpha-diol 3beta-dehydrogenase [EC:1.1.1.181]
GSONMG00057302001	1.73981	4.59463	0.00432104	0.248513
GSONMG00038163001	-2.84274	2.18654	0.00437593	0.25105
GSONMG00002017001	-2.66392	2.19959	0.00437593	0.25105
GSONMG00009523001	-1.60922	6.4756	0.00445064	0.255022	K22556	MANF, ARMET; mesencephalic astrocyte-derived neurotrophic factor
GSONMG00011563001	1.58629	7.77923	0.00445681	0.255062	K04802	PCNA; proliferating cell nuclear antigen
GSONMG00032719001	-1.70243	4.85193	0.00450131	0.257293
GSONMG00046302001	-2.1591	2.92422	0.00452475	0.257999	K08578	CAPN9; calpain-9 [EC:3.4.22.-]
GSONMG00007372001	-2.14686	2.93278	0.00452475	0.257999
GSONMG00003765001	-1.62496	6.08061	0.00455508	0.259411
GSONMG00004006001	2.15644	3.02943	0.0045836	0.260717	K02325	POLE2; DNA polymerase epsilon subunit 2 [EC:2.7.7.7]
GSONMG00024111001	-1.69112	5.03096	0.0046427	0.263756	K09429	K09429, ELF3; E74-like factor 3
GSONMG00007342001	-2.11276	3.19517	0.00465788	0.263975	K04612	CASR; calcium-sensing receptor
GSONMG00027018001	1.98936	3.19369	0.00465788	0.263975
GSONMG00080547001	-1.8263	3.9163	0.00468601	0.265127	K15699	RNF122; RING finger protein 122
GSONMG00064816001	-1.59826	6.66821	0.00469508	0.265127	K09527	DNAJC7; DnaJ homolog subfamily C member 7
GSONMG00048656001	2.02375	3.34171	0.00469529	0.265127	K17612	TESC, CHP3; calcineurin B homologous protein 3
GSONMG00024533001	1.88011	3.76452	0.00470404	0.265202	K24220	MYH1s; myosin heavy chain 1/2/3/4/8/13/7B/15
GSONMG00000728001	1.92737	3.48108	0.00471099	0.265202
GSONMG00005608001	1.8616	3.59883	0.00471369	0.265202	K11793	CRBN; cereblon
GSONMG00064591001	1.70928	4.74688	0.00474263	0.265508	K10732	GINS1, PSF1; GINS complex subunit 1
GSONMG00013604001	-2.66461	2.34106	0.00474763	0.265508
GSONMG00068065001	2.57893	2.31755	0.00474763	0.265508
GSONMG00076108001	2.53383	2.33622	0.00474763	0.265508	K06625	CDKN1A, P21, CIP1; cyclin-dependent kinase inhibitor 1A
GSONMG00044253001	2.52972	2.34166	0.00474763	0.265508
GSONMG00066471001	-1.62416	5.68885	0.00492664	0.275189
GSONMG00069325001	-1.80118	4.23111	0.00494768	0.275843
GSONMG00075306001	1.62057	5.84497	0.00495019	0.275843
GSONMG00081764001	-1.65123	5.60002	0.00497763	0.277038	K09429	K09429, ELF3; E74-like factor 3
GSONMG00008585001	2.40897	2.4893	0.00498948	0.277038
GSONMG00061471001	-2.35038	2.47394	0.00498948	0.277038
GSONMG00056412001	-1.59111	6.5117	0.00503522	0.279245	K17197	NKIRAS; NF-kappa-B inhibitor-interacting Ras-like protein
GSONMG00061284001	-1.86374	3.99135	0.00505739	0.279476	K20685	MCF2, ARHGEF14_21_22; guanine nucleotide exchange factor MCF2
GSONMG00023308001	1.79274	3.99537	0.00505739	0.279476	K00764	purF, PPAT; amidophosphoribosyltransferase [EC:2.4.2.14]
GSONMG00009419001	1.77474	4.00455	0.00505739	0.279476
GSONMG00082468001	-1.73391	4.57126	0.00507183	0.279942	K01596	E4.1.1.32, pckA, PCK; phosphoenolpyruvate carboxykinase (GTP) [EC:4.1.1.32]
GSONMG00032907001	1.6087	5.7926	0.00509788	0.281047
GSONMG00036712001	1.58272	6.50596	0.0051124	0.281515	K06553	VPREB, CD179a; pre-B lymphocyte gene
GSONMG00001735001	-1.8302	3.80783	0.00514259	0.282014
GSONMG00039245001	1.79891	3.81213	0.00514259	0.282014
GSONMG00065059001	2.38858	2.59074	0.00514569	0.282014
GSONMG00036544001	-2.19859	2.60184	0.00514569	0.282014
GSONMG00022281001	1.72419	4.37883	0.00519336	0.284292
GSONMG00049533001	3.06693	2.00913	0.00521701	0.284583
GSONMG00013427001	-3.0423	1.99504	0.00521701	0.284583	K08749	SLC27A6, FATP6; solute carrier family 27 (fatty acid transporter), member 6
GSONMG00057021001	-2.59195	1.99	0.00521701	0.284583	K17795	TIM17; mitochondrial import inner membrane translocase subunit TIM17
GSONMG00061265001	-1.87568	3.58118	0.00523471	0.285215
GSONMG00043904001	2.23783	2.71046	0.00524466	0.285423	K05143	TNFRSF6B, DCR3; tumor necrosis factor receptor superfamily member 6B
GSONMG00057344001	-1.83838	3.52592	0.00525775	0.285554	K00599	METTL6; methyltransferase-like protein 6 [EC:2.1.1.-]
GSONMG00005849001	-1.74524	4.26526	0.00526587	0.285554
GSONMG00056607001	1.72617	4.28112	0.00526587	0.285554
GSONMG00055643001	-1.5994	5.98421	0.00527159	0.285554	K06236	COL1A; collagen type I alpha
GSONMG00023961001	-1.76166	4.23524	0.00529214	0.286026	K04448	JUN; transcription factor AP-1
GSONMG00010836001	1.93258	3.40099	0.0053015	0.286026
GSONMG00013013001	-2.13216	2.80739	0.00530486	0.286026	K06829	CYR61, CCN1, IGFBP10; insulin-like growth factor-binding protein 10
GSONMG00041295001	2.10523	2.8357	0.00530486	0.286026	K09108	TFAP4; transcription factor AP-4
GSONMG00061188001	2.00497	3.32658	0.00532097	0.286233
GSONMG00071536001	-1.96485	3.32748	0.00532097	0.286233
GSONMG00002221001	2.06246	3.18	0.00535005	0.286482	K24220	MYH1s; myosin heavy chain 1/2/3/4/8/13/7B/15
GSONMG00016736001	-2.04799	3.16298	0.00535005	0.286482
GSONMG00067638001	-1.65922	5.09353	0.00535326	0.286482	K09592	EGLN, HPH; hypoxia-inducible factor prolyl hydroxylase [EC:1.14.11.29]
GSONMG00053980001	-2.03019	3.00669	0.00535379	0.286482
GSONMG00056401001	-2.05415	3.08572	0.00535635	0.286482	K00277	LOX; protein-lysine 6-oxidase [EC:1.4.3.13]
GSONMG00060870001	-1.54601	8.54544	0.00536462	0.286595	K09497	CCT5; T-complex protein 1 subunit epsilon
GSONMG00067407001	-1.82715	3.93949	0.00551235	0.293813
GSONMG00031283001	1.79314	3.92884	0.00551235	0.293813	K00602	purH; phosphoribosylaminoimidazolecarboxamide formyltransferase / IMP cyclohydrolase [EC:2.1.2.3 3.5.4.10]
GSONMG00002849001	1.8038	3.83798	0.0055894	0.29724
GSONMG00078382001	1.78981	3.84207	0.0055894	0.29724
GSONMG00014770001	-1.5819	6.29954	0.00562052	0.298554	K17274	S100A10; protein S100-A10
GSONMG00069515001	-1.73614	4.21901	0.00566181	0.300405
GSONMG00001884001	1.81572	3.68891	0.00571937	0.303114	K13181	DDX27, DRS1; ATP-dependent RNA helicase DDX27 [EC:3.6.4.13]
GSONMG00043001001	-2.63924	2.15425	0.00578174	0.305724
GSONMG00018797001	-2.58448	2.17034	0.00578174	0.305724	K03901	F3, CD142; coagulation factor III (tissue factor)
GSONMG00024313001	-1.60818	5.29641	0.00589117	0.311156	K10341	WSB1; WD repeat and SOCS box-containing protein 1
GSONMG00029371001	1.58476	5.81874	0.00592388	0.31253
GSONMG00036658001	-2.04711	3.22036	0.00609278	0.313283
GSONMG00011049001	2.61161	2.29152	0.0060956	0.313283
GSONMG00006134001	-1.67318	4.65557	0.0061075	0.313283
GSONMG00032417001	4.0346	1.72269	0.00614159	0.313283	K06485	ITGA6, CD49f; integrin alpha 6
GSONMG00030955001	-3.80479	1.71521	0.00614159	0.313283	K07374	TUBA; tubulin alpha
GSONMG00019543001	-3.52268	1.70972	0.00614159	0.313283	K12615	EDC3; enhancer of mRNA-decapping protein 3
GSONMG00075800001	-3.13502	1.75509	0.00614159	0.313283	K13377	TGFB3; transforming growth factor beta-3
GSONMG00076038001	-2.92635	1.74685	0.00614159	0.313283	K20909	ANTXR; anthrax toxin receptor
GSONMG00019277001	-1.77385	4.13129	0.00616813	0.313283	K08824	CDKL; cyclin-dependent kinase-like [EC:2.7.11.22]
GSONMG00030835001	1.64211	4.95147	0.00618764	0.313283	K11291	NASP; nuclear autoantigenic sperm protein
GSONMG00043525001	2.0174	3.06512	0.00620773	0.313283	K14318	NUP88; nuclear pore complex protein Nup88
GSONMG00080397001	-1.76992	3.72525	0.0062356	0.313283
GSONMG00042985001	2.48141	2.45664	0.00626034	0.313283
GSONMG00028706001	2.2879	2.45798	0.00626034	0.313283
GSONMG00075288001	-2.17181	2.96074	0.00626099	0.313283
GSONMG00057129001	2.16555	2.89846	0.00630731	0.313283
GSONMG00002413001	-2.43866	2.54163	0.00633515	0.313283
GSONMG00029602001	-2.33731	2.57108	0.00633515	0.313283
GSONMG00023802001	-2.30947	2.54409	0.00633515	0.313283	K04402	GADD45; growth arrest and DNA-damage-inducible protein
GSONMG00063580001	2.12209	2.79585	0.00634144	0.313283	K23926
GSONMG00034095001	4.85964	1.48091	0.00634178	0.313283	K03193	UST; dermatan/chondrotin sulfate uronyl 2-O-sulfotransferase UST [EC:2.8.2.-]
GSONMG00016690001	-4.85061	1.46483	0.00634178	0.313283
GSONMG00055027001	4.84997	1.47632	0.00634178	0.313283	K23284	C1QL; C1q-related factor
GSONMG00001130001	-4.84041	1.46027	0.00634178	0.313283
GSONMG00076254001	-4.83946	1.45979	0.00634178	0.313283	K23908
GSONMG00054465001	-4.83427	1.45727	0.00634178	0.313283	K13753	SLC24A5, NCKX5; solute carrier family 24 (sodium/potassium/calcium exchanger), member 5
GSONMG00017697001	4.83157	1.46764	0.00634178	0.313283
GSONMG00018660001	4.82814	1.4658	0.00634178	0.313283
GSONMG00039029001	4.82814	1.4658	0.00634178	0.313283
GSONMG00050775001	4.82814	1.4658	0.00634178	0.313283
GSONMG00027232001	4.81994	1.46236	0.00634178	0.313283
GSONMG00008522001	-4.81858	1.44986	0.00634178	0.313283	K15116	SLC25A33_36, RIM2; solute carrier family 25, member 33/36
GSONMG00071346001	4.81517	1.46049	0.00634178	0.313283
GSONMG00050561001	-4.80928	1.44523	0.00634178	0.313283
GSONMG00074462001	4.80115	1.45328	0.00634178	0.313283
GSONMG00002105001	-4.80061	1.44132	0.00634178	0.313283
GSONMG00014578001	-4.80061	1.44132	0.00634178	0.313283
GSONMG00076253001	-4.80061	1.44132	0.00634178	0.313283	K23908
GSONMG00056722001	4.79361	1.45017	0.00634178	0.313283
GSONMG00055530001	4.79239	1.45001	0.00634178	0.313283
GSONMG00031241001	-4.7865	1.43433	0.00634178	0.313283
GSONMG00058631001	-4.78422	1.43384	0.00634178	0.313283
GSONMG00079496001	-4.78311	1.4329	0.00634178	0.313283
GSONMG00057566001	-4.77629	1.42991	0.00634178	0.313283
GSONMG00015704001	4.77188	1.43899	0.00634178	0.313283
GSONMG00027072001	-4.76977	1.42691	0.00634178	0.313283
GSONMG00060991001	4.76864	1.43757	0.00634178	0.313283
GSONMG00025578001	4.76842	1.43699	0.00634178	0.313283
GSONMG00009238001	-4.7674	1.42567	0.00634178	0.313283	K11878	PSMG4, PAC4; proteasome assembly chaperone 4
GSONMG00028540001	4.75821	1.43229	0.00634178	0.313283
GSONMG00039397001	-4.75383	1.41954	0.00634178	0.313283
GSONMG00047935001	4.74491	1.42634	0.00634178	0.313283
GSONMG00049312001	4.73847	1.42388	0.00634178	0.313283
GSONMG00073003001	-4.73808	1.41205	0.00634178	0.313283
GSONMG00035763001	-4.73531	1.41092	0.00634178	0.313283
GSONMG00059334001	-4.73085	1.40888	0.00634178	0.313283	K08824	CDKL; cyclin-dependent kinase-like [EC:2.7.11.22]
GSONMG00069957001	-4.73085	1.40888	0.00634178	0.313283
GSONMG00038293001	4.69451	1.40524	0.00634178	0.313283
GSONMG00052700001	4.69451	1.40524	0.00634178	0.313283
GSONMG00063057001	4.69451	1.40524	0.00634178	0.313283
GSONMG00024024001	2.2311	2.70484	0.0063551	0.313283
GSONMG00008265001	2.21427	2.68459	0.0063551	0.313283
GSONMG00033631001	1.57266	5.62542	0.00637833	0.314096
GSONMG00060384001	-1.70797	4.47347	0.00639709	0.314687
GSONMG00067504001	1.69989	4.24168	0.00641945	0.315454
GSONMG00005173001	1.57511	5.48122	0.00649113	0.31864	K11129	NHP2, NOLA2; H/ACA ribonucleoprotein complex subunit 2
GSONMG00037190001	-1.62919	4.7004	0.00663762	0.325488	K08057	CALR; calreticulin
GSONMG00076301001	1.60156	4.93971	0.00671566	0.328968	K02684	PRI1; DNA primase small subunit [EC:2.7.7.102]
GSONMG00034551001	-1.5654	5.65688	0.00679145	0.332332	K14026	SEL1, SEL1L; SEL1 protein
GSONMG00015747001	-1.49854	8.47571	0.00684796	0.334745
GSONMG00024708001	1.66938	4.5896	0.00687652	0.335789
GSONMG00066010001	-1.68471	4.2002	0.00694211	0.338637
GSONMG00030283001	-1.80486	3.65749	0.00695995	0.339152
GSONMG00060612001	1.65354	4.37159	0.00698535	0.340034
GSONMG00079280001	1.52669	6.28798	0.00701419	0.341082	K11276	NPM1; nucleophosmin 1
GSONMG00040213001	-1.5435	5.73028	0.00710193	0.344679	K20899	GBP1_3_4_7; guanylate-binding protein 1/3/4/7
GSONMG00000878001	1.5224	6.33799	0.00710297	0.344679	K11220	STAT1; signal transducer and activator of transcription 1
GSONMG00025944001	-2.7989	1.94165	0.007194	0.348371	K08750	FABP1, L-FABP; fatty acid-binding protein 1, liver
GSONMG00081662001	2.69938	1.97802	0.007194	0.348371	K00933	E2.7.3.2; creatine kinase [EC:2.7.3.2]
GSONMG00019927001	1.97761	2.95505	0.00733073	0.354255	K09631	HGFAC; hepatocyte growth factor activator [EC:3.4.21.-]
GSONMG00002220001	1.9336	2.96847	0.00733073	0.354255	K24220	MYH1s; myosin heavy chain 1/2/3/4/8/13/7B/15
GSONMG00055865001	-1.49209	7.68818	0.00741433	0.357924	K09584	PDIA6, TXNDC7; protein disulfide-isomerase A6 [EC:5.3.4.1]
GSONMG00055804001	-1.56543	5.07478	0.00743944	0.358764	K11275	H1_5; histone H1/5
GSONMG00056804001	1.52626	5.93693	0.00745259	0.358789
GSONMG00069607001	-2.16706	2.85841	0.0074622	0.358789
GSONMG00007678001	-1.90855	3.4003	0.00746307	0.358789
GSONMG00023466001	1.64476	4.47166	0.00749268	0.359842	K08204	SLC22A7, OAT2; MFS transporter, OCT family, solute carrier family 22 (organic anion transporter), member 7
GSONMG00046420001	1.54035	5.63268	0.00755007	0.362225	K06856	IGH; immunoglobulin heavy chain
GSONMG00044965001	-2.13276	2.74743	0.00759263	0.363517	K20033	CDON, CDO; cell adhesion molecule-related/down-regulated by oncogenes
GSONMG00010845001	2.10099	2.77703	0.00759263	0.363517	K02219	CKS1; cyclin-dependent kinase regulatory subunit CKS1
GSONMG00069245001	-1.52234	6.15843	0.00760293	0.363637	K10050	CEBPD; CCAAT/enhancer binding protein (C/EBP), delta
GSONMG00014872001	1.89486	3.34717	0.00761513	0.363847
GSONMG00030121001	1.49796	6.74611	0.00763478	0.36434	K11276	NPM1; nucleophosmin 1
GSONMG00002271001	1.66044	4.10662	0.00765341	0.36434	K00287	DHFR, folA; dihydrofolate reductase [EC:1.5.1.3]
GSONMG00067416001	-1.65195	4.10327	0.00765341	0.36434	K04722	TNFRSF10A_B, TRAILR1_2, DR4_5, CD261_2; tumor necrosis factor receptor superfamily member 10A/B
GSONMG00041651001	1.57259	5.09112	0.00765674	0.36434	K11564	MIS18, FASP1; kinetochore protein Mis18
GSONMG00038427001	2.41491	2.1257	0.00767225	0.364706	K22372	HERC5_6; E3 ISG15--protein ligase [EC:2.3.2.-]
GSONMG00039704001	1.79496	3.6516	0.00768298	0.364844
GSONMG00066820001	-2.09636	2.66662	0.00771498	0.365618
GSONMG00046388001	2.07795	2.65483	0.00771498	0.365618
GSONMG00000537001	-2.3828	2.50593	0.00781684	0.368379	K22286	APOC1; apolipoprotein C-I
GSONMG00045077001	2.27604	2.54055	0.00781684	0.368379
GSONMG00019902001	-2.20571	2.55637	0.00781684	0.368379	K16682	AJUBA, LIMD1, WTIP; LIM domain-containing protein
GSONMG00001771001	2.18744	2.53926	0.00781684	0.368379	K12389	BTS, CLN3; battenin
GSONMG00000052001	1.72101	3.84439	0.00781738	0.368379	K06499	CEACAM, CD66; carcinoembryonic antigen-related cell adhesion molecule
GSONMG00047550001	1.63799	4.50418	0.00782218	0.368379
GSONMG00079547001	2.43482	2.28365	0.00785254	0.368379
GSONMG00039627001	2.39377	2.28166	0.00785254	0.368379
GSONMG00048563001	-2.26917	2.26326	0.00785254	0.368379
GSONMG00062766001	1.56687	5.02463	0.00785939	0.368379	K10638	UHRF1, NP95; E3 ubiquitin-protein ligase UHRF1 [EC:2.3.2.27]
GSONMG00007138001	2.4033	2.3841	0.00787603	0.368379
GSONMG00077201001	-2.40002	2.39801	0.00787603	0.368379
GSONMG00048591001	-2.25901	2.40433	0.00787603	0.368379	K23792
GSONMG00034433001	1.62648	4.35333	0.00788758	0.368549	K01099	INPP5B_F; inositol polyphosphate 5-phosphatase INPP5B/F [EC:3.1.3.36]
GSONMG00053508001	-1.65041	4.02595	0.0079037	0.368932
GSONMG00079380001	1.92692	3.17524	0.00795897	0.370769	K00162	PDHB, pdhB; pyruvate dehydrogenase E1 component beta subunit [EC:1.2.4.1]
GSONMG00031831001	-1.80993	3.19836	0.00795897	0.370769	K01358	clpP, CLPP; ATP-dependent Clp protease, protease subunit [EC:3.4.21.92]
GSONMG00069247001	1.53869	5.43354	0.00798075	0.371412	K02212	MCM4, CDC54; DNA replication licensing factor MCM4 [EC:3.6.4.12]
GSONMG00015693001	-1.58341	4.77249	0.00807292	0.375326	K01530	E7.6.2.1; phospholipid-translocating ATPase [EC:7.6.2.1]
GSONMG00001554001	1.66894	4.13905	0.00809029	0.375759
GSONMG00060109001	-1.72592	3.92885	0.00819091	0.380053
GSONMG00031819001	1.56824	4.82447	0.008257	0.382738	K06856	IGH; immunoglobulin heavy chain
GSONMG00046225001	1.46202	7.76094	0.00854309	0.395606
GSONMG00005946001	1.50613	5.8052	0.00855833	0.395918	K00458	ALOX12; arachidonate 12-lipoxygenase [EC:1.13.11.31]
GSONMG00029489001	1.54491	4.99629	0.00857583	0.396135	K12873	BUD31, G10; bud site selection protein 31
GSONMG00082603001	-1.47299	7.03741	0.00858001	0.396135	K22001	INSL5; insulin-like 5
GSONMG00037049001	1.56363	4.90492	0.00860164	0.39674
GSONMG00046414001	-1.57604	4.81185	0.00862968	0.39764	K23793
GSONMG00039411001	-1.69893	3.57642	0.00868943	0.399774
GSONMG00024251001	1.59872	4.60817	0.00869317	0.399774
GSONMG00060271001	-1.71181	3.78461	0.0087104	0.400172	K11724	BRDT; bromodomain testis-specific protein
GSONMG00049981001	1.61359	4.49509	0.00872884	0.400624
GSONMG00005022001	-1.50905	5.7483	0.00877609	0.402396	K04077	groEL, HSPD1; chaperonin GroEL
GSONMG00061832001	1.80964	3.25369	0.00884373	0.405099
GSONMG00065061001	1.77261	3.51556	0.00891305	0.407475	K02685	PRI2; DNA primase large subunit
GSONMG00081873001	1.69601	3.73399	0.0089131	0.407475
GSONMG00031644001	-1.66531	4.18742	0.00896704	0.409155	K20127	BAIAP2L1, IRTKS; BAI1-associated protein 2-like protein 1
GSONMG00010145001	-3.80032	1.68163	0.00900256	0.409155
GSONMG00013243001	-3.63538	1.64175	0.00900256	0.409155	K10408	DNAH; dynein heavy chain, axonemal
GSONMG00057941001	3.19303	1.68367	0.00900256	0.409155
GSONMG00011376001	-2.91911	1.7127	0.00900256	0.409155	K12328	PPP1R14A, CPI17; protein phosphatase 1 regulatory subunit 14A
GSONMG00046533001	-2.76387	1.69715	0.00900256	0.409155	K08562	NR0B1, DAX1; nuclear receptor subfamily 0 group B member 1
GSONMG00066724001	-1.49984	5.64473	0.00905183	0.410346	K15516	FMR; fragile X mental retardation protein
GSONMG00017464001	-1.54052	5.21292	0.00909696	0.410346	K05689	CDH1, CDHE, CD324; cadherin 1, type 1, E-cadherin
GSONMG00026287001	1.4786	6.25094	0.00909931	0.410346
GSONMG00057621001	2.1224	2.74629	0.00910501	0.410346
GSONMG00044399001	1.95173	2.75151	0.00910501	0.410346
GSONMG00079064001	-1.93651	3.17061	0.00910803	0.410346	K10522	DIABLO, SMAC; diablo
GSONMG00015416001	1.90602	3.16852	0.00910803	0.410346	K02219	CKS1; cyclin-dependent kinase regulatory subunit CKS1
GSONMG00081752001	-1.90434	3.1739	0.00910803	0.410346	K02295	CRY; cryptochrome
GSONMG00074993001	1.83239	3.19438	0.00910803	0.410346
GSONMG00017658001	1.80157	3.43568	0.00915846	0.412219
GSONMG00030052001	-1.56193	4.57277	0.00928486	0.417505
GSONMG00075269001	1.55659	4.82671	0.00930531	0.418021	K03648	UNG, UDG; uracil-DNA glycosylase [EC:3.2.2.27]
GSONMG00072101001	-2.16171	2.61486	0.00938315	0.420057	K15377	SLC44A2_4_5; solute carrier family 44 (choline transporter-like protein), member 2/4/5
GSONMG00022127001	2.02273	2.64786	0.00938315	0.420057
GSONMG00080517001	-1.47385	6.3291	0.00939181	0.420057	K04469	NFKB2; nuclear factor of kappa light polypeptide gene enhancer in B-cells 2
GSONMG00065724001	1.91059	3.10011	0.0094004	0.420057	K01939	purA, ADSS; adenylosuccinate synthase [EC:6.3.4.4]
GSONMG00043132001	1.85621	3.08673	0.0094004	0.420057
GSONMG00062027001	1.54765	5.01787	0.00941871	0.420057	K18695	GPCPD1; glycerophosphocholine phosphodiesterase GPCPD1 [EC:3.1.4.2]
GSONMG00012881001	1.64607	3.95634	0.00942044	0.420057	K02328	POLD2; DNA polymerase delta subunit 2
GSONMG00007267001	-1.76064	3.37634	0.00942885	0.420057	K21987	POLR2M, GRINL1A; DNA-directed RNA polymerase II subunit GRINL1A
GSONMG00024845001	1.46391	6.52145	0.00943355	0.420057
GSONMG00028560001	1.45961	6.63262	0.0094408	0.420057	K06460	CD9, TSPAN29; CD9 antigen
GSONMG00045995001	1.59854	4.33258	0.00947585	0.420937	K00326	E1.6.2.2; cytochrome-b5 reductase [EC:1.6.2.2]
GSONMG00076302001	1.57168	4.62455	0.00947865	0.420937	K02684	PRI1; DNA primase small subunit [EC:2.7.7.102]
GSONMG00052274001	-1.49822	5.45437	0.00952114	0.422363	K04496	CTBP; C-terminal binding protein
GSONMG00010413001	-1.71175	3.76126	0.0095289	0.422363	K24402	MXRA8; matrix remodeling-associated protein 8
GSONMG00069539001	1.45283	6.93538	0.00956012	0.423344	K21870	BANF; barrier-to-autointegration factor
GSONMG00018162001	-1.51969	5.34337	0.00956954	0.423359	K19012	LYVE1; lymphatic vessel endothelial hyaluronan receptor 1
GSONMG00072912001	-1.43584	8.19979	0.00962561	0.425436	K09496	CCT4; T-complex protein 1 subunit delta
GSONMG00035618001	1.45923	6.61488	0.0096363	0.425505
GSONMG00009334001	-2.1679	2.49875	0.00966627	0.426424	K23860
GSONMG00047805001	1.51073	5.25343	0.00974248	0.429379
GSONMG00036633001	-1.60432	4.15315	0.00979278	0.431188	K07989	EAT2; EWS/FLI1 activated transcript 2
GSONMG00038272001	1.56691	4.64488	0.00981001	0.431538	K02540	MCM2; DNA replication licensing factor MCM2 [EC:3.6.4.12]
GSONMG00001408001	1.46799	5.90788	0.00988537	0.431754
GSONMG00008011001	-2.40722	2.34604	0.0099352	0.431754	K12489	ACAP; Arf-GAP with coiled-coil, ANK repeat and PH domain-containing protein
GSONMG00034137001	-2.21412	2.36943	0.0099352	0.431754
GSONMG00016287001	2.12937	2.38173	0.0099352	0.431754
GSONMG00037379001	-1.55349	4.61587	0.00996601	0.431754	K05219	P2RX5; P2X purinoceptor 5
GSONMG00022547001	2.77686	1.8934	0.00997903	0.431754
GSONMG00039320001	-2.74159	1.89334	0.00997903	0.431754	K04440	JNK; mitogen-activated protein kinase 8/9/10 (c-Jun N-terminal kinase) [EC:2.7.11.24]
GSONMG00029045001	2.57254	1.90342	0.00997903	0.431754	K12606	RCD1, CNOT9, CAF40; CCR4-NOT transcription complex subunit 9
GSONMG00028054001	2.54323	1.88777	0.00997903	0.431754
GSONMG00021188001	1.48757	5.49185	0.0100781	0.431754	K11131	DKC1, NOLA4, CBF5; H/ACA ribonucleoprotein complex subunit 4 [EC:5.4.99.-]
GSONMG00039924001	-1.92999	2.91915	0.0100857	0.431754	K06058	DTX; deltex [EC:2.3.2.27]
GSONMG00065486001	-1.68113	3.80544	0.0101433	0.431754
GSONMG00015798001	2.42764	2.21202	0.0101497	0.431754
GSONMG00021306001	-2.40168	2.2301	0.0101497	0.431754	K23897	PRRT2; proline-rich transmembrane protein 2
GSONMG00016639001	-1.51934	4.88101	0.0101602	0.431754	K17686	copA, ctpA, ATP7; P-type Cu+ transporter [EC:7.2.2.8]
GSONMG00027922001	-2.79038	2.06874	0.0102251	0.431754
GSONMG00006422001	2.66349	2.06337	0.0102251	0.431754
GSONMG00079116001	2.65292	2.05668	0.0102251	0.431754	K09115	MNT, ROX; MAX-binding protein
GSONMG00005709001	-2.61216	2.05066	0.0102251	0.431754
GSONMG00050290001	2.56785	2.0926	0.0102251	0.431754
GSONMG00006192001	-1.80844	3.42582	0.0102511	0.431754	K00699	UGT; glucuronosyltransferase [EC:2.4.1.17]
GSONMG00041828001	-4.73532	1.41013	0.0102598	0.431754
GSONMG00026749001	-4.73181	1.4087	0.0102598	0.431754	K08019	RAPGEF5; Rap guanine nucleotide exchange factor 5
GSONMG00050579001	-4.69815	1.39361	0.0102598	0.431754	K04660	DCN; decorin
GSONMG00063890001	4.69339	1.40215	0.0102598	0.431754	K15210	SNAPC3; snRNA-activating protein complex subunit 3
GSONMG00045056001	-4.69066	1.39066	0.0102598	0.431754
GSONMG00066726001	-4.68783	1.38963	0.0102598	0.431754
GSONMG00044726001	-4.68086	1.38555	0.0102598	0.431754
GSONMG00032147001	4.67746	1.39666	0.0102598	0.431754
GSONMG00009492001	4.66533	1.38972	0.0102598	0.431754	K13823	HBB; hemoglobin subunit beta
GSONMG00041912001	-4.66225	1.37779	0.0102598	0.431754	K09370	ISL1; insulin gene enhancer protein ISL-1
GSONMG00076722001	-4.66225	1.37779	0.0102598	0.431754	K02273	COX8; cytochrome c oxidase subunit 8
GSONMG00001263001	-4.65756	1.3757	0.0102598	0.431754
GSONMG00022932001	-4.64851	1.37164	0.0102598	0.431754
GSONMG00012410001	-4.64746	1.37067	0.0102598	0.431754
GSONMG00061020001	4.64049	1.37792	0.0102598	0.431754
GSONMG00010449001	4.62871	1.37594	0.0102598	0.431754
GSONMG00013356001	4.62871	1.37594	0.0102598	0.431754
GSONMG00062538001	4.62871	1.37594	0.0102598	0.431754
GSONMG00030589001	-4.62256	1.36059	0.0102598	0.431754
GSONMG00076688001	4.60045	1.36274	0.0102598	0.431754	K10842	MNAT1; CDK-activating kinase assembly factor MAT1
GSONMG00069821001	4.58724	1.35485	0.0102598	0.431754	K04549	GNGT2; guanine nucleotide-binding protein G(I)/G(S)/G(O) subunit gamma-T2
GSONMG00043475001	-4.57983	1.34186	0.0102598	0.431754	K18622	ADD; adducin
GSONMG00042282001	4.57703	1.35062	0.0102598	0.431754
GSONMG00021163001	4.5695	1.34897	0.0102598	0.431754
GSONMG00009984001	4.56503	1.34825	0.0102598	0.431754
GSONMG00058042001	4.56503	1.34825	0.0102598	0.431754
GSONMG00058855001	4.56503	1.34825	0.0102598	0.431754
GSONMG00065452001	-1.58642	4.46216	0.0102998	0.433049
GSONMG00012028001	1.47114	5.68947	0.0103303	0.433937	K03264	EIF6; translation initiation factor 6
GSONMG00013736001	1.68025	3.75956	0.010428	0.437404	K14992	SLC38A5, SNAT5; solute carrier family 38 (sodium-coupled neutral amino acid transporter), member 5
GSONMG00023738001	1.7995	3.17505	0.0104316	0.437404
GSONMG00071002001	1.51649	4.90179	0.0104443	0.437543	K11220	STAT1; signal transducer and activator of transcription 1
GSONMG00042472001	-1.53594	4.52965	0.0104873	0.438182
GSONMG00052973001	1.99456	2.80906	0.0104878	0.438182	K22376	KCMF1, FIGC; E3 ubiquitin-protein ligase KCMF1 [EC:2.3.2.27]
GSONMG00044102001	-1.84418	2.81965	0.0104878	0.438182
GSONMG00077189001	-1.45423	6.0724	0.0105346	0.439746
GSONMG00052187001	-1.53046	4.87489	0.010594	0.441829
GSONMG00077065001	-1.79918	3.3467	0.0106079	0.442012
GSONMG00031904001	1.6669	3.70098	0.0107395	0.446831	K15137	MED19; mediator of RNA polymerase II transcription subunit 19
GSONMG00071723001	-1.44706	6.04162	0.0107427	0.446831	K17252	CLU; clusterin
GSONMG00079293001	-1.53015	4.70257	0.0108006	0.448835
GSONMG00064705001	-1.82937	3.07448	0.0108481	0.449905	K11488	PCGF3; polycomb group RING finger protein 3
GSONMG00052797001	-1.79923	3.06624	0.0108481	0.449905	K18040	PTPN23; tyrosine-protein phosphatase non-receptor type 23 [EC:3.1.3.48]
GSONMG00073032001	1.51808	4.95839	0.0108553	0.449905	K12593	MPHOSPH6, MPP6; M-phase phosphoprotein 6, animal type
GSONMG00007417001	1.41596	7.70028	0.0108964	0.451209	K03878	ND1; NADH-ubiquinone oxidoreductase chain 1 [EC:7.1.1.2]
GSONMG00013029001	-1.97099	2.71429	0.0109357	0.452432
GSONMG00053587001	-1.5832	4.27483	0.0109513	0.452675
GSONMG00031509001	1.74279	3.30541	0.0110061	0.454539
GSONMG00054106001	-1.57323	4.58861	0.0110208	0.45474
GSONMG00008104001	1.66123	3.6448	0.0110817	0.456851	K01951	guaA, GMPS; GMP synthase (glutamine-hydrolysing) [EC:6.3.5.2]
GSONMG00053430001	1.55313	4.34129	0.0111517	0.459331
GSONMG00015033001	-1.64935	4.00389	0.0113085	0.465378
GSONMG00053173001	2.15547	2.5875	0.0114328	0.468837
GSONMG00028157001	2.08345	2.58168	0.0114328	0.468837
GSONMG00016942001	2.0412	2.59588	0.0114328	0.468837
GSONMG00046171001	-1.98059	2.62125	0.0114328	0.468837	K09228	KRAB; KRAB domain-containing zinc finger protein
GSONMG00026656001	1.48355	5.08837	0.0114609	0.469548	K22764	TMEM107; transmembrane protein 107
GSONMG00048062001	-1.74322	3.40243	0.0114804	0.469548
GSONMG00000020001	1.70555	3.41368	0.0114804	0.469548	K15687	MKRN; E3 ubiquitin-protein ligase makorin [EC:2.3.2.27]
GSONMG00039957001	-1.49295	4.96653	0.011574	0.472786	K10576	UBE2H, UBC8; ubiquitin-conjugating enzyme E2 H [EC:2.3.2.23]
GSONMG00075565001	-1.44617	5.64622	0.0115799	0.472786	K05853	ATP2A; P-type Ca2+ transporter type 2A [EC:7.2.2.10]
GSONMG00011915001	1.45211	5.54094	0.0115964	0.473044	K10524	NRK1_2; nicotinamide/nicotinate riboside kinase [EC:2.7.1.22 2.7.1.173]
GSONMG00064280001	1.51544	4.90339	0.0116377	0.474313	K02219	CKS1; cyclin-dependent kinase regulatory subunit CKS1
GSONMG00054190001	-1.4539	5.59112	0.0117358	0.477895	K01059	LPL; lipoprotein lipase [EC:3.1.1.34]
GSONMG00007121001	-1.47781	5.19086	0.0117488	0.477955
GSONMG00051093001	1.58407	4.15671	0.0117578	0.477955
GSONMG00056507001	1.59907	4.03975	0.0118579	0.481183
GSONMG00044442001	1.58768	4.04715	0.0118579	0.481183
GSONMG00055799001	1.73457	3.52211	0.0118774	0.481556	K14439	SMARCAD1; SWI/SNF-related matrix-associated actin-dependent regulator of chromatin subfamily A containing DEAD/H box 1 [EC:3.6.4.12]
GSONMG00034819001	1.41971	6.50189	0.0119233	0.482901	K15047	HNRNPUL1, E1BAP5; heterogeneous nuclear ribonucleoprotein U-like protein 1
GSONMG00062470001	-1.76488	3.34426	0.0119416	0.482901	K09084	ATOH8; atonal protein 8
GSONMG00031220001	-1.75699	3.34085	0.0119416	0.482901	K08879	HSPB8; heat shock protein beta-8
GSONMG00077354001	1.52846	4.38644	0.0120141	0.485409
GSONMG00045224001	-1.69716	3.62964	0.0122137	0.493046	K02153	ATPeV0E, ATP6H; V-type H+-transporting ATPase subunit e
GSONMG00046460001	-1.38331	8.19873	0.0123974	0.50003	K08057	CALR; calreticulin
GSONMG00019864001	-1.93351	2.78539	0.0124584	0.502052	K06087	CLDN; claudin
GSONMG00004695001	-1.85359	3.05177	0.0125301	0.504205
GSONMG00015627001	1.51737	4.60511	0.0125654	0.504205	K13098	TLS, FUS; RNA-binding protein FUS
GSONMG00077211001	2.2726	2.32231	0.0125659	0.504205
GSONMG00081052001	2.22879	2.34309	0.0125659	0.504205
GSONMG00062535001	-2.16391	2.31652	0.0125659	0.504205	K09598	SPPL3; signal peptide peptidase-like 3 [EC:3.4.23.-]
GSONMG00020987001	1.68791	3.57637	0.0126774	0.507804	K12042	TNNC2; troponin C, skeletal muscle
GSONMG00015190001	-1.67578	3.56362	0.0126774	0.507804
GSONMG00019387001	-1.67671	3.66853	0.0129595	0.517952
GSONMG00071148001	1.60785	3.68563	0.0129595	0.517952	K14847	RPF2; ribosome production factor 2
GSONMG00070326001	1.41552	6.01339	0.0129641	0.517952	K11130	NOP10, NOLA3; H/ACA ribonucleoprotein complex subunit 3
GSONMG00007381001	1.7805	3.18627	0.0130476	0.520844
GSONMG00051650001	1.53496	4.17316	0.0131035	0.520985
GSONMG00024158001	1.93117	2.69207	0.0131545	0.520985
GSONMG00047275001	-1.92003	2.68635	0.0131545	0.520985	K05035	SLC6A2, NET; solute carrier family 6 (neurotransmitter transporter, noradrenalin) member 2
GSONMG00042939001	1.5799	3.98709	0.0131594	0.520985	K06176	truD, PUS7; tRNA pseudouridine13 synthase [EC:5.4.99.27]
GSONMG00026337001	-1.55496	3.98185	0.0131594	0.520985	K08790	STK38, NDR; serine/threonine kinase 38 [EC:2.7.11.1]
GSONMG00035310001	-2.50813	2.15968	0.0131623	0.520985
GSONMG00058083001	2.40614	2.18607	0.0131623	0.520985	K10033	CXCL14, SCYB14; C-X-C motif chemokine 14
GSONMG00045609001	-2.06286	2.20438	0.0131623	0.520985	K18977	HPX; hemopexin
GSONMG00061391001	1.90757	2.97053	0.0131854	0.520985
GSONMG00071944001	1.84887	2.97081	0.0131854	0.520985
GSONMG00020856001	-1.83258	2.95221	0.0131854	0.520985
GSONMG00011741001	1.7949	2.98255	0.0131854	0.520985	K08517	SEC22; vesicle transport protein SEC22
GSONMG00058363001	1.52078	4.25038	0.0132477	0.522125	K11294	NCL, NSR1; nucleolin
GSONMG00058149001	-3.59286	1.61309	0.0133151	0.522125	K06856	IGH; immunoglobulin heavy chain
GSONMG00035440001	3.009	1.64071	0.0133151	0.522125
GSONMG00074828001	2.91828	1.63962	0.0133151	0.522125	K08023	LTBP2_3_4; latent transforming growth factor beta binding protein 2/3/4
GSONMG00021413001	2.89315	1.64278	0.0133151	0.522125
GSONMG00019598001	-2.86446	1.65252	0.0133151	0.522125	K17510	STYK1; tyrosine-protein kinase STYK1 [EC:2.7.10.2]
GSONMG00051366001	-2.85778	1.63978	0.0133151	0.522125	K24064
GSONMG00048000001	2.80509	1.65232	0.0133151	0.522125	K19998	SCFD1, SLY1; sec1 family domain-containing protein 1
GSONMG00005393001	2.76106	1.66716	0.0133151	0.522125
GSONMG00049922001	1.57369	4.06105	0.0133285	0.522212	K22562	COMMD6; COMM domain containing 6
GSONMG00075740001	1.56898	3.86123	0.0134077	0.524871	K14411	MSI; RNA-binding protein Musashi
GSONMG00026293001	1.48275	4.90557	0.0134651	0.526215
GSONMG00001342001	1.62363	3.62088	0.0134666	0.526215	K11495	CENPA; histone H3-like centromeric protein A
GSONMG00019995001	1.56072	4.12751	0.0134793	0.526215
GSONMG00062809001	-1.52972	4.3665	0.0134975	0.526215
GSONMG00024940001	-1.42624	5.67345	0.0134985	0.526215
GSONMG00062468001	1.38937	6.52624	0.0135388	0.527344	K18710	SLBP; histone RNA hairpin-binding protein
GSONMG00035284001	1.56629	3.94565	0.013588	0.528821
GSONMG00048379001	1.49537	4.67066	0.0136711	0.529103	K17769	TOM22; mitochondrial import receptor subunit TOM22
GSONMG00023016001	-2.79189	2.01679	0.0136862	0.529103
GSONMG00046471001	-2.41297	2.04753	0.0136862	0.529103
GSONMG00051861001	-2.41096	2.02572	0.0136862	0.529103	K21554	CREBRF, LRF; CREB3 regulatory factor
GSONMG00003672001	-2.38606	2.0468	0.0136862	0.529103	K24023
GSONMG00037123001	-2.3304	2.02449	0.0136862	0.529103
GSONMG00031688001	2.30023	2.05408	0.0136862	0.529103
GSONMG00019919001	2.17478	2.03397	0.0136862	0.529103
GSONMG00058180001	-1.46451	4.76753	0.0138249	0.534024	K01080	PLPP1_2_3; phosphatidate phosphatase [EC:3.1.3.4]
GSONMG00018961001	-1.61599	3.7997	0.0138898	0.534187	K06097	TJP3, ZO3; tight junction protein 3
GSONMG00045828001	2.67355	1.83707	0.0139248	0.534187
GSONMG00067379001	-2.61945	1.82208	0.0139248	0.534187
GSONMG00064992001	-2.57269	1.87624	0.0139248	0.534187
GSONMG00013239001	-2.55675	1.82897	0.0139248	0.534187	K10408	DNAH; dynein heavy chain, axonemal
GSONMG00055288001	-2.51023	1.85842	0.0139248	0.534187	K04230	GALR1; galanin receptor 1
GSONMG00056952001	1.88648	2.87367	0.0139407	0.534187
GSONMG00037681001	1.87998	2.86496	0.0139407	0.534187	K02187	CASP3; caspase 3 [EC:3.4.22.56]
GSONMG00065219001	1.45867	5.03911	0.0139505	0.534187	K09529	DNAJC9; DnaJ homolog subfamily C member 9
GSONMG00022777001	1.45557	5.04271	0.0139505	0.534187	K06106	CTTN, EMS1; cortactin
GSONMG00068450001	2.04175	2.5652	0.0139553	0.534187
GSONMG00076022001	-1.67075	3.55723	0.014031	0.535383
GSONMG00003838001	1.65479	3.54907	0.014031	0.535383
GSONMG00055527001	1.6351	3.5486	0.014031	0.535383
GSONMG00082399001	1.39366	6.04141	0.0140325	0.535383	K06467	CD22, SIGLEC2; CD22 antigen
GSONMG00023690001	-1.75764	3.24493	0.014116	0.537219	K23041	DEAF1; deformed epidermal autoregulatory factor 1
GSONMG00003644001	1.74986	3.24422	0.014116	0.537219	K22762	DESI1, PPPDE2; desumoylating isopeptidase 1 [EC:3.4.-.-]
GSONMG00076739001	1.74007	3.24501	0.014116	0.537219
GSONMG00021961001	-1.40363	5.77677	0.0141267	0.537219	K10976	ERO1LB; ERO1-like protein beta [EC:1.8.4.-]
GSONMG00011511001	1.63225	3.64336	0.0142439	0.541233
GSONMG00042155001	1.42711	5.16078	0.0143643	0.545362	K12040	SLC9A3, NHE3; solute carrier family 9 (sodium/hydrogen exchanger), member 3
GSONMG00034434001	1.51116	4.41878	0.0143909	0.545929	K01099	INPP5B_F; inositol polyphosphate 5-phosphatase INPP5B/F [EC:3.1.3.36]
GSONMG00051463001	1.65526	3.37386	0.0144226	0.546684	K11446	KDM5, JARID1; [histone H3]-trimethyl-L-lysine4 demethylase [EC:1.14.11.67]
GSONMG00057571001	-1.80087	3.02451	0.0144857	0.547742
GSONMG00045794001	-1.75768	3.04381	0.0144857	0.547742
GSONMG00054487001	-1.37481	6.43645	0.0144857	0.547742
GSONMG00078587001	1.37663	6.37167	0.0145236	0.548729	K06509	KAI1, CD82, TSPAN27; CD82 antigen
GSONMG00046829001	1.42514	5.32814	0.0145442	0.54906
GSONMG00066076001	-1.58826	3.83203	0.0145698	0.549138	K07249	ALDH1A; retinal dehydrogenase [EC:1.2.1.36]
GSONMG00065815001	1.55531	3.85154	0.0145698	0.549138
GSONMG00059505001	-1.42188	5.1442	0.0145901	0.549199
GSONMG00077007001	-1.49228	4.58074	0.014595	0.549199	K08531	NR1D2; nuclear receptor subfamily 1 group D member 2
GSONMG00015746001	-1.34749	8.48885	0.0146322	0.550154	K09027	XBP1; X box-binding protein 1
GSONMG00077849001	-1.88568	2.75072	0.0148185	0.555365	K16449	RGS; regulator of G-protein signaling
GSONMG00021831001	1.85568	2.76007	0.0148185	0.555365
GSONMG00059118001	1.8121	2.78134	0.0148185	0.555365	K11366	USP22_27_51, UBP8; ubiquitin carboxyl-terminal hydrolase 22/27/51 [EC:3.4.19.12]
GSONMG00053199001	-1.80926	2.76896	0.0148185	0.555365
GSONMG00054893001	1.61785	3.59946	0.0148538	0.555783
GSONMG00014014001	-1.80005	3.16485	0.014875	0.555783
GSONMG00080879001	-2.1007	2.4247	0.0148774	0.555783	K10299	FBXO16; F-box protein 16
GSONMG00082129001	2.05626	2.44425	0.0148774	0.555783
GSONMG00008124001	-1.50616	4.22595	0.0150526	0.561879	K01309	MINDY1_2; ubiquitin carboxyl-terminal hydrolase MINDY-1/2 [EC:3.4.19.12]
GSONMG00046743001	-1.416	5.44333	0.0150726	0.562175	K09571	FKBP4_5; FK506-binding protein 4/5 [EC:5.2.1.8]
GSONMG00074392001	1.66405	3.32305	0.0151601	0.564986	K11486	PHF19, PCL3; PHD finger protein 19
GSONMG00059092001	-1.45145	4.88571	0.015205	0.566206	K04295	S1PR5, EDG8; sphingosine 1-phosphate receptor 5
GSONMG00043512001	1.46924	4.41229	0.0152226	0.566408	K07408	CYP1A1; cytochrome P450 family 1 subfamily A polypeptide 1 [EC:1.14.14.1]
GSONMG00053651001	1.82842	2.92517	0.0153762	0.570758
GSONMG00018659001	1.82667	2.92296	0.0153762	0.570758
GSONMG00055162001	1.81052	2.93266	0.0153762	0.570758	K11795	DCAF6, IQWD1, NRIP, ARCAP; DDB1- and CUL4-associated factor 6
GSONMG00028529001	1.38852	5.76382	0.0154345	0.572464	K13073	PIGR; polymeric immunoglobulin receptor
GSONMG00079622001	-1.51692	4.11649	0.0154644	0.573116
GSONMG00031567001	-1.60658	3.5407	0.0155357	0.575301	K20649	ARHGAP39; Rho GTPase-activating protein 39
GSONMG00079576001	1.42996	4.9832	0.0155623	0.575832	K15260	PARP9; poly [ADP-ribose] polymerase 9 [EC:2.4.2.30]
GSONMG00079670001	-1.79422	3.07978	0.015748	0.582238	K07200	PRKAG; 5 -AMP-activated protein kinase, regulatory gamma subunit
GSONMG00041001001	1.45004	4.70198	0.0157818	0.583026
GSONMG00070253001	-1.56732	3.91814	0.015899	0.585938
GSONMG00075241001	2.17702	2.30076	0.0159344	0.585938
GSONMG00045691001	2.0762	2.32401	0.0159344	0.585938
GSONMG00046608001	-1.40194	5.54405	0.0159414	0.585938
GSONMG00057236001	1.65165	3.23276	0.0160018	0.585938	K01830	PTGDS; prostaglandin-H2 D-isomerase [EC:5.3.99.2]
GSONMG00011873001	1.48952	4.27669	0.0160711	0.585938
GSONMG00048114001	1.66565	3.35857	0.0161782	0.585938
GSONMG00059418001	-1.38785	5.56964	0.0163509	0.585938
GSONMG00067363001	-1.6064	3.57659	0.0163901	0.585938	K03992	MASP1; mannan-binding lectin serine protease 1 [EC:3.4.21.-]
GSONMG00056100001	1.56712	3.58637	0.0163901	0.585938
GSONMG00079453001	-1.84212	2.84968	0.0164175	0.585938	K10077	LAYN; layilin
GSONMG00025114001	1.75346	2.85686	0.0164175	0.585938
GSONMG00064120001	-1.72515	2.84795	0.0164175	0.585938	K03065	PSMC3, RPT5; 26S proteasome regulatory subunit T5
GSONMG00047716001	-1.41642	4.91854	0.0164851	0.585938	K08056	PDIA3, GRP58; protein disulfide-isomerase A3 [EC:5.3.4.1]
GSONMG00029688001	1.4969	4.17893	0.0165722	0.585938	K01488	add, ADA; adenosine deaminase [EC:3.5.4.4]
GSONMG00034336001	-1.41437	4.80727	0.0168611	0.585938	K08859	STK35, PDIK1, CLIK1; serine/threonine kinase 35 [EC:2.7.11.1]
GSONMG00000903001	-4.58889	1.34413	0.0168794	0.585938
GSONMG00051052001	-4.58889	1.34413	0.0168794	0.585938
GSONMG00066734001	4.57496	1.34876	0.0168794	0.585938
GSONMG00005255001	-4.55992	1.3324	0.0168794	0.585938
GSONMG00065046001	-4.55328	1.32908	0.0168794	0.585938
GSONMG00019050001	-4.54568	1.32732	0.0168794	0.585938
GSONMG00040208001	-4.54528	1.32678	0.0168794	0.585938
GSONMG00041024001	4.53869	1.33453	0.0168794	0.585938	K10668	RNF138; E3 ubiquitin-protein ligase RNF138 [EC:2.3.2.27]
GSONMG00012141001	4.53352	1.33106	0.0168794	0.585938
GSONMG00010049001	-4.53337	1.32157	0.0168794	0.585938
GSONMG00039462001	-4.53337	1.32157	0.0168794	0.585938
GSONMG00005528001	-4.53326	1.32125	0.0168794	0.585938
GSONMG00040715001	-4.52301	1.31682	0.0168794	0.585938
GSONMG00003886001	-4.51954	1.31418	0.0168794	0.585938
GSONMG00036037001	-4.51954	1.31418	0.0168794	0.585938
GSONMG00057131001	-4.51954	1.31418	0.0168794	0.585938
GSONMG00014042001	-4.51783	1.31513	0.0168794	0.585938
GSONMG00064758001	4.51278	1.32258	0.0168794	0.585938	K10694	ZNRF1_2; E3 ubiquitin-protein ligase ZNRF1/2 [EC:2.3.2.27]
GSONMG00079324001	-4.5127	1.31336	0.0168794	0.585938
GSONMG00043755001	4.51104	1.32103	0.0168794	0.585938	K23926
GSONMG00073607001	4.50702	1.32207	0.0168794	0.585938	K14411	MSI; RNA-binding protein Musashi
GSONMG00009772001	4.50208	1.32155	0.0168794	0.585938	K15626	NUPR1, COM1; nuclear protein, 1
GSONMG00052845001	4.50208	1.32155	0.0168794	0.585938	K13178	DDX17; ATP-dependent RNA helicase DDX17 [EC:3.6.4.13]
GSONMG00054767001	4.50208	1.32155	0.0168794	0.585938
GSONMG00012804001	4.49683	1.31836	0.0168794	0.585938
GSONMG00046593001	4.4917	1.31316	0.0168794	0.585938	K07766	E3.6.1.52; diphosphoinositol-polyphosphate diphosphatase [EC:3.6.1.52]
GSONMG00015765001	4.48691	1.31075	0.0168794	0.585938
GSONMG00036691001	4.47847	1.30909	0.0168794	0.585938
GSONMG00029004001	-4.47667	1.29736	0.0168794	0.585938	K08556	PGR, NR3C3; progesterone receptor
GSONMG00017452001	-4.47239	1.29595	0.0168794	0.585938
GSONMG00017792001	-4.47176	1.29627	0.0168794	0.585938
GSONMG00032340001	-4.47176	1.29627	0.0168794	0.585938	K09034	BATF; ATF-like basic leucine zipper transcriptional factor
GSONMG00065479001	4.47063	1.307	0.0168794	0.585938	K12232	HECTD2; E3 ubiquitin-protein ligase HECTD2 [EC:2.3.2.26]
GSONMG00041220001	4.46714	1.30535	0.0168794	0.585938
GSONMG00033085001	4.46593	1.30651	0.0168794	0.585938
GSONMG00068530001	4.45639	1.29876	0.0168794	0.585938
GSONMG00045475001	-4.45531	1.28921	0.0168794	0.585938
GSONMG00011316001	-4.45268	1.28781	0.0168794	0.585938
GSONMG00021148001	4.45122	1.30045	0.0168794	0.585938	K11271	DSCC1, DCC1; sister chromatid cohesion protein DCC1
GSONMG00058412001	-4.44874	1.28645	0.0168794	0.585938
GSONMG00029272001	-4.44815	1.28555	0.0168794	0.585938
GSONMG00019451001	4.44742	1.29413	0.0168794	0.585938
GSONMG00024755001	4.44742	1.29413	0.0168794	0.585938
GSONMG00032993001	4.44742	1.29413	0.0168794	0.585938
GSONMG00041440001	4.44381	1.29741	0.0168794	0.585938
GSONMG00006505001	4.44108	1.29239	0.0168794	0.585938
GSONMG00061304001	4.44108	1.29239	0.0168794	0.585938
GSONMG00081977001	4.44108	1.29239	0.0168794	0.585938
GSONMG00003689001	-4.4327	1.27887	0.0168794	0.585938
GSONMG00045389001	4.42458	1.28673	0.0168794	0.585938
GSONMG00051697001	4.41536	1.28084	0.0168794	0.585938
GSONMG00049757001	-4.41244	1.27138	0.0168794	0.585938
GSONMG00060476001	-4.41244	1.27138	0.0168794	0.585938
GSONMG00003385001	-4.40997	1.27066	0.0168794	0.585938
GSONMG00076883001	4.40821	1.27884	0.0168794	0.585938	K08027	NR5A2, FTF; nuclear receptor subfamily 5 group A member 2
GSONMG00025570001	-4.40376	1.26761	0.0168794	0.585938	K04968	TRPC5; transient receptor potential cation channel subfamily C member 5
GSONMG00022157001	-4.40339	1.26837	0.0168794	0.585938
GSONMG00038312001	-4.40219	1.26689	0.0168794	0.585938
GSONMG00012023001	-4.40064	1.2668	0.0168794	0.585938
GSONMG00079758001	4.40022	1.2781	0.0168794	0.585938
GSONMG00040542001	-4.3996	1.26685	0.0168794	0.585938
GSONMG00077900001	4.39957	1.27651	0.0168794	0.585938
GSONMG00019474001	-4.39315	1.264	0.0168794	0.585938
GSONMG00030672001	4.3851	1.27364	0.0168794	0.585938
GSONMG00058054001	4.35387	1.26123	0.0168794	0.585938
GSONMG00071335001	-1.33168	7.08428	0.0169287	0.58721	K04734	NFKBIA; NF-kappa-B inhibitor alpha
GSONMG00060849001	1.43224	4.56922	0.0169672	0.588108
GSONMG00053540001	1.33317	6.96343	0.0170947	0.589621	K00560	thyA, TYMS; thymidylate synthase [EC:2.1.1.45]
GSONMG00074270001	-1.37585	5.68916	0.0171003	0.589621
GSONMG00053815001	2.40718	2.15341	0.0171248	0.589621	K00029	E1.1.1.40, maeB; malate dehydrogenase (oxaloacetate-decarboxylating)(NADP+) [EC:1.1.1.40]
GSONMG00051759001	2.33365	2.12217	0.0171248	0.589621	K19919	CRISP; cysteine-rich secretory protein
GSONMG00066028001	-2.19878	2.1693	0.0171248	0.589621	K17614	DUSP3, VHR; dual specificity phosphatase 3 [EC:3.1.3.16 3.1.3.48]
GSONMG00001517001	2.16874	2.17546	0.0171248	0.589621	K15594	CDK15, PFTK2; cyclin-dependent kinase 15 [EC:2.7.11.22]
GSONMG00048492001	2.13355	2.16572	0.0171248	0.589621	K04224	TACR3; tachykinin receptor 3
GSONMG00075941001	2.10868	2.18188	0.0171248	0.589621
GSONMG00010636001	2.03182	2.16529	0.0171248	0.589621
GSONMG00029121001	1.49062	4.05653	0.0171627	0.59049	K22827	MICU1; calcium uptake protein 1, mitochondrial
GSONMG00025220001	-1.58969	3.62488	0.0172253	0.591413
GSONMG00068865001	-1.57949	3.71729	0.0172271	0.591413
GSONMG00079695001	1.31663	8.16544	0.0172276	0.591413	K08010	NCF2, P67PHOX; neutrophil cytosolic factor 2
GSONMG00054113001	1.41647	5.04559	0.017371	0.595896
GSONMG00009453001	-1.41837	5.006	0.0174042	0.596595
GSONMG00020029001	1.39578	5.17295	0.0175537	0.601279
GSONMG00075566001	-1.42433	4.74807	0.0176404	0.603623	K05853	ATP2A; P-type Ca2+ transporter type 2A [EC:7.2.2.10]
GSONMG00013679001	-1.95887	2.71559	0.0176481	0.603623
GSONMG00033358001	1.48737	4.16318	0.0177003	0.604967	K10755	RFC2_4; replication factor C subunit 2/4
GSONMG00072911001	-1.48963	4.02225	0.0178109	0.607853	K07583	PUS10; tRNA pseudouridine synthase 10 [EC:5.4.99.25]
GSONMG00071933001	1.47323	4.02675	0.0178109	0.607853
GSONMG00064189001	1.41357	4.8582	0.017895	0.610279	K02206	CDK2; cyclin-dependent kinase 2 [EC:2.7.11.22]
GSONMG00004694001	1.83273	2.91629	0.0179484	0.611446	K00602	purH; phosphoribosylaminoimidazolecarboxamide formyltransferase / IMP cyclohydrolase [EC:2.1.2.3 3.5.4.10]
GSONMG00023759001	1.33302	6.34771	0.0179662	0.611446
GSONMG00069777001	-1.35174	5.78365	0.0179687	0.611446	K09821	AGT, SERPINA8; angiotensinogen
GSONMG00053079001	-1.44511	4.38615	0.0180301	0.613089
GSONMG00039269001	1.40126	4.72815	0.0180634	0.61366
GSONMG00004427001	1.36642	5.40447	0.0180732	0.61366	K14820	BRX1, BRIX1; ribosome biogenesis protein BRX1
GSONMG00080188001	-1.68333	3.0696	0.0180936	0.613903
GSONMG00051075001	-1.58457	3.45895	0.0181331	0.61426
GSONMG00019541001	1.67973	3.20708	0.0181507	0.61426	K07408	CYP1A1; cytochrome P450 family 1 subfamily A polypeptide 1 [EC:1.14.14.1]
GSONMG00069572001	1.66069	3.21742	0.0181507	0.61426
GSONMG00053164001	-1.64951	3.34439	0.0181568	0.61426	K10495	ZBTB8; zinc finger and BTB domain-containing protein 8
GSONMG00042719001	-1.35831	5.50421	0.0181718	0.61432	K07541	PIGX; GPI mannosyltransferase 1 subunit X
GSONMG00079312001	1.3279	6.52236	0.018311	0.618344	K12382	PSAP, SGP1; saposin
GSONMG00061281001	1.4748	4.12822	0.0183366	0.618344	K10755	RFC2_4; replication factor C subunit 2/4
GSONMG00035536001	-1.38824	5.21112	0.0183625	0.618344	K20356	AGR2; anterior gradient protein 2
GSONMG00011415001	-2.4737	1.98862	0.018397	0.618344	K00868	pdxK, pdxY; pyridoxine kinase [EC:2.7.1.35]
GSONMG00000569001	-2.46174	1.94598	0.018397	0.618344
GSONMG00020291001	2.38919	1.94678	0.018397	0.618344
GSONMG00055277001	-2.28407	2.01228	0.018397	0.618344
GSONMG00060453001	-2.22271	2.00667	0.018397	0.618344	K04445	RPS6KA5, MSK1; ribosomal protein S6 kinase alpha-5 [EC:2.7.11.1]
GSONMG00076490001	1.42907	4.47218	0.0184179	0.618414	K14847	RPF2; ribosome production factor 2
GSONMG00067892001	1.49077	4.04331	0.0184257	0.618414	K00737	MGAT3; beta-1,4-mannosyl-glycoprotein beta-1,4-N-acetylglucosaminyltransferase [EC:2.4.1.144]
GSONMG00008031001	1.34074	5.83969	0.0184601	0.618741	K02542	MCM6; DNA replication licensing factor MCM6 [EC:3.6.4.12]
GSONMG00027986001	1.38586	4.94108	0.0184974	0.618741	K11218	JAK3; Janus kinase 3 [EC:2.7.10.2]
GSONMG00063848001	2.03421	2.38943	0.0185151	0.618741
GSONMG00040833001	2.02515	2.43017	0.0185151	0.618741
GSONMG00049316001	-2.02098	2.4074	0.0185151	0.618741	K17846	KLF4; krueppel-like factor 4
GSONMG00009860001	1.95899	2.42284	0.0185151	0.618741	K08132	COL12A; collagen type XII alpha
GSONMG00062196001	1.36228	5.49464	0.0186559	0.623001	K20044	PICALM; phosphatidylinositol-binding clathrin assembly protein
GSONMG00027656001	-1.49195	4.27549	0.0186916	0.623746
GSONMG00066199001	-1.50658	3.80979	0.0187263	0.624457	K15183	ELL; RNA polymerase II elongation factor ELL
GSONMG00008718001	-1.55968	3.61146	0.0189523	0.631539	K16362	FLRT; leucine-rich repeat transmembrane protein FLRT
GSONMG00044022001	1.29768	7.94229	0.0190194	0.633281	K10808	RRM2; ribonucleoside-diphosphate reductase subunit M2 [EC:1.17.4.1]
GSONMG00016208001	-1.34547	5.54769	0.0190317	0.633281
GSONMG00050212001	-1.56922	3.50676	0.0190692	0.633476
GSONMG00001736001	-1.9481	2.63023	0.0191192	0.633476	K13999	CKAP4, CLIMP63; cytoskeleton-associated protein 4
GSONMG00071137001	-1.90713	2.61084	0.0191192	0.633476	K08209	SLC22A13; MFS transporter, OCT family, solute carrier family 22 (organic cation transporter), member 13
GSONMG00056776001	-1.87879	2.62939	0.0191192	0.633476
GSONMG00053662001	1.854	2.65314	0.0191192	0.633476
GSONMG00041060001	-1.77407	2.64067	0.0191192	0.633476	K20362	YIF1; protein transport protein YIF1
GSONMG00018691001	1.599	3.3888	0.0191841	0.634994	K13858	SLC4A7, NBC3; solute carrier family 4 (sodium bicarbonate cotransporter), member 7
GSONMG00078653001	1.40492	4.57858	0.0191923	0.634994
GSONMG00028714001	-1.61968	3.2772	0.0192898	0.637769	K06534	MCAM, CD146; melanoma cell adhesion molecule
GSONMG00023212001	1.45023	4.25499	0.0193304	0.638657	K05070	IL2RG, CD132; interleukin 2 receptor gamma
GSONMG00031848001	-1.63811	2.98621	0.0194102	0.640731	K15113	SLC25A28_37, MFRN; solute carrier family 25 (mitochondrial iron transporter), member 28/37
GSONMG00001629001	-1.39238	4.84615	0.0194207	0.640731
GSONMG00060108001	-1.46597	4.1853	0.01947	0.641904	K06088	OCLN; occludin
GSONMG00076218001	-2.8762	1.78501	0.0195465	0.642606	K23096	RGMA; repulsive guidance molecule A
GSONMG00049575001	-2.82703	1.75968	0.0195465	0.642606
GSONMG00071629001	-2.36781	1.83745	0.0195465	0.642606
GSONMG00074101001	-2.34517	1.78034	0.0195465	0.642606
GSONMG00042623001	1.52585	3.76	0.0196139	0.643245	K13361	FXYD3, MAT8; FXYD domain-containing ion transport regulator 3
GSONMG00004511001	-1.52145	3.75615	0.0196139	0.643245	K09032	ATF3, LRF1; activating transcription factor 3
GSONMG00029680001	-1.47145	4.11101	0.0196212	0.643245
GSONMG00028970001	-1.4671	4.11559	0.0196212	0.643245	K01555	FAH, fahA; fumarylacetoacetase [EC:3.7.1.2]
GSONMG00021531001	-3.47959	1.51174	0.0198744	0.647236	K07606	VIM; vimentin
GSONMG00029694001	3.43641	1.5252	0.0198744	0.647236
GSONMG00012122001	3.11656	1.54812	0.0198744	0.647236
GSONMG00027810001	3.06276	1.54569	0.0198744	0.647236	K06623	CDKN2D, P19, INK4D; cyclin-dependent kinase inhibitor 2D
GSONMG00058668001	-2.98081	1.60983	0.0198744	0.647236
GSONMG00025687001	-2.86634	1.60572	0.0198744	0.647236
GSONMG00011048001	2.79214	1.57121	0.0198744	0.647236
GSONMG00059588001	2.71155	1.56604	0.0198744	0.647236
GSONMG00049570001	2.58887	1.59478	0.0198744	0.647236	K08017	AVIL; advillin
GSONMG00072110001	1.41658	4.48769	0.0198818	0.647236
GSONMG00038191001	-1.39361	4.5675	0.0201705	0.656174
GSONMG00031151001	-1.47615	4.1353	0.0202019	0.6567	K00699	UGT; glucuronosyltransferase [EC:2.4.1.17]
GSONMG00011099001	-2.14383	2.24606	0.0202571	0.6567	K23740
GSONMG00034094001	2.1373	2.25577	0.0202571	0.6567
GSONMG00001534001	-2.13366	2.26824	0.0202571	0.6567
GSONMG00076212001	-2.13109	2.26568	0.0202571	0.6567	K08768	PLIN1; perilipin-1
GSONMG00058613001	1.43416	4.30498	0.0203719	0.659905	K10733	GINS2, PSF2; GINS complex subunit 2
GSONMG00003989001	1.57964	3.31999	0.0203877	0.659905
GSONMG00066402001	-1.47218	4.07562	0.0203985	0.659905
GSONMG00001706001	1.34604	5.37162	0.0205685	0.664705
GSONMG00027489001	1.67363	3.19043	0.0206006	0.664705	K18441	CYTH; cytohesin
GSONMG00073166001	1.58868	3.19455	0.0206006	0.664705	K04427	MAP3K7, TAK1; mitogen-activated protein kinase kinase kinase 7 [EC:2.7.11.25]
GSONMG00064827001	1.51412	3.71104	0.0206039	0.664705	K24242	NT5C3; cytosolic 5 -nucleotidase 3 [EC:3.1.3.5 3.1.3.-]
GSONMG00028988001	1.29618	6.65053	0.0206923	0.667093	K12894	HNRNPA0; heterogeneous nuclear ribonucleoprotein A0
GSONMG00027071001	-1.45727	4.17007	0.0207715	0.668379
GSONMG00033138001	-1.45266	4.16827	0.0207715	0.668379
GSONMG00011808001	-1.72517	3.05016	0.0208039	0.668379	K08760	APOA4; apolipoprotein A-IV
GSONMG00001647001	1.68506	3.04258	0.0208039	0.668379
GSONMG00045362001	-1.62347	3.04841	0.0208039	0.668379	K06243	LAMB2; laminin, beta 2
GSONMG00027428001	1.54043	3.59689	0.0208593	0.669182
GSONMG00038117001	1.52084	3.601	0.0208593	0.669182	K09576	FKBP11; FK506-binding protein 11 [EC:5.2.1.8]
GSONMG00060251001	1.96139	2.51034	0.0209007	0.669182
GSONMG00007988001	1.93812	2.48292	0.0209007	0.669182
GSONMG00007915001	-1.90643	2.51572	0.0209007	0.669182
GSONMG00030642001	1.69128	2.88241	0.0209705	0.670955	K02324	POLE; DNA polymerase epsilon subunit 1 [EC:2.7.7.7]
GSONMG00003368001	1.45847	3.83471	0.0211088	0.674918
GSONMG00041273001	1.55866	3.4827	0.0211392	0.675424	K12864	CTNNBL1; beta-catenin-like protein 1
GSONMG00078898001	-1.47153	4.02829	0.0212488	0.678462
GSONMG00067591001	1.40416	4.36867	0.0213777	0.682111	K16585	HAUS2; HAUS augmin-like complex subunit 2
GSONMG00081272001	-1.30565	6.04342	0.0214187	0.682661
GSONMG00051664001	1.28465	6.95806	0.0214243	0.682661	K04542	GNG5; guanine nucleotide-binding protein G(I)/G(S)/G(O) subunit gamma-5
GSONMG00035670001	1.55791	3.37727	0.0214451	0.682856	K02684	PRI1; DNA primase small subunit [EC:2.7.7.102]
GSONMG00062235001	1.43952	4.12923	0.0215873	0.686917
GSONMG00041603001	-1.41575	4.29553	0.0216167	0.687383
GSONMG00015842001	1.3128	5.80505	0.0216383	0.687599
GSONMG00017532001	-1.63554	3.24046	0.0217769	0.689682
GSONMG00057904001	1.62959	3.24489	0.0217769	0.689682	K17924	SNX10_11; sorting nexin-10/11
GSONMG00005058001	-1.55741	3.24754	0.0217769	0.689682
GSONMG00069990001	1.55588	3.25776	0.0217769	0.689682
GSONMG00058444001	1.33428	5.3596	0.0217779	0.689682
GSONMG00001337001	1.43978	4.06067	0.0218701	0.692132
GSONMG00012546001	-1.27751	6.99235	0.022061	0.697701	K23581	SOX4; transcription factor SOX4 (SOX group C)
GSONMG00025080001	-1.64793	3.10918	0.0221312	0.699446	K07953	SAR1; GTP-binding protein SAR1 [EC:3.6.5.-]
GSONMG00074393001	1.46224	3.78472	0.0221656	0.700056	K11486	PHF19, PCL3; PHD finger protein 19
GSONMG00021734001	1.43543	3.98831	0.0221821	0.700105
GSONMG00005624001	2.30943	2.0927	0.0223509	0.702576
GSONMG00056257001	-2.13694	2.11579	0.0223509	0.702576
GSONMG00032167001	2.09396	2.13508	0.0223509	0.702576
GSONMG00023744001	-2.07503	2.10341	0.0223509	0.702576	K08229	SLC43A2; MFS transporter, LAT3 family, solute carrier family 43, member 2
GSONMG00038004001	2.04497	2.14072	0.0223509	0.702576
GSONMG00011643001	-1.99081	2.12511	0.0223509	0.702576	K23027	MYOC; myocilin
GSONMG00015017001	1.32082	5.46961	0.0224413	0.704941	K01807	rpiA; ribose 5-phosphate isomerase A [EC:5.3.1.6]
GSONMG00080785001	1.43742	4.09566	0.0224775	0.705245	K02159	BAX; apoptosis regulator BAX
GSONMG00003867001	1.74011	2.94102	0.0224964	0.705245
GSONMG00076810001	-1.70311	2.953	0.0224964	0.705245	K18183	COX19; cytochrome c oxidase assembly protein subunit 19
GSONMG00038445001	-1.27622	6.54922	0.0226738	0.710329
GSONMG00081097001	-1.31809	5.16897	0.0227147	0.711133	K22943	YIPF6; protein YIPF6
GSONMG00000092001	-1.80423	2.76663	0.0228429	0.713227	K01194	TREH, treA, treF; alpha,alpha-trehalase [EC:3.2.1.28]
GSONMG00061905001	1.74311	2.79285	0.0228429	0.713227
GSONMG00010046001	-1.70347	2.78606	0.0228429	0.713227
GSONMG00002238001	1.67319	2.80629	0.0228429	0.713227	K14165	K14165; atypical dual specificity phosphatase [EC:3.1.3.16 3.1.3.48]
GSONMG00022710001	1.35501	4.64558	0.0228672	0.713509	K14800	TSR2; pre-rRNA-processing protein TSR2
GSONMG00012732001	-1.31613	5.56606	0.0230273	0.715946	K18753	ZFP36L; butyrate response factor
GSONMG00041328001	-1.95214	2.38872	0.0230886	0.715946	K16822	FRMD6; FERM domain-containing protein 6
GSONMG00076709001	-1.91016	2.39996	0.0230886	0.715946
GSONMG00012317001	-1.89729	2.59136	0.023099	0.715946	K07998	MMP19, MMP18; matrix metalloproteinase-19 (RASI) [EC:3.4.24.-]
GSONMG00005931001	1.84994	2.58356	0.023099	0.715946	K24178	TTC21A, IFT139A; tetratricopeptide repeat protein 21A
GSONMG00068844001	1.83122	2.61032	0.023099	0.715946
GSONMG00023729001	1.81341	2.60153	0.023099	0.715946	K11430	EZH2; [histone H3]-lysine27 N-trimethyltransferase EZH2 [EC:2.1.1.356]
GSONMG00023711001	1.77585	2.59107	0.023099	0.715946
GSONMG00006566001	1.73418	2.61455	0.023099	0.715946	K00901	dgkA, DGK; diacylglycerol kinase (ATP) [EC:2.7.1.107]
GSONMG00005919001	-1.71843	2.62233	0.023099	0.715946
GSONMG00041353001	1.41487	3.93849	0.0232103	0.718916
GSONMG00066922001	1.40062	4.22027	0.0232789	0.720563	K07957	ARL9; ADP-ribosylation factor-like protein 9
GSONMG00045245001	-1.60925	3.17776	0.0233948	0.72319
GSONMG00017720001	1.56697	3.17932	0.0233948	0.72319	K04817	CHRNE; nicotinic acetylcholine receptor epsilon
GSONMG00065468001	1.33267	5.01802	0.0235256	0.726751
GSONMG00062123001	1.2923	5.66423	0.0235485	0.726975
GSONMG00073309001	1.39369	4.15668	0.0236515	0.729674	K05849	SLC8A, NCX; solute carrier family 8 (sodium/calcium exchanger)
GSONMG00011775001	1.39407	4.24561	0.0238191	0.734357	K15149	MED9; mediator of RNA polymerase II transcription subunit 9
GSONMG00068780001	1.24239	8.95239	0.0238667	0.735096	K22644	HVCN1, HV1; voltage-gated hydrogen channel 1
GSONMG00012690001	1.41929	3.97952	0.0238746	0.735096
GSONMG00019090001	1.3156	5.31355	0.0239246	0.735566	K11278	NPM3; nucleophosmin 3
GSONMG00060925001	1.66827	3.02003	0.0239373	0.735566
GSONMG00044623001	1.64626	3.04038	0.0239373	0.735566
GSONMG00041745001	1.54262	3.36406	0.0239829	0.735997	K14676	NTE, NRE; lysophospholipid hydrolase [EC:3.1.1.5]
GSONMG00025668001	1.53389	3.36752	0.0239829	0.735997
GSONMG00017699001	-1.31218	5.40193	0.0240247	0.736794	K12817	PRPF18, PRP18; pre-mRNA-splicing factor 18
GSONMG00060061001	-1.46502	3.76	0.0241241	0.739356	K19770	RNASEK; ribonuclease kappa [EC:3.1.-.-]
GSONMG00070507001	1.27874	5.88052	0.0241456	0.739527	K19019	HABP4; intracellular hyaluronan-binding protein 4
GSONMG00059552001	-1.26294	6.55772	0.0241641	0.739608	K06511	CD84; CD84 antigen
GSONMG00060910001	1.37201	4.50619	0.024189	0.739883	K16904	DCTPP1; dCTP diphosphatase [EC:3.6.1.12]
GSONMG00064016001	1.29831	5.30159	0.024383	0.744911
GSONMG00057839001	-1.52747	3.51869	0.0243853	0.744911
GSONMG00016499001	1.37098	4.36562	0.0244566	0.745709	K23767
GSONMG00056187001	1.74076	2.85376	0.0245235	0.745709
GSONMG00044647001	1.73739	2.86694	0.0245235	0.745709
GSONMG00052214001	-1.6784	2.85664	0.0245235	0.745709	K00787	FDPS; farnesyl diphosphate synthase [EC:2.5.1.1 2.5.1.10]
GSONMG00023947001	1.67617	2.86971	0.0245235	0.745709
GSONMG00047198001	1.67164	2.87969	0.0245235	0.745709
GSONMG00037127001	-1.65157	2.87405	0.0245235	0.745709
GSONMG00063433001	1.59086	3.22922	0.0245975	0.746984	K18157	TMEM126A; transmembrane protein 126A
GSONMG00037724001	1.58162	3.22054	0.0245975	0.746984	K04794	PTH2; peptidyl-tRNA hydrolase, PTH2 family [EC:3.1.1.29]
GSONMG00073311001	1.32149	4.97432	0.0246537	0.748204	K05849	SLC8A, NCX; solute carrier family 8 (sodium/calcium exchanger)
GSONMG00040632001	1.43305	3.66132	0.0246705	0.748226	K15608	PAX2; paired box protein 2
GSONMG00065333001	1.33321	4.6111	0.0246977	0.748295	K09445	IRF4; interferon regulatory factor 4
GSONMG00070460001	1.28624	5.72733	0.0247049	0.748295	K00232	E1.3.3.6, ACOX1, ACOX3; acyl-CoA oxidase [EC:1.3.3.6]
GSONMG00080319001	1.28041	5.88727	0.0247985	0.750642	K06483	ITGA4, CD49d; integrin alpha 4
GSONMG00038101001	2.22485	1.92405	0.0248325	0.750696	K04966	TRPC3; transient receptor potential cation channel subfamily C member 3
GSONMG00030553001	2.07627	1.94619	0.0248325	0.750696
GSONMG00072127001	-1.43658	3.81289	0.0248784	0.751597	K16449	RGS; regulator of G-protein signaling
GSONMG00061108001	1.29351	5.29292	0.0251159	0.756028	K10093	LGALS9; galectin-9
GSONMG00012871001	1.85186	2.67457	0.0251225	0.756028
GSONMG00031393001	1.77458	2.66302	0.0251225	0.756028
GSONMG00017620001	1.77404	2.67921	0.0251225	0.756028	K14354	SLCO4A; solute carrier organic anion transporter family, member 4A
GSONMG00008660001	-1.7378	2.6716	0.0251225	0.756028	K00653	CDY; chromodomain protein Y [EC:2.3.1.48]
GSONMG00028908001	1.72935	2.67383	0.0251225	0.756028
GSONMG00071962001	-1.51141	3.55891	0.0252926	0.760322
GSONMG00052642001	1.61138	3.09698	0.0252978	0.760322	K22372	HERC5_6; E3 ISG15--protein ligase [EC:2.3.2.-]
GSONMG00010305001	-1.48817	3.7012	0.0254798	0.765208
GSONMG00048066001	1.34765	4.65175	0.0255097	0.765208	K12623	LSM4; U6 snRNA-associated Sm-like protein LSm4
GSONMG00017371001	1.34203	4.64882	0.0255097	0.765208
GSONMG00019744001	1.43626	3.84055	0.0256096	0.76572	K16944	SEPT7, CDC3; septin 7
GSONMG00067232001	-2.01513	2.44997	0.0256418	0.76572	K15307	GPS2; G protein pathway suppressor 2
GSONMG00017549001	1.90752	2.45015	0.0256418	0.76572
GSONMG00018828001	-1.90135	2.46368	0.0256418	0.76572
GSONMG00016131001	-1.87103	2.45859	0.0256418	0.76572
GSONMG00081254001	1.78182	2.50389	0.0256418	0.76572
GSONMG00004715001	-1.7809	2.50673	0.0256418	0.76572	K04304	CXCR7, ACKR3, RDC1; C-X-C chemokine receptor type 7 (atypical chemokine receptor 3)
GSONMG00010330001	1.41566	4.07408	0.0257656	0.767947	K08737	MSH6; DNA mismatch repair protein MSH6
GSONMG00009293001	1.39395	4.07002	0.0257656	0.767947
GSONMG00062650001	-2.14813	2.23361	0.0258153	0.767947	K18628	TEKT1; tektin-1
GSONMG00029551001	-2.05022	2.21929	0.0258153	0.767947
GSONMG00045840001	-1.9247	2.23358	0.0258153	0.767947
GSONMG00061948001	1.89159	2.25828	0.0258153	0.767947	K13864	SLC7A2, ATRC2; solute carrier family 7 (cationic amino acid transporter), member 2
GSONMG00065962001	1.30833	5.14774	0.0258864	0.769573	K13502	STX4; syntaxin 4
GSONMG00063638001	1.28652	5.26053	0.0261376	0.776542
GSONMG00071198001	1.49024	3.60875	0.0261658	0.776885	K05856	LCK; lymphocyte cell-specific protein tyrosine kinase [EC:2.7.10.2]
GSONMG00008756001	1.33264	4.75857	0.0262776	0.779709	K00507	SCD, desC; stearoyl-CoA desaturase (Delta-9 desaturase) [EC:1.14.19.1]
GSONMG00030476001	1.368	4.2959	0.0263624	0.781726
GSONMG00065192001	1.51956	3.15579	0.0265828	0.784525
GSONMG00052754001	1.31938	4.84087	0.0266094	0.784525	K07466	RFA1, RPA1, rpa; replication factor A1
GSONMG00010164001	-1.23238	7.41274	0.0266475	0.784525	K07604	KRT1; type I keratin, acidic
GSONMG00034078001	1.35696	4.23294	0.026908	0.784525	K08849	MLKL; mixed lineage kinase domain-like [EC:2.7.11.1]
GSONMG00058392001	1.39717	4.0217	0.0269794	0.784525
GSONMG00063475001	1.24696	6.22222	0.0269803	0.784525	K05755	ARPC4; actin related protein 2/3 complex, subunit 4
GSONMG00046787001	1.71184	2.76067	0.0269857	0.784525
GSONMG00040186001	-1.69655	2.75254	0.0269857	0.784525
GSONMG00041178001	-1.6574	2.76356	0.0269857	0.784525
GSONMG00077599001	1.64744	2.76834	0.0269857	0.784525	K23295	KPTN; KICSTOR complex protein kaptin
GSONMG00050184001	1.39977	3.79599	0.0270176	0.784525	K10747	LIG1; DNA ligase 1 [EC:6.5.1.1 6.5.1.6 6.5.1.7]
GSONMG00024470001	1.21656	8.59108	0.0270413	0.784525	K08011	NCF1, P47PHOX; neutrophil cytosolic factor 1
GSONMG00058078001	1.23649	6.50144	0.0270702	0.784525	K12894	HNRNPA0; heterogeneous nuclear ribonucleoprotein A0
GSONMG00042115001	1.31733	4.59601	0.027166	0.784525	K00738	MGAT4A_B; alpha-1,3-mannosylglycoprotein beta-1,4-N-acetylglucosaminyltransferase A/B [EC:2.4.1.145]
GSONMG00010656001	1.36286	4.26748	0.0274365	0.784525	K05411	IRF3; interferon regulatory factor 3
GSONMG00045929001	1.28384	5.23216	0.0275123	0.784525
GSONMG00075463001	1.61275	3.01151	0.0275614	0.784525
GSONMG00045715001	2.52695	1.73129	0.0275988	0.784525
GSONMG00056615001	-2.4721	1.76096	0.0275988	0.784525	K09228	KRAB; KRAB domain-containing zinc finger protein
GSONMG00053405001	-2.43476	1.76838	0.0275988	0.784525
GSONMG00046026001	-2.40238	1.74422	0.0275988	0.784525
GSONMG00004856001	-2.2502	1.74644	0.0275988	0.784525	K05080	GHR; growth hormone receptor
GSONMG00000399001	-1.38111	3.95259	0.0276714	0.784525	K06534	MCAM, CD146; melanoma cell adhesion molecule
GSONMG00042510001	1.43151	3.8257	0.0277481	0.784525
GSONMG00022575001	-1.478	3.69675	0.0278159	0.784525	K06712	BTN, CD277; butyrophilin
GSONMG00027743001	-1.43206	3.68825	0.0278159	0.784525	K07305	msrB; peptide-methionine (R)-S-oxide reductase [EC:1.8.4.12]
GSONMG00001176001	1.43918	3.55397	0.0278637	0.784525	K10743	RNASEH2A; ribonuclease H2 subunit A [EC:3.1.26.4]
GSONMG00022949001	1.49256	3.39451	0.0278708	0.784525
GSONMG00021964001	1.82719	2.56117	0.0279447	0.784525
GSONMG00039479001	-1.81506	2.57547	0.0279447	0.784525
GSONMG00060563001	1.74421	2.57834	0.0279447	0.784525
GSONMG00034920001	-1.70845	2.57386	0.0279447	0.784525	K23859
GSONMG00025673001	-1.6953	2.58625	0.0279447	0.784525
GSONMG00003788001	1.20649	9.34037	0.027963	0.784525	K11295	HMGB2; high mobility group protein B2
GSONMG00064017001	1.25997	5.44858	0.0279799	0.784525	K22754	RNF213; E3 ubiquitin-protein ligase RNF213 [EC:2.3.2.27]
GSONMG00057789001	1.33226	4.5673	0.0280804	0.784525	K02990	RP-S6, MRPS6, rpsF; small subunit ribosomal protein S6
GSONMG00005947001	1.25849	5.505	0.028131	0.784525	K00458	ALOX12; arachidonate 12-lipoxygenase [EC:1.13.11.31]
GSONMG00003208001	1.26217	5.6263	0.028136	0.784525	K00757	udp, UPP; uridine phosphorylase [EC:2.4.2.3]
GSONMG00040279001	4.41274	1.28018	0.0282756	0.784525	K05733	PAK3, MRX30; p21-activated kinase 3 [EC:2.7.11.1]
GSONMG00032574001	4.39819	1.27379	0.0282756	0.784525	K24220	MYH1s; myosin heavy chain 1/2/3/4/8/13/7B/15
GSONMG00003892001	-4.38802	1.25965	0.0282756	0.784525
GSONMG00017463001	-4.38731	1.26154	0.0282756	0.784525	K07845	RRAD, RAD1; Ras-related associated with diabetes
GSONMG00062216001	-4.37805	1.25666	0.0282756	0.784525
GSONMG00015010001	4.37278	1.26444	0.0282756	0.784525
GSONMG00065450001	-4.37021	1.25362	0.0282756	0.784525
GSONMG00054167001	-4.36832	1.25254	0.0282756	0.784525
GSONMG00068399001	-4.36724	1.25325	0.0282756	0.784525
GSONMG00062447001	4.36508	1.26308	0.0282756	0.784525
GSONMG00054206001	-4.36497	1.252	0.0282756	0.784525	K06627	CCNA; cyclin-A
GSONMG00018241001	-4.36073	1.25086	0.0282756	0.784525
GSONMG00039640001	-4.35871	1.2479	0.0282756	0.784525	K02908	RP-L30e, RPL30; large subunit ribosomal protein L30e
GSONMG00035810001	-4.35697	1.2488	0.0282756	0.784525	K05212	GRIN2D; glutamate receptor ionotropic, NMDA 2D
GSONMG00029164001	-4.35378	1.24792	0.0282756	0.784525
GSONMG00015828001	-4.35131	1.24611	0.0282756	0.784525
GSONMG00002287001	-4.33525	1.24093	0.0282756	0.784525	K13755	PDE1; calcium/calmodulin-dependent 3 ,5 -cyclic nucleotide phosphodiesterase [EC:3.1.4.17]
GSONMG00005400001	-4.33434	1.24027	0.0282756	0.784525
GSONMG00055452001	-4.33078	1.23854	0.0282756	0.784525
GSONMG00029687001	4.33002	1.25185	0.0282756	0.784525
GSONMG00061047001	4.33002	1.25185	0.0282756	0.784525	K13159	HNRNPL; heterogeneous nuclear ribonucleoprotein L
GSONMG00000435001	4.32916	1.24595	0.0282756	0.784525
GSONMG00060804001	4.32916	1.24595	0.0282756	0.784525
GSONMG00077965001	4.32916	1.24595	0.0282756	0.784525
GSONMG00005645001	4.3276	1.2477	0.0282756	0.784525
GSONMG00076965001	-4.32675	1.23721	0.0282756	0.784525	K23482	CRYB; beta-crystallin
GSONMG00011354001	4.32198	1.24871	0.0282756	0.784525	K04714	SGMS; shingomyelin synthase [EC:2.7.8.27]
GSONMG00030240001	4.32198	1.24871	0.0282756	0.784525
GSONMG00059052001	-4.32097	1.23521	0.0282756	0.784525	K21894	CYGB; cytoglobin
GSONMG00035701001	-4.31128	1.2303	0.0282756	0.784525
GSONMG00079841001	-4.30918	1.22986	0.0282756	0.784525
GSONMG00019998001	4.30907	1.238	0.0282756	0.784525
GSONMG00000156001	4.30276	1.23995	0.0282756	0.784525
GSONMG00001372001	-4.29939	1.227	0.0282756	0.784525
GSONMG00023487001	4.29241	1.23146	0.0282756	0.784525
GSONMG00036797001	4.29056	1.23277	0.0282756	0.784525	K21198	NAPG, SNAPG; gamma-soluble NSF attachment protein
GSONMG00032072001	-4.28957	1.22309	0.0282756	0.784525	K23920	FGF14, FHF4; fibroblast growth factor 14
GSONMG00043490001	-4.28332	1.2207	0.0282756	0.784525	K11182	AOC1, ABP1; diamine oxidase [EC:1.4.3.22]
GSONMG00025997001	4.27491	1.23053	0.0282756	0.784525
GSONMG00001440001	-4.27245	1.21495	0.0282756	0.784525
GSONMG00013396001	4.27178	1.22342	0.0282756	0.784525
GSONMG00061333001	4.27178	1.22342	0.0282756	0.784525
GSONMG00070060001	4.27178	1.22342	0.0282756	0.784525
GSONMG00045073001	-4.26996	1.2155	0.0282756	0.784525	K00431	TPO; thyroid peroxidase [EC:1.11.1.8]
GSONMG00006600001	-4.26498	1.21129	0.0282756	0.784525
GSONMG00017229001	4.25968	1.22128	0.0282756	0.784525
GSONMG00000139001	-4.25832	1.21172	0.0282756	0.784525
GSONMG00062747001	-4.25634	1.21053	0.0282756	0.784525	K19496	ANO1, DOG1, TMEM16A; anoctamin-1
GSONMG00012890001	4.24135	1.21284	0.0282756	0.784525
GSONMG00080302001	4.24135	1.21284	0.0282756	0.784525
GSONMG00069523001	4.23913	1.21695	0.0282756	0.784525	K20368	CNIH, ERV14; protein cornichon
GSONMG00064879001	4.22153	1.2082	0.0282756	0.784525	K23353	PDLIM1_2_3_4; PDZ and LIM domain protein 1/2/3/4
GSONMG00023782001	4.22055	1.20775	0.0282756	0.784525
GSONMG00066030001	-4.21562	1.19519	0.0282756	0.784525	K07945	ARL4; ADP-ribosylation factor-like protein 4
GSONMG00005074001	-4.21506	1.19384	0.0282756	0.784525	K24381
GSONMG00006725001	4.21442	1.20628	0.0282756	0.784525	K05037	SLC6A4, SERT; solute carrier family 6 (neurotransmitter transporter, serotonin) member 4
GSONMG00010723001	-4.21434	1.19335	0.0282756	0.784525
GSONMG00017401001	-4.21391	1.19475	0.0282756	0.784525	K09451	ALX4; homeobox protein aristaless-like 4
GSONMG00037407001	4.2133	1.20368	0.0282756	0.784525
GSONMG00044496001	-4.21187	1.19351	0.0282756	0.784525	K12562	AMPH; amphiphysin
GSONMG00018402001	-4.21183	1.19365	0.0282756	0.784525
GSONMG00034923001	-4.19973	1.18923	0.0282756	0.784525	K17555	PPP1R14B; protein phosphatase 1 regulatory subunit 14B
GSONMG00009231001	-4.19862	1.18941	0.0282756	0.784525
GSONMG00062930001	-4.19706	1.18837	0.0282756	0.784525	K19581	LPPR1_2_5; lipid phosphate phosphatase-related protein type 1/2/5
GSONMG00016577001	4.19309	1.19834	0.0282756	0.784525	K01013	TSTD1; thiosulfate:glutathione sulfurtransferase [EC:2.8.1.-]
GSONMG00053071001	4.17161	1.19186	0.0282756	0.784525
GSONMG00061172001	4.17161	1.19186	0.0282756	0.784525
GSONMG00063418001	4.17161	1.19186	0.0282756	0.784525
GSONMG00056892001	4.16715	1.19023	0.0282756	0.784525
GSONMG00060698001	3.47232	1.22918	0.0282756	0.784525	K16659	RTN4R, NGR; reticulon-4 receptor
GSONMG00050966001	-1.65977	2.85549	0.0287031	0.795645
GSONMG00042996001	-1.47334	3.59882	0.0287351	0.795645	K00653	CDY; chromodomain protein Y [EC:2.3.1.48]
GSONMG00075208001	-2.00518	2.32562	0.0288472	0.795645	K24186	KIF27; kinesin family member 27
GSONMG00003797001	-1.93269	2.31395	0.0288472	0.795645	K17199	RASEF, RAB45; Ras and EF-hand domain-containing protein
GSONMG00054605001	-1.9142	2.35683	0.0288472	0.795645
GSONMG00031995001	1.89913	2.34244	0.0288472	0.795645	K13867	SLC7A7; solute carrier family 7 (L-type amino acid transporter), member 7
GSONMG00032310001	1.85981	2.32575	0.0288472	0.795645
GSONMG00043763001	-1.84128	2.33957	0.0288472	0.795645	K21958	FAM20C; extracellular serine/threonine protein kinase FAM20C [EC:2.7.11.1]
GSONMG00024971001	1.80039	2.34393	0.0288472	0.795645	K17936	SNX27; sorting nexin-27
GSONMG00017358001	1.76177	2.34975	0.0288472	0.795645	K07372	GJA1, CX43; gap junction alpha-1 protein
GSONMG00023621001	-1.34195	4.60046	0.0288999	0.796005	K18246	CA4; carbonic anhydrase 4 [EC:4.2.1.1]
GSONMG00046418001	-1.58965	3.08267	0.0289349	0.796005
GSONMG00022153001	1.58219	3.06084	0.0289349	0.796005	K00546	HNMT; histamine N-methyltransferase [EC:2.1.1.8]
GSONMG00051137001	-1.5121	3.28125	0.0289456	0.796005	K23578	IGFBP1; insulin-like growth factor-binding protein 1
GSONMG00063897001	1.50902	3.27167	0.0289456	0.796005
GSONMG00002398001	1.34314	4.2535	0.0291296	0.798773
GSONMG00028261001	1.38182	3.90836	0.0291373	0.798773	K10756	RFC3_5; replication factor C subunit 3/5
GSONMG00007042001	-1.2826	4.85342	0.0291809	0.798773
GSONMG00066893001	-1.28617	5.10618	0.029238	0.798773	K20724	TMEM33; transmembrane protein 33
GSONMG00046064001	1.26507	5.22317	0.0292548	0.798773	K02155	ATPeV0C, ATP6L; V-type H+-transporting ATPase 16kDa proteolipid subunit
GSONMG00004007001	2.10747	2.0646	0.0292611	0.798773
GSONMG00023692001	-2.0669	2.06539	0.0292611	0.798773	K01128	SMPDL3; sphingomyelin phosphodiesterase acid-like 3 [EC:3.1.4.-]
GSONMG00008065001	-2.0589	2.06426	0.0292611	0.798773
GSONMG00005260001	-2.05444	2.07424	0.0292611	0.798773	K06790	GPA33; cell surface A33 antigen
GSONMG00074305001	2.01263	2.08539	0.0292611	0.798773
GSONMG00025531001	-2.00869	2.08873	0.0292611	0.798773
GSONMG00033513001	1.98966	2.07344	0.0292611	0.798773
GSONMG00028987001	1.26101	5.42965	0.0292755	0.798773	K12894	HNRNPA0; heterogeneous nuclear ribonucleoprotein A0
GSONMG00035623001	1.24632	5.60745	0.0292863	0.798773
GSONMG00063888001	-1.28457	4.92646	0.0293591	0.799652
GSONMG00044712001	1.28354	4.9261	0.0293591	0.799652	K02270	COX7A; cytochrome c oxidase subunit 7a
GSONMG00046546001	-1.27041	5.05901	0.0293731	0.799652
GSONMG00074643001	1.26319	5.38417	0.0293872	0.799652	K23707
GSONMG00024817001	1.25523	5.25578	0.029766	0.804524
GSONMG00063337001	1.37397	3.944	0.0297981	0.804524
GSONMG00057173001	-1.45745	3.49806	0.0298044	0.804524	K00522	FTH1; ferritin heavy chain [EC:1.16.3.2]
GSONMG00058684001	-1.25737	5.50553	0.0298145	0.804524	K00228	CPOX, hemF; coproporphyrinogen III oxidase [EC:1.3.3.3]
GSONMG00064179001	1.36758	4.18479	0.0298782	0.804524
GSONMG00074453001	-1.22077	6.38293	0.029932	0.804524	K13989	DERL2_3; Derlin-2/3
GSONMG00055728001	-3.5775	1.46273	0.0299403	0.804524	K08556	PGR, NR3C3; progesterone receptor
GSONMG00002489001	3.10376	1.51496	0.0299403	0.804524	K23098	RSPO3; R-spondin 3
GSONMG00020687001	3.08081	1.51291	0.0299403	0.804524
GSONMG00022405001	2.99517	1.51568	0.0299403	0.804524
GSONMG00001523001	-2.94535	1.49205	0.0299403	0.804524	K06104	AMOTL; angiomotin like
GSONMG00071502001	-2.93261	1.50783	0.0299403	0.804524
GSONMG00051069001	-2.87452	1.53078	0.0299403	0.804524
GSONMG00049047001	2.71732	1.49649	0.0299403	0.804524
GSONMG00074408001	-2.63427	1.53458	0.0299403	0.804524	K18047	STYXL1, DUSP24, MKSTYX; serine/threonine/tyrosine-interacting-like protein 1
GSONMG00067043001	-2.63015	1.52516	0.0299403	0.804524	K04418	MAP3K10, MLK2; mitogen-activated protein kinase kinase kinase 10 [EC:2.7.11.25]
GSONMG00026227001	2.58531	1.52643	0.0299403	0.804524
GSONMG00008323001	2.50481	1.49583	0.0299403	0.804524
GSONMG00056557001	2.49833	1.52903	0.0299403	0.804524	K24226	CFAP65; cilia- and flagella-associated protein 65
GSONMG00061396001	-2.47375	1.50214	0.0299403	0.804524
GSONMG00027680001	1.24858	5.60442	0.0299857	0.804524	K14821	BUD20; bud site selection protein 20
GSONMG00036047001	-1.79233	2.64977	0.0300254	0.804524	K20162	DENND3; DENN domain-containing protein 3
GSONMG00049647001	1.7315	2.66973	0.0300254	0.804524
GSONMG00049716001	1.69703	2.66778	0.0300254	0.804524
GSONMG00074756001	1.64759	2.66413	0.0300254	0.804524	K16914	RIOX1, NO66; bifunctional lysine-specific demethylase and histidyl-hydroxylase NO66 [EC:1.14.11.- 1.14.11.27]
GSONMG00063497001	1.61364	2.65947	0.0300254	0.804524	K19998	SCFD1, SLY1; sec1 family domain-containing protein 1
GSONMG00019228001	-1.46579	3.31533	0.0300326	0.804524	K19369	HSPB11; heat shock protein beta-11
GSONMG00035866001	1.35954	3.81975	0.030071	0.805092	K18402	PHF20; PHD finger protein 20
GSONMG00001365001	1.53855	3.11993	0.0302214	0.808188	K14440	SMARCAL1, HARP; SWI/SNF-related matrix-associated actin-dependent regulator of chromatin subfamily A-like protein 1 [EC:3.6.4.12]
GSONMG00059693001	-1.51597	3.12879	0.0302214	0.808188	K23793
GSONMG00055525001	1.57967	2.90374	0.0302886	0.809056
GSONMG00030942001	1.55062	2.91973	0.0302886	0.809056
GSONMG00060124001	1.40759	3.6951	0.0303732	0.810245
GSONMG00013390001	1.27101	5.05118	0.0304035	0.810245	K14308	NUP54, NUP57; nuclear pore complex protein Nup54
GSONMG00015960001	1.32486	4.22093	0.0304114	0.810245	K18051	PRKCH; novel protein kinase C eta type [EC:2.7.11.13]
GSONMG00010835001	1.25382	5.39546	0.030434	0.810245
GSONMG00062442001	1.35394	3.98338	0.0304375	0.810245	K04685	CDKN2B, P15, INK4B; cyclin-dependent kinase inhibitor 2B
GSONMG00009030001	1.34916	3.97863	0.0304375	0.810245	K15014	SLC29A1_2_3, ENT1_2_3; solute carrier family 29 (equilibrative nucleoside transporter), member 1/2/3
GSONMG00079033001	1.23547	5.49833	0.0305781	0.813525	K08034	TCF2, HNF1B; transcription factor 2, hepatocyte nuclear factor 1-beta
GSONMG00029132001	1.44916	3.53808	0.0307051	0.81597
GSONMG00018392001	1.41427	3.55473	0.0307051	0.81597	K11110	TERF1, TRF1; telomeric repeat-binding factor 1
GSONMG00058121001	-1.372	3.84866	0.0307694	0.817213	K04730	IRAK1; interleukin-1 receptor-associated kinase 1 [EC:2.7.11.1]
GSONMG00077393001	1.19055	8.13659	0.0307944	0.81741	K19993	PLEK; pleckstrin
GSONMG00018729001	1.29629	4.71283	0.0308145	0.817478
GSONMG00003306001	1.28641	4.7978	0.0309258	0.819965
GSONMG00041155001	-1.3877	3.73433	0.0311434	0.825266
GSONMG00077510001	-1.21181	6.12572	0.0313542	0.830379	K15729	PTGES; microsomal prostaglandin-E synthase 1 [EC:5.3.99.3]
GSONMG00078887001	-1.33132	4.27426	0.0314357	0.831115
GSONMG00025602001	1.27532	4.66497	0.03145	0.831115
GSONMG00070451001	-1.84017	2.42723	0.0315069	0.831115
GSONMG00057365001	1.80055	2.46393	0.0315069	0.831115	K22045	BCL11A; B-cell lymphoma/leukemia 11A
GSONMG00058993001	1.75153	2.47453	0.0315069	0.831115	K00678	LRAT; phosphatidylcholine-retinol O-acyltransferase [EC:2.3.1.135]
GSONMG00072322001	1.74893	2.45029	0.0315069	0.831115	K18623	COBL; protein cordon-bleu
GSONMG00007237001	1.71197	2.47162	0.0315069	0.831115	K05642	ABCA2; ATP-binding cassette, subfamily A (ABC1), member 2
GSONMG00020443001	-1.26416	4.75422	0.0315305	0.831266	K01112	PHPT1; phosphohistidine phosphatase [EC:3.9.1.3]
GSONMG00063561001	1.19278	7.3613	0.0316638	0.834309	K12845	SNU13, NHP2L; U4/U6 small nuclear ribonucleoprotein SNU13
GSONMG00052343001	1.55962	2.97743	0.0317549	0.836236
GSONMG00001998001	1.23163	5.71083	0.0318613	0.837924	K14843	PES1, NOP7; pescadillo
GSONMG00021587001	-1.73644	2.73593	0.0319101	0.837924
GSONMG00031833001	1.69438	2.72817	0.0319101	0.837924	K04542	GNG5; guanine nucleotide-binding protein G(I)/G(S)/G(O) subunit gamma-5
GSONMG00011807001	-1.69292	2.74363	0.0319101	0.837924	K08760	APOA4; apolipoprotein A-IV
GSONMG00026286001	1.27	4.85345	0.0319269	0.837924
GSONMG00020986001	1.2589	4.85972	0.0319269	0.837924	K03127	TAF13; transcription initiation factor TFIID subunit 13
GSONMG00058371001	-1.4172	3.43256	0.0320385	0.84038	K15618	BCL6; B-cell lymphoma 6 protein
GSONMG00062775001	-1.18375	7.75092	0.0321262	0.842114	K04007	CD46, MCP; membrane cofactor protein
GSONMG00057496001	1.26877	4.61566	0.0321408	0.842114
GSONMG00007856001	1.19631	6.90593	0.0321666	0.842316	K10807	RRM1; ribonucleoside-diphosphate reductase subunit M1 [EC:1.17.4.1]
GSONMG00073932001	-1.3321	4.07405	0.0322362	0.843526
GSONMG00044785001	1.25784	4.87632	0.032249	0.843526
GSONMG00020221001	1.41128	3.63232	0.0323871	0.846664	K07990	SH2D1A, SAP; SH2 domain protein 1A
GSONMG00025670001	1.31609	4.32821	0.0324067	0.8467
GSONMG00002829001	1.29841	4.53484	0.0324946	0.848521
GSONMG00051257001	-1.27655	4.72543	0.0325412	0.849155
GSONMG00048497001	-1.25836	4.81193	0.0325554	0.849155	K23882	CISD2; CDGSH iron-sulfur domain-containing protein 2
GSONMG00043537001	1.34859	3.80217	0.0325946	0.849704
GSONMG00015299001	1.1975	6.68458	0.0326722	0.85125	K12891	SFRS2; splicing factor, arginine/serine-rich 2
GSONMG00026889001	1.35278	3.96019	0.0327211	0.852047
GSONMG00082445001	1.24296	5.06176	0.0328575	0.855121	K03359	APC12, CDC26; anaphase-promoting complex subunit 12
GSONMG00021901001	-1.28284	4.55823	0.0328941	0.855597	K03505	POLD4; DNA polymerase delta subunit 4
GSONMG00078797001	-2.01336	2.19651	0.0329747	0.856257
GSONMG00039722001	1.842	2.20429	0.0329747	0.856257
GSONMG00011046001	1.74797	2.21243	0.0329747	0.856257
GSONMG00052964001	-1.59784	3.04286	0.0331137	0.858431	K14427	SLC12A4_6, KCC1_3; solute carrier family 12 (potassium/chloride transporter), member 4/6
GSONMG00081560001	-1.5964	3.0536	0.0331137	0.858431	K24225	CFAP53; cilia- and flagella-associated protein 53
GSONMG00065681001	1.51441	3.04049	0.0331137	0.858431
GSONMG00037078001	-1.26249	4.76425	0.0332337	0.861063
GSONMG00003404001	-1.17765	7.68378	0.0332976	0.86224	K09497	CCT5; T-complex protein 1 subunit epsilon
GSONMG00005672001	-1.34416	4.0029	0.0333275	0.862535
GSONMG00053826001	1.23231	5.08931	0.033405	0.86378
GSONMG00033639001	-1.2066	5.9282	0.0334755	0.86378	K06689	UBE2D, UBC4, UBC5; ubiquitin-conjugating enzyme E2 D [EC:2.3.2.23]
GSONMG00076116001	1.27629	4.78775	0.03357	0.86378
GSONMG00033397001	1.57774	2.82387	0.0336223	0.86378	K15045	RSAD2; radical S-adenosyl methionine domain-containing protein 2
GSONMG00043751001	-1.44377	3.30024	0.0336272	0.86378	K16729	CHORDC1, CHP1; cysteine and histidine-rich domain-containing protein 1
GSONMG00022782001	1.43662	3.31699	0.0336272	0.86378	K02607	ORC5; origin recognition complex subunit 5
GSONMG00053371001	-2.45208	1.8617	0.0336538	0.86378	K06756	NRCAM; neuronal cell adhesion molecule
GSONMG00082026001	2.38566	1.85378	0.0336538	0.86378
GSONMG00024650001	2.27554	1.86651	0.0336538	0.86378	K07635	FUT7; galactoside alpha-1,3-fucosyltransferase 7 [EC:2.4.1.-]
GSONMG00029936001	-2.18035	1.89156	0.0336538	0.86378	K24038
GSONMG00074830001	2.13932	1.92576	0.0336538	0.86378	K08023	LTBP2_3_4; latent transforming growth factor beta binding protein 2/3/4
GSONMG00047857001	2.09633	1.93391	0.0336538	0.86378	K16353	SDK; protein sidekick
GSONMG00006338001	2.04826	1.89983	0.0336538	0.86378
GSONMG00019038001	2.03748	1.91203	0.0336538	0.86378
GSONMG00016295001	-1.99972	1.92542	0.0336538	0.86378	K01425	glsA, GLS; glutaminase [EC:3.5.1.2]
GSONMG00041250001	1.80237	2.53258	0.0338496	0.867373	K17697	DOCK4; dedicator of cytokinesis protein 4
GSONMG00015583001	1.77038	2.54722	0.0338496	0.867373
GSONMG00072024001	1.73351	2.52511	0.0338496	0.867373	K14398	CPSF6_7; cleavage and polyadenylation specificity factor subunit 6/7
GSONMG00048781001	-1.31933	4.15943	0.0338728	0.86749	K03145	TFIIS; transcription elongation factor S-II
GSONMG00039109001	1.35627	3.7175	0.0339254	0.868361
GSONMG00024951001	1.19535	6.07982	0.0340793	0.871814	K06856	IGH; immunoglobulin heavy chain
GSONMG00001429001	1.22161	5.44341	0.0340978	0.871814
GSONMG00033627001	-1.21762	5.39299	0.0341587	0.872892	K04559	HIP1; huntingtin interacting protein 1
GSONMG00069078001	-1.1835	6.53421	0.0343478	0.87629	K17252	CLU; clusterin
GSONMG00073387001	1.5299	3.11122	0.0343753	0.87629	K15691	RFWD3; E3 ubiquitin-protein ligase RFWD3 [EC:2.3.2.27]
GSONMG00000095001	-1.47184	3.12493	0.0343753	0.87629	K18055	HIF1AN; hypoxia-inducible factor 1-alpha inhibitor (HIF hydroxylase) [EC:1.14.11.30]
GSONMG00025592001	-1.31363	4.1904	0.0343857	0.87629	K11703	GLT25D; collagen beta-1,O-galactosyltransferase [EC:2.4.1.50]
GSONMG00055482001	1.29931	4.19662	0.0343857	0.87629	K01513	ENPP1_3, CD203; ectonucleotide pyrophosphatase/phosphodiesterase family member 1/3 [EC:3.1.4.1 3.6.1.9]
GSONMG00066189001	1.1803	6.62434	0.0345233	0.879294	K14564	NOP56; nucleolar protein 56
GSONMG00080684001	-1.25843	4.84363	0.0345413	0.879294
GSONMG00049858001	1.1959	6.10769	0.0346051	0.880436	K13218	PTBP1, PTB; polypyrimidine tract-binding protein 1
GSONMG00059620001	1.42963	3.35463	0.034631	0.880488	K17612	TESC, CHP3; calcineurin B homologous protein 3
GSONMG00034841001	1.17795	6.93187	0.0346609	0.880488	K18684	ALOXE3; hydroperoxy icosatetraenoate dehydratase/isomerase [EC:4.2.1.152 5.4.4.7]
GSONMG00015740001	1.41884	3.56194	0.0346827	0.880488	K00750	GYG1, GYG2; glycogenin [EC:2.4.1.186]
GSONMG00036908001	1.37093	3.56984	0.0346827	0.880488
GSONMG00060255001	1.29106	4.34027	0.0347489	0.881641	K11594	DDX3X, bel; ATP-dependent RNA helicase DDX3X [EC:3.6.4.13]
GSONMG00061608001	1.17546	6.91896	0.034766	0.881641	K07374	TUBA; tubulin alpha
GSONMG00012856001	-1.24425	5.09806	0.0348024	0.882085	K17621	EYA3; eyes absent homolog 3 [EC:3.1.3.48]
GSONMG00060059001	1.26597	4.47581	0.0350359	0.88752	K14535	TAF9; transcription initiation factor TFIID subunit 9
GSONMG00041164001	-1.21694	5.26055	0.0350825	0.887635	K08446	ADGRE5, CD97; CD97 antigen
GSONMG00054429001	1.18065	6.46765	0.0351082	0.887635	K10881	SHFM1, DSS1, RPN15; 26 proteasome complex subunit DSS1
GSONMG00067854001	1.25382	4.87735	0.0351591	0.887635	K13209	EWSR1; RNA-binding protein EWS
GSONMG00050222001	1.32065	3.96375	0.0351812	0.887635
GSONMG00048677001	-1.66904	2.8877	0.0351825	0.887635	K01300	CPB2; carboxypeptidase B2 [EC:3.4.17.20]
GSONMG00029461001	-1.5491	2.89315	0.0351825	0.887635	K24026
GSONMG00045717001	1.51683	2.89051	0.0351825	0.887635
GSONMG00029364001	1.29073	4.36604	0.0351929	0.887635	K00558	DNMT1, dcm; DNA (cytosine-5)-methyltransferase 1 [EC:2.1.1.37]
GSONMG00070413001	1.33024	3.79912	0.0353364	0.890771
GSONMG00081932001	1.2981	4.25371	0.0353666	0.89105	K11274	WDHD1, CTF4; chromosome transmission fidelity protein 4
GSONMG00077563001	-1.16324	7.70173	0.0354356	0.891412	K03283	HSPA1s; heat shock 70kDa protein 1/2/6/8
GSONMG00081823001	-1.22306	5.20844	0.0354356	0.891412
GSONMG00078378001	1.16416	7.44082	0.0354383	0.891412	K11253	H3; histone H3
GSONMG00077877001	1.40232	3.61877	0.0354797	0.891546
GSONMG00064648001	1.51726	3.17831	0.0355492	0.891546	K14754	MX; interferon-induced GTP-binding protein Mx
GSONMG00058123001	-1.47744	3.16491	0.0355492	0.891546
GSONMG00025643001	1.44235	3.17255	0.0355492	0.891546
GSONMG00014699001	1.31006	4.12228	0.0355585	0.891546
GSONMG00073305001	-1.41059	3.41114	0.0355776	0.891546	K04406	MAP4K3, GLK; mitogen-activated protein kinase kinase kinase kinase 3 [EC:2.7.11.1]
GSONMG00025650001	1.39909	3.41893	0.0355776	0.891546
GSONMG00060807001	1.27396	4.39123	0.0356251	0.892257	K17768	TOM70; mitochondrial import receptor subunit TOM70
GSONMG00011397001	-1.80011	2.60663	0.0359228	0.896339
GSONMG00029987001	-1.74834	2.62328	0.0359228	0.896339	K16682	AJUBA, LIMD1, WTIP; LIM domain-containing protein
GSONMG00060564001	1.67908	2.61964	0.0359228	0.896339	K13149	INTS12; integrator complex subunit 12
GSONMG00033784001	1.66508	2.63316	0.0359228	0.896339	K07865	RHOU, WRCH1; Ras homolog gene family, member U
GSONMG00007009001	-1.6145	2.61888	0.0359228	0.896339
GSONMG00057813001	1.60692	2.64523	0.0359228	0.896339	K10249	ELOVL4; elongation of very long chain fatty acids protein 4 [EC:2.3.1.199]
GSONMG00020328001	-1.59446	2.65327	0.0359228	0.896339	K06061	MAML; mastermind
GSONMG00010756001	1.25862	4.63965	0.0359911	0.897562	K23483	CRYG; gamma-crystallin
GSONMG00035725001	-1.89394	2.29923	0.036107	0.899009
GSONMG00064767001	1.89187	2.26269	0.036107	0.899009
GSONMG00080855001	1.84435	2.32629	0.036107	0.899009
GSONMG00052326001	1.20818	5.25544	0.0361369	0.899273
GSONMG00036152001	1.28254	4.30611	0.0362914	0.902636
GSONMG00031668001	1.31121	4.02057	0.0363371	0.902809	K17780	TIM8; mitochondrial import inner membrane translocase subunit TIM8
GSONMG00069085001	-1.30703	4.01554	0.0363371	0.902809	K21361	CITED2; Cbp/p300-interacting transactivator 2
GSONMG00041128001	1.25591	4.44715	0.0364561	0.905184
GSONMG00002113001	-1.36533	3.46055	0.0364716	0.905184	K23282	PLEKHM1; pleckstrin homology domain-containing family M member 1
GSONMG00064018001	1.21052	5.28321	0.0365878	0.906653	K22754	RNF213; E3 ubiquitin-protein ligase RNF213 [EC:2.3.2.27]
GSONMG00009217001	-1.54562	2.96608	0.0366086	0.906653	K11997	TRIM2_3; tripartite motif-containing protein 2/3
GSONMG00055157001	1.4918	2.94752	0.0366086	0.906653	K03926	cutA; periplasmic divalent cation tolerance protein
GSONMG00040419001	-1.46006	2.96397	0.0366086	0.906653
GSONMG00081931001	1.36593	3.70507	0.0369633	0.914029	K11274	WDHD1, CTF4; chromosome transmission fidelity protein 4
GSONMG00027429001	1.33965	3.70733	0.0369633	0.914029
GSONMG00079416001	1.22753	5.15643	0.0369653	0.914029	K10808	RRM2; ribonucleoside-diphosphate reductase subunit M2 [EC:1.17.4.1]
GSONMG00071173001	1.21194	5.23071	0.0369979	0.914349	K08488	STX7; syntaxin 7
GSONMG00017210001	-1.18852	5.84281	0.037167	0.91804	K05218	P2RX4; P2X purinoceptor 4
GSONMG00077795001	1.33394	3.8984	0.0372447	0.918991	K17704	APBB1IP, RIAM; amyloid beta A4 precursor protein-binding family B member 1-interacting protein
GSONMG00077752001	1.26257	4.49523	0.0372449	0.918991	K06576	GYPC, CD236; glycophorin C
GSONMG00049633001	1.30674	4.08604	0.0374134	0.922172	K18041	PTP4A; protein tyrosine phosphatase type IVA [EC:3.1.3.48]
GSONMG00043851001	-1.29472	4.09044	0.0374134	0.922172	K03447	SLC37A3; MFS transporter, OPA family, solute carrier family 37 (glycerol-3-phosphate transporter), member 3
GSONMG00050036001	1.18171	5.70848	0.0374619	0.922879
GSONMG00053680001	-1.46497	3.28877	0.0376657	0.925002	K10357	MYO5; myosin V
GSONMG00058875001	-1.46139	3.28041	0.0376657	0.925002	K11885	DDI1; DNA damage-inducible protein 1
GSONMG00044309001	-1.42813	3.27649	0.0376657	0.925002
GSONMG00040796001	1.42205	3.28385	0.0376657	0.925002	K22803	SMC5; structural maintenance of chromosomes protein 5
GSONMG00005878001	1.41324	3.29032	0.0376657	0.925002
GSONMG00054610001	-1.67993	2.70977	0.0377665	0.925002
GSONMG00068968001	-1.67876	2.70608	0.0377665	0.925002
GSONMG00044042001	1.66269	2.71967	0.0377665	0.925002	K05857	PLCD; phosphatidylinositol phospholipase C, delta [EC:3.1.4.11]
GSONMG00036326001	1.65671	2.69429	0.0377665	0.925002	K14861	URB1; nucleolar pre-ribosomal-associated protein 1
GSONMG00077636001	-1.65353	2.71028	0.0377665	0.925002	K16806	MAP7D1; MAP7 domain-containing protein 1
GSONMG00025685001	1.62994	2.72183	0.0377665	0.925002	K20397	LAMTOR1; ragulator complex protein LAMTOR1
GSONMG00006366001	-1.31183	3.93068	0.0378314	0.925617
GSONMG00042872001	-1.30307	3.94896	0.0378314	0.925617
GSONMG00078373001	1.51518	3.02114	0.0379162	0.926426
GSONMG00005338001	1.51168	3.02197	0.0379162	0.926426	K05219	P2RX5; P2X purinoceptor 5
GSONMG00032882001	-1.28149	4.11461	0.0379241	0.926426	K10455	KLHL18; kelch-like protein 18
GSONMG00060052001	-1.25344	4.53538	0.0379947	0.927664	K15106	SLC25A14_30; solute carrier family 25 (mitochondrial carrier), member 14/30
GSONMG00030719001	-1.14343	8.21129	0.0380318	0.927886	K07604	KRT1; type I keratin, acidic
GSONMG00047832001	-1.3829	3.54593	0.0381173	0.927886
GSONMG00079221001	1.37819	3.56343	0.0381173	0.927886	K15284	SLC35E2; solute carrier family 35, member E2
GSONMG00017902001	1.34899	3.55745	0.0381173	0.927886	K15332	TRMT2A; tRNA (uracil-5-)-methyltransferase [EC:2.1.1.-]
GSONMG00005235001	1.34699	3.56307	0.0381173	0.927886	K12586	RRP43, EXOSC8, OIP2; exosome complex component RRP43
GSONMG00023467001	1.19359	5.22675	0.0381233	0.927886	K08204	SLC22A7, OAT2; MFS transporter, OCT family, solute carrier family 22 (organic anion transporter), member 7
GSONMG00056495001	-1.36432	3.77872	0.0383153	0.930201
GSONMG00030455001	1.27157	4.4364	0.0383866	0.930201
GSONMG00045565001	-2.16959	2.01283	0.0384181	0.930201	K00471	BBOX1; gamma-butyrobetaine dioxygenase [EC:1.14.11.1]
GSONMG00001173001	-2.16351	2.01287	0.0384181	0.930201
GSONMG00072204001	-2.07427	2.0416	0.0384181	0.930201	K16524	AKAP7; A-kinase anchor protein 7
GSONMG00060708001	-2.06197	1.99485	0.0384181	0.930201
GSONMG00026424001	-2.04315	1.99829	0.0384181	0.930201
GSONMG00053363001	2.04031	2.00815	0.0384181	0.930201	K12621	LSM2; U6 snRNA-associated Sm-like protein LSm2
GSONMG00057400001	-2.03509	2.04164	0.0384181	0.930201
GSONMG00052965001	-1.95674	2.04442	0.0384181	0.930201
GSONMG00079099001	-1.14506	7.58383	0.0384615	0.930391	K09498	CCT6; T-complex protein 1 subunit zeta
GSONMG00068869001	-1.14852	7.10663	0.0384659	0.930391	K24335	CRELD; protein disulfide-isomerase [EC:5.3.4.1]
GSONMG00005990001	1.20001	5.18376	0.038616	0.932724	K11098	SNRPF, SMF; small nuclear ribonucleoprotein F
GSONMG00000589001	1.41918	3.33621	0.0386224	0.932724
GSONMG00037077001	-1.37508	3.34135	0.0386224	0.932724	K06467	CD22, SIGLEC2; CD22 antigen
GSONMG00033890001	1.19011	5.41518	0.0386612	0.932886	K01875	SARS, serS; seryl-tRNA synthetase [EC:6.1.1.11]
GSONMG00035049001	1.1454	7.16596	0.0387223	0.932886	K06856	IGH; immunoglobulin heavy chain
GSONMG00020278001	-1.85418	2.39128	0.0387693	0.932886
GSONMG00058608001	-1.82374	2.38878	0.0387693	0.932886
GSONMG00041565001	-1.73743	2.41988	0.0387693	0.932886	K23291	RUSC2; iporin
GSONMG00074456001	-1.72797	2.39602	0.0387693	0.932886	K06534	MCAM, CD146; melanoma cell adhesion molecule
GSONMG00056175001	-1.65205	2.42466	0.0387693	0.932886	K09408	FOXO3; forkhead box protein O3
GSONMG00054741001	1.27172	4.1799	0.0388949	0.933854	K00963	UGP2, galU, galF; UTP--glucose-1-phosphate uridylyltransferase [EC:2.7.7.9]
GSONMG00040672001	1.285	4.00483	0.0389386	0.933854
GSONMG00071567001	-1.2421	4.71506	0.0389631	0.933854	K06751	MHC1; MHC class I antigen
GSONMG00056855001	1.22361	4.61131	0.0390518	0.933854	K06590	ITGB7; integrin beta 7
GSONMG00019300001	1.52271	3.09126	0.0391186	0.933854
GSONMG00038090001	-1.20488	5.12792	0.0391483	0.933854
GSONMG00046690001	2.61441	1.65133	0.0391904	0.933854
GSONMG00050707001	2.53182	1.67446	0.0391904	0.933854	K24027
GSONMG00006526001	-2.44353	1.69122	0.0391904	0.933854
GSONMG00045055001	2.41807	1.65655	0.0391904	0.933854	K00967	PCYT2; ethanolamine-phosphate cytidylyltransferase [EC:2.7.7.14]
GSONMG00061100001	2.40571	1.68502	0.0391904	0.933854	K17065	DNM1L; dynamin 1-like protein [EC:3.6.5.5]
GSONMG00048085001	2.39412	1.68702	0.0391904	0.933854
GSONMG00051577001	2.36548	1.67057	0.0391904	0.933854	K19019	HABP4; intracellular hyaluronan-binding protein 4
GSONMG00020990001	-2.3292	1.71887	0.0391904	0.933854	K08660	CNDP2; cytosolic nonspecific dipeptidase [EC:3.4.13.18]
GSONMG00035526001	-2.29527	1.67784	0.0391904	0.933854	K13510	LPCAT1_2; lysophosphatidylcholine acyltransferase / lyso-PAF acetyltransferase [EC:2.3.1.23 2.3.1.67]
GSONMG00034370001	-2.25294	1.70224	0.0391904	0.933854	K11987	PTGS2, COX2; prostaglandin-endoperoxide synthase 2 [EC:1.14.99.1]
GSONMG00023223001	-2.22888	1.71864	0.0391904	0.933854	K05149	TNFRSF12A, FN14, TWEAKR, CD266; tumor necrosis factor receptor superfamily member 12A
GSONMG00060367001	-2.19966	1.68638	0.0391904	0.933854	K09097	ARNT; aryl hydrocarbon receptor nuclear translocator
GSONMG00025528001	2.14898	1.67198	0.0391904	0.933854
GSONMG00045996001	1.20439	5.04871	0.03924	0.934559
GSONMG00068933001	1.59934	2.78265	0.0394142	0.934998
GSONMG00080259001	-1.56608	2.79854	0.0394142	0.934998	K16822	FRMD6; FERM domain-containing protein 6
GSONMG00011546001	-1.55889	2.78945	0.0394142	0.934998
GSONMG00045128001	1.55772	2.78397	0.0394142	0.934998
GSONMG00051297001	1.54108	2.79836	0.0394142	0.934998
GSONMG00042258001	-1.51165	2.79374	0.0394142	0.934998	K16495	PCDHGA; protocadherin gamma subfamily A
GSONMG00047265001	1.1465	6.8544	0.0394382	0.934998
GSONMG00036373001	-1.31683	4.03783	0.0394616	0.934998
GSONMG00078358001	-1.29283	4.04387	0.0394616	0.934998	K05149	TNFRSF12A, FN14, TWEAKR, CD266; tumor necrosis factor receptor superfamily member 12A
GSONMG00055927001	1.28106	4.0514	0.0394616	0.934998
GSONMG00018066001	1.3743	3.39309	0.0395194	0.934998	K00507	SCD, desC; stearoyl-CoA desaturase (Delta-9 desaturase) [EC:1.14.19.1]
GSONMG00011289001	1.37153	3.39293	0.0395194	0.934998
GSONMG00018057001	1.36755	3.39785	0.0395194	0.934998	K01507	ppa; inorganic pyrophosphatase [EC:3.6.1.1]
GSONMG00066088001	-1.39384	3.62972	0.0395964	0.936343
GSONMG00041468001	1.14756	6.81464	0.0396564	0.937288	K11434	PRMT1; type I protein arginine methyltransferase [EC:2.1.1.319]
GSONMG00001777001	1.12524	10.417	0.0396849	0.937485	K00033	PGD, gnd, gntZ; 6-phosphogluconate dehydrogenase [EC:1.1.1.44 1.1.1.343]
GSONMG00064589001	1.26519	4.23107	0.0398033	0.939806	K22745	AIFM2; apoptosis-inducing factor 2
GSONMG00080869001	1.20857	4.89536	0.0400017	0.944011	K01062	PLA2G7, PAFAH; platelet-activating factor acetylhydrolase [EC:3.1.1.47]
GSONMG00012247001	1.40271	3.16784	0.0402275	0.948578
GSONMG00079844001	1.25688	4.26129	0.0402359	0.948578	K05038	SLC6A5_9, GLYT; solute carrier family 6 (neurotransmitter transporter, glycine) member 5/9
GSONMG00052102001	1.33587	3.68358	0.0402808	0.949156	K02685	PRI2; DNA primase large subunit
GSONMG00070155001	1.37924	3.45442	0.0403619	0.950585
GSONMG00046353001	1.16065	5.86073	0.0406211	0.956203
GSONMG00058872001	-1.17538	5.54118	0.0406414	0.956203	K10084	EDEM1; ER degradation enhancer, mannosidase alpha-like 1
GSONMG00059919001	-1.5846	2.84362	0.0408937	0.960682	K17908	WIPI1_2, ATG18; autophagy-related protein 18
GSONMG00070998001	1.58045	2.86469	0.0408937	0.960682	K14552	NAN1, UTP17, WDR75; NET1-associated nuclear protein 1 (U3 small nucleolar RNA-associated protein 17)
GSONMG00053170001	1.51933	2.84383	0.0408937	0.960682
GSONMG00063980001	1.27898	4.14137	0.0409199	0.960813	K10734	GINS3; GINS complex subunit 3
GSONMG00027026001	1.67301	2.5002	0.0410503	0.96242
GSONMG00067455001	1.6666	2.50853	0.0410503	0.96242	K05063	IL12RB1, CD212; interleukin 12 receptor beta-1
GSONMG00029235001	1.64245	2.52136	0.0410503	0.96242	K07818	PRF1; perforin 1
GSONMG00046300001	1.2244	4.47634	0.0411499	0.963409
GSONMG00047740001	1.38609	3.48764	0.0411545	0.963409	K20876	NEK7; NIMA (never in mitosis gene a)-related kinase 7 [EC:2.7.11.1]
GSONMG00016988001	1.33513	3.49319	0.0411545	0.963409
GSONMG00021206001	1.45281	3.21562	0.0412528	0.964256	K17454	E2F1; transcription factor E2F1
GSONMG00020512001	-1.45136	3.19971	0.0412528	0.964256	K17356	TSPAN13_31; tetraspanin-13/31
GSONMG00042423001	-1.4206	3.22392	0.0412528	0.964256	K17303	MLANA, MART1; melanoma antigen recognized by T-cells 1
GSONMG00020304001	1.15183	6.0454	0.0417348	0.974619	K11130	NOP10, NOLA3; H/ACA ribonucleoprotein complex subunit 3
GSONMG00023809001	-1.18729	5.12122	0.041738	0.974619	K10050	CEBPD; CCAAT/enhancer binding protein (C/EBP), delta
GSONMG00066631001	-1.39896	3.27363	0.0422034	0.981515	K15622	MLF1; myeloid leukemia factor 1
GSONMG00018666001	1.37582	3.25478	0.0422034	0.981515	K14683	SLC34A, NPT, nptA; solute carrier family 34 (sodium-dependent phosphate cotransporter)
GSONMG00006043001	1.94919	2.13372	0.0422103	0.981515	K10692	LNX1_2; ligand of Numb protein X 1/2 [EC:2.3.2.27]
GSONMG00079100001	-1.93299	2.15856	0.0422103	0.981515	K01079	serB, PSPH; phosphoserine phosphatase [EC:3.1.3.3]
[truncated: 275 more rows]

## Sheet: DEGs for con vs 24hpt
Gene_id	logFC.24h.	logCPM	PValue	FDR	ko_id	ko_term
GSONMG00026599001	-7.94068	9.32148	4.01e-22	1.87e-17	K04079	HSP90A, htpG; molecular chaperone HtpG
GSONMG00056921001	7.53171	7.77157	1e-19	2.33e-15	K06856	IGH; immunoglobulin heavy chain
GSONMG00080903001	-6.87364	9.16611	8.05e-19	1.25e-14	K04079	HSP90A, htpG; molecular chaperone HtpG
GSONMG00013821001	-10.4251	5.98514	1.18e-18	1.37e-14
GSONMG00008822001	10.0107	5.5796	3.61e-17	3.36e-13
GSONMG00054212001	-6.38579	8.58931	4.74e-17	3.68e-13	K09501	SERPINH1, HSP47; serpin peptidase inhibitor, clade H, member 1
GSONMG00027968001	6.82889	6.71018	1.31e-16	8.73e-13
GSONMG00020438001	-6.04979	9.25719	3.12e-16	1.82e-12	K09501	SERPINH1, HSP47; serpin peptidase inhibitor, clade H, member 1
GSONMG00049293001	-9.61117	5.19149	9.15e-16	4.74e-12
GSONMG00063361001	-9.15102	4.74991	3.62e-14	1.69e-10
GSONMG00004545001	-7.96934	5.0129	5.12e-14	2.17e-10	K07427	CYP4V2; docosahexaenoic acid omega-hydroxylase [EC:1.14.14.79]
GSONMG00005961001	9.08234	4.67799	6.26e-14	2.43e-10
GSONMG00001164001	-8.89209	4.50954	2.77e-13	9.38e-10
GSONMG00037918001	-5.20335	8.39143	2.82e-13	9.38e-10	K09487	HSP90B, TRA1; heat shock protein 90kDa beta
GSONMG00074015001	-8.7529	4.38078	7.95e-13	2.47e-09
GSONMG00003456001	8.69267	4.31952	1.3e-12	3.78e-09
GSONMG00051142001	-8.62616	4.26164	2.01e-12	5.52e-09
GSONMG00013840001	8.60283	4.23241	2.52e-12	6.52e-09
GSONMG00001502001	8.56082	4.20222	3.42e-12	8.39e-09
GSONMG00032900001	-4.89843	7.01568	7.9e-12	1.84e-08	K09545	HSPB6; heat shock protein beta-6
GSONMG00028517001	-8.39831	4.04979	1.16e-11	2.58e-08
GSONMG00081492001	8.3544	4.00784	1.64e-11	3.48e-08	K12799	PYCARD, ASC; apoptosis-associated speck-like protein containing a CARD
GSONMG00014116001	8.07992	3.76424	1.22e-10	2.37e-07
GSONMG00031712001	8.07992	3.76424	1.22e-10	2.37e-07
GSONMG00018963001	-7.88654	3.58553	5.08e-10	9.46e-07
GSONMG00032168001	-7.86624	3.5676	5.7e-10	1.02e-06
GSONMG00013555001	7.8621	3.55242	6.42e-10	1.11e-06
GSONMG00002849001	7.80207	3.5053	9.21e-10	1.53e-06
GSONMG00053328001	7.72771	3.44499	1.52e-09	2.44e-06
GSONMG00012525001	7.68219	3.39422	2.23e-09	3.47e-06
GSONMG00045283001	-3.98216	8.65244	2.4e-09	3.61e-06	K09582	PDIA4, ERP72; protein disulfide-isomerase A4 [EC:5.3.4.1]
GSONMG00045780001	-4.22057	6.07169	2.59e-09	3.77e-06	K00472	P4HA; prolyl 4-hydroxylase [EC:1.14.11.2]
GSONMG00005674001	4.15822	5.87655	4.22e-09	5.95e-06
GSONMG00045282001	-3.86655	8.52608	5.93e-09	8.12e-06	K09582	PDIA4, ERP72; protein disulfide-isomerase A4 [EC:5.3.4.1]
GSONMG00055111001	7.46617	3.20782	8.95e-09	1.19e-05
GSONMG00057208001	-7.40414	3.17886	1.4e-08	1.81e-05
GSONMG00081507001	-4.10018	5.46853	1.48e-08	1.87e-05
GSONMG00012499001	5.21984	3.6993	1.61e-08	1.95e-05	K01275	CTSC; cathepsin C [EC:3.4.14.1]
GSONMG00003520001	7.38526	3.15364	1.64e-08	1.95e-05
GSONMG00040012001	3.8801	6.15017	2.02e-08	2.35e-05	K06856	IGH; immunoglobulin heavy chain
GSONMG00052237001	7.34207	3.11852	2.23e-08	2.54e-05
GSONMG00015657001	-7.30502	3.09004	2.62e-08	2.91e-05
GSONMG00029445001	-7.27747	3.06831	3.08e-08	3.34e-05
GSONMG00039476001	7.26363	3.05623	3.63e-08	3.84e-05
GSONMG00034626001	-7.24525	3.0352	4.28e-08	4.43e-05
GSONMG00017578001	-7.16075	2.98063	7.14e-08	7.23e-05	K13120	FAM32A; protein FAM32A
GSONMG00023731001	-3.48559	9.26719	8.18e-08	8.11e-05	K09582	PDIA4, ERP72; protein disulfide-isomerase A4 [EC:5.3.4.1]
GSONMG00000589001	7.13631	2.94305	8.51e-08	8.25e-05
GSONMG00080902001	-5.52721	3.23698	8.93e-08	8.49e-05	K04079	HSP90A, htpG; molecular chaperone HtpG
GSONMG00052733001	7.11247	2.91217	1.02e-07	9.47e-05
GSONMG00064818001	-3.53711	6.70673	1.19e-07	0.000103061	K03283	HSPA1s; heat shock 70kDa protein 1/2/6/8
GSONMG00074663001	-7.07413	2.89864	1.22e-07	0.000103061
GSONMG00074993001	7.06908	2.89003	1.22e-07	0.000103061
GSONMG00051848001	-7.06736	2.89499	1.22e-07	0.000103061
GSONMG00021361001	-7.06375	2.90146	1.22e-07	0.000103061
GSONMG00002179001	-3.49464	6.97448	1.32e-07	0.000109641	K23901
GSONMG00014173001	6.98355	2.8208	2.12e-07	0.000173672
GSONMG00003348001	3.47989	6.20061	2.19e-07	0.000176073	K00826	E2.6.1.42, ilvE; branched-chain amino acid aminotransferase [EC:2.6.1.42]
GSONMG00043670001	6.93685	2.77844	3.13e-07	0.000246897
GSONMG00026598001	-5.81086	2.72404	4.66e-07	0.000361766	K04079	HSP90A, htpG; molecular chaperone HtpG
GSONMG00046849001	-6.83434	2.70809	5.72e-07	0.000436529
GSONMG00031146001	6.79705	2.67512	7.04e-07	0.000520317
GSONMG00008468001	6.7732	2.64143	7.04e-07	0.000520317	K12394	AP1S1_2; AP-1 complex subunit sigma 1/2
GSONMG00053651001	6.74441	2.63162	8.69e-07	0.000615444
GSONMG00020100001	-6.08311	2.6496	8.69e-07	0.000615444	K03283	HSPA1s; heat shock 70kDa protein 1/2/6/8
GSONMG00062737001	3.13493	10.6338	8.72e-07	0.000615444	K01403	MMP9; matrix metalloproteinase-9 (gelatinase B) [EC:3.4.24.35]
GSONMG00004717001	6.72207	2.61836	1.08e-06	0.000738503
GSONMG00022913001	-6.71374	2.60983	1.08e-06	0.000738503
GSONMG00053422001	3.39581	5.06521	1.2e-06	0.000809047	K12893	SFRS4_5_6; splicing factor, arginine/serine-rich 4/5/6
GSONMG00074653001	3.08845	9.34263	1.3e-06	0.000866884	K07994	MMP13; matrix metalloproteinase-13 (collagenase 3) [EC:3.4.24.-]
GSONMG00062939001	-3.24444	5.79158	1.47e-06	0.000965607
GSONMG00011115001	-5.14278	2.87012	1.61e-06	0.00104057	K05478	TNFSF15, VEGI; tumor necrosis factor ligand superfamily member 15
GSONMG00025580001	6.65423	2.56017	1.68e-06	0.00105573	K18186	PET100; protein PET100, animal type
GSONMG00018460001	-6.65338	2.57759	1.68e-06	0.00105573
GSONMG00071269001	-3.06028	7.89804	1.85e-06	0.00115091	K23901
GSONMG00077490001	-3.3752	4.8955	2.01e-06	0.00123183	K00472	P4HA; prolyl 4-hydroxylase [EC:1.14.11.2]
GSONMG00031051001	6.60497	2.52986	2.1e-06	0.00125693
GSONMG00082539001	-6.59904	2.53089	2.1e-06	0.00125693
GSONMG00058008001	3.17411	5.54032	2.43e-06	0.00143134	K13195	CIRBP; cold-inducible RNA-binding protein
GSONMG00057908001	6.58194	2.49916	2.65e-06	0.00147098
GSONMG00054929001	-6.57935	2.51326	2.65e-06	0.00147098
GSONMG00010130001	6.56965	2.49595	2.65e-06	0.00147098
GSONMG00077288001	6.56965	2.49595	2.65e-06	0.00147098
GSONMG00058824001	6.5666	2.48353	2.65e-06	0.00147098
GSONMG00027488001	6.52751	2.46823	3.36e-06	0.00179796
GSONMG00055342001	-6.52722	2.47463	3.36e-06	0.00179796
GSONMG00025486001	-6.50914	2.45822	3.36e-06	0.00179796
GSONMG00060125001	-3.80064	3.75736	3.5e-06	0.00185283
GSONMG00005088001	4.32023	3.1894	3.72e-06	0.00194956	K14754	MX; interferon-induced GTP-binding protein Mx
GSONMG00077776001	6.5006	2.44103	4.27e-06	0.00209409
GSONMG00043374001	6.49835	2.43263	4.27e-06	0.00209409
GSONMG00005304001	6.47411	2.42833	4.27e-06	0.00209409
GSONMG00027629001	6.47411	2.42833	4.27e-06	0.00209409
GSONMG00048045001	6.46935	2.41119	4.27e-06	0.00209409
GSONMG00027446001	-6.46914	2.43858	4.27e-06	0.00209409	K23267	APCS, SAP; serum amyloid P component
GSONMG00068094001	-2.90492	9.20864	4.47e-06	0.00216686	K09584	PDIA6, TXNDC7; protein disulfide-isomerase A6 [EC:5.3.4.1]
GSONMG00004379001	-2.93454	7.43412	4.67e-06	0.00224263	K09489	HSPA4; heat shock 70kDa protein 4
GSONMG00031833001	6.46555	2.42278	5.46e-06	0.002568	K04542	GNG5; guanine nucleotide-binding protein G(I)/G(S)/G(O) subunit gamma-5
GSONMG00060476001	-6.43504	2.40778	5.46e-06	0.002568
GSONMG00038392001	3.21903	4.56337	6.55e-06	0.00305147	K16857	THBS1; thrombospondin 1
GSONMG00069807001	-6.3821	2.36822	7.01e-06	0.00323291
GSONMG00024947001	-2.94212	5.85068	7.14e-06	0.00326219	K06856	IGH; immunoglobulin heavy chain
GSONMG00016467001	-3.31308	3.94828	9.04e-06	0.0039034
GSONMG00031049001	-6.36305	2.35609	9.05e-06	0.0039034
GSONMG00060361001	6.36202	2.33288	9.05e-06	0.0039034	K13577	SLC25A10, DIC; solute carrier family 25 (mitochondrial dicarboxylate transporter), member 10
GSONMG00081780001	-6.34202	2.33286	9.05e-06	0.0039034
GSONMG00048344001	6.32739	2.31557	9.05e-06	0.0039034
GSONMG00049906001	-6.32616	2.32745	9.05e-06	0.0039034	K01307	GGH; gamma-glutamyl hydrolase [EC:3.4.19.9]
GSONMG00070194001	6.32369	2.31799	1.17e-05	0.00488611
GSONMG00062906001	-6.31381	2.32127	1.17e-05	0.00488611	K03259	EIF4E; translation initiation factor 4E
GSONMG00013242001	-6.29313	2.30358	1.17e-05	0.00488611
GSONMG00080480001	6.27068	2.27521	1.17e-05	0.00488611
GSONMG00046608001	-2.82609	6.67356	1.22e-05	0.00495661
GSONMG00046981001	-2.74176	10.9559	1.22e-05	0.00495661	K09487	HSP90B, TRA1; heat shock protein 90kDa beta
GSONMG00046420001	2.89674	5.39162	1.22e-05	0.00495661	K06856	IGH; immunoglobulin heavy chain
GSONMG00031634001	2.96966	5.00254	1.49e-05	0.00598644
GSONMG00033306001	6.26764	2.27357	1.53e-05	0.00605453
GSONMG00061657001	6.22234	2.23542	1.53e-05	0.00605453	K00861	RFK, FMN1; riboflavin kinase [EC:2.7.1.26]
GSONMG00003189001	-2.94219	4.9919	1.62e-05	0.00632601
GSONMG00055790001	2.83648	5.64638	1.82e-05	0.00704696	K00814	GPT, ALT; alanine transaminase [EC:2.6.1.2]
GSONMG00045192001	3.06289	4.17062	1.84e-05	0.00706979
GSONMG00045609001	-3.63495	3.28435	1.95e-05	0.00730672	K18977	HPX; hemopexin
GSONMG00009449001	-6.20878	2.24257	2.01e-05	0.00730672	K11151	RDH10; retinol dehydrogenase 10 [EC:1.1.1.-]
GSONMG00079479001	6.18759	2.20918	2.01e-05	0.00730672	K05204	GRIK4; glutamate receptor, ionotropic kainate 4
GSONMG00011982001	6.18712	2.22309	2.01e-05	0.00730672
GSONMG00036854001	6.18712	2.22309	2.01e-05	0.00730672
GSONMG00039071001	6.17985	2.21542	2.01e-05	0.00730672
GSONMG00082129001	6.1752	2.20876	2.01e-05	0.00730672
GSONMG00018797001	-3.77093	2.97948	2.02e-05	0.00730672	K03901	F3, CD142; coagulation factor III (tissue factor)
GSONMG00034202001	-2.80901	5.60642	2.1e-05	0.00753167	K13646	PLOD3; lysyl hydroxylase/galactosyltransferase/glucosyltransferase [EC:1.14.11.4 2.4.1.50 2.4.1.66]
GSONMG00073471001	-2.66936	8.20215	2.22e-05	0.00789417	K08057	CALR; calreticulin
GSONMG00071764001	-3.28723	3.90707	2.25e-05	0.0079472	K09556	BAG2; BCL2-associated athanogene 2
GSONMG00043517001	2.68472	6.70223	2.49e-05	0.00871374
GSONMG00065056001	-6.15401	2.20477	2.66e-05	0.00890432	K09556	BAG2; BCL2-associated athanogene 2
GSONMG00035606001	-6.14358	2.20377	2.66e-05	0.00890432	K07826	GNG2; guanine nucleotide-binding protein G(I)/G(S)/G(O) subunit gamma-2
GSONMG00071816001	-6.13489	2.192	2.66e-05	0.00890432
GSONMG00017792001	-6.12489	2.1829	2.66e-05	0.00890432
GSONMG00026179001	-6.10934	2.16925	2.66e-05	0.00890432
GSONMG00035336001	-2.66911	7.05996	2.67e-05	0.00890432	K09523	DNAJC3; DnaJ homolog subfamily C member 3
GSONMG00065419001	-3.25674	3.60247	2.68e-05	0.00890432
GSONMG00033935001	-4.69993	2.51204	2.73e-05	0.00903304	K01307	GGH; gamma-glutamyl hydrolase [EC:3.4.19.9]
GSONMG00082181001	-4.15543	2.90229	2.82e-05	0.00926667	K09512	DNAJB6; DnaJ homolog subfamily B member 6
GSONMG00071610001	-3.08138	4.17908	2.88e-05	0.00937875	K06751	MHC1; MHC class I antigen
GSONMG00029653001	3.93804	2.8846	3.35e-05	0.0108331	K06002	PGA; pepsin A [EC:3.4.23.1]
GSONMG00007714001	5.10812	2.44771	3.44e-05	0.0110482	K04659	THBS2S; thrombospondin 2/3/4/5
GSONMG00014467001	-6.07016	2.14463	3.54e-05	0.0111427
GSONMG00004669001	-6.0685	2.15172	3.54e-05	0.0111427
GSONMG00074195001	-6.06088	2.14134	3.54e-05	0.0111427
GSONMG00056495001	-2.83572	4.88632	3.57e-05	0.0111658
GSONMG00051847001	-3.24696	3.31884	3.98e-05	0.0123524	K00432	gpx, btuE, bsaA; glutathione peroxidase [EC:1.11.1.9]
GSONMG00034783001	2.65326	5.97316	4.22e-05	0.0130231	K12891	SFRS2; splicing factor, arginine/serine-rich 2
GSONMG00034552001	-2.57505	7.43087	4.35e-05	0.0133357
GSONMG00004861001	6.05977	2.13444	4.74e-05	0.0136323
GSONMG00043801001	6.04972	2.12218	4.74e-05	0.0136323
GSONMG00047097001	6.04252	2.1203	4.74e-05	0.0136323
GSONMG00033682001	6.03623	2.10554	4.74e-05	0.0136323
GSONMG00057381001	-6.0264	2.11672	4.74e-05	0.0136323
GSONMG00022691001	6.01508	2.09135	4.74e-05	0.0136323	K23418	SPINK2; serine protease inhibitor Kazal-type 2
GSONMG00044364001	6.01391	2.10309	4.74e-05	0.0136323
GSONMG00074906001	6.00589	2.09348	4.74e-05	0.0136323
GSONMG00058590001	-5.99871	2.10406	4.74e-05	0.0136323	K24098
GSONMG00019332001	-5.99371	2.09496	4.74e-05	0.0136323
GSONMG00061788001	3.37451	3.14816	5.1e-05	0.014582	K00826	E2.6.1.42, ilvE; branched-chain amino acid aminotransferase [EC:2.6.1.42]
GSONMG00022852001	3.11065	3.59132	5.63e-05	0.0159895	K07440	CYP46A1; cholesterol 24-hydroxylase [EC:1.14.14.25]
GSONMG00035725001	-3.31149	3.25876	5.86e-05	0.0165534
GSONMG00043850001	-2.63957	5.40055	6.28e-05	0.0175216	K09515	DNAJB9; DnaJ homolog subfamily B member 9
GSONMG00003461001	2.5527	6.29915	6.29e-05	0.0175216	K13195	CIRBP; cold-inducible RNA-binding protein
GSONMG00073888001	5.98685	2.07251	6.39e-05	0.0175216
GSONMG00062265001	-5.97419	2.0779	6.39e-05	0.0175216
GSONMG00021793001	-5.95001	2.06429	6.39e-05	0.0175216
GSONMG00049294001	-2.74475	4.52568	6.79e-05	0.0184977
GSONMG00021034001	-2.46826	8.40015	7.53e-05	0.0202058	K03283	HSPA1s; heat shock 70kDa protein 1/2/6/8
GSONMG00047550001	2.75576	4.30807	7.54e-05	0.0202058
GSONMG00056389001	2.62867	5.20232	7.55e-05	0.0202058	K17592	SACS; sacsin
GSONMG00015283001	4.16934	2.57606	7.9e-05	0.0210345
GSONMG00046460001	-2.45355	9.03974	7.95e-05	0.0210547	K08057	CALR; calreticulin
GSONMG00040018001	3.34381	2.93459	8.06e-05	0.0212244
GSONMG00001448001	-3.00108	3.6448	8.22e-05	0.0215118
GSONMG00042009001	5.93839	2.05154	8.69e-05	0.0222407
GSONMG00017104001	5.92712	2.04368	8.69e-05	0.0222407
GSONMG00050007001	5.92173	2.03706	8.69e-05	0.0222407
GSONMG00066275001	5.92158	2.03888	8.69e-05	0.0222407
GSONMG00004527001	-2.55064	5.74702	9.29e-05	0.0236567	K00473	PLOD1; procollagen-lysine,2-oxoglutarate 5-dioxygenase 1 [EC:1.14.11.4]
GSONMG00076161001	3.28445	2.92557	9.51e-05	0.0240661	K04144	DRD1; dopamine receptor D1
GSONMG00033397001	3.92112	2.55234	9.76e-05	0.0245528	K15045	RSAD2; radical S-adenosyl methionine domain-containing protein 2
GSONMG00012133001	2.70548	4.42289	9.8e-05	0.0245528	K16857	THBS1; thrombospondin 1
GSONMG00003188001	-2.64226	4.51399	0.000107565	0.0266699
GSONMG00014518001	3.01828	3.31401	0.00010763	0.0266699	K14754	MX; interferon-induced GTP-binding protein Mx
GSONMG00012814001	2.92754	3.76886	0.000108781	0.0268124
GSONMG00049865001	-2.43113	7.01013	0.000113534	0.0270453	K09571	FKBP4_5; FK506-binding protein 4/5 [EC:5.2.1.8]
GSONMG00061188001	3.12158	3.17341	0.000115013	0.0270453
GSONMG00033138001	-2.6124	5.04733	0.00011556	0.0270453
GSONMG00063591001	3.39872	2.72411	0.000117976	0.0270453	K16949	SULT3A; amine sulfotransferase [EC:2.8.2.3]
GSONMG00020666001	5.87533	2.00974	0.000119014	0.0270453
GSONMG00017377001	-5.8724	2.01967	0.000119014	0.0270453
GSONMG00046175001	5.86171	1.99685	0.000119014	0.0270453	K23893	LHFPL; LHFPL tetraspan subfamily member protein
GSONMG00050006001	5.85712	1.99394	0.000119014	0.0270453
GSONMG00004345001	5.85408	1.99638	0.000119014	0.0270453
GSONMG00001406001	-5.84575	1.99371	0.000119014	0.0270453	K04552	UBE2L3, UBCH7; ubiquitin-conjugating enzyme E2 L3 [EC:2.3.2.23]
GSONMG00031901001	-5.84575	1.99371	0.000119014	0.0270453
GSONMG00077550001	-5.84575	1.99371	0.000119014	0.0270453
GSONMG00016820001	-5.81207	1.97621	0.000119014	0.0270453
GSONMG00009484001	5.81195	1.9586	0.000119014	0.0270453
GSONMG00013291001	5.81195	1.9586	0.000119014	0.0270453
GSONMG00036184001	-5.80771	1.97194	0.000119014	0.0270453	K09037	MAFF_G_K; transcription factor MAFF/G/K
GSONMG00057170001	-2.39542	6.82589	0.000136631	0.0308977	K00522	FTH1; ferritin heavy chain [EC:1.16.3.2]
GSONMG00058444001	2.51287	5.11596	0.000141289	0.0317969
GSONMG00005717001	-2.58261	4.84479	0.000142103	0.0318263	K20899	GBP1_3_4_7; guanylate-binding protein 1/3/4/7
GSONMG00062924001	2.9054	3.4647	0.000148705	0.0331455	K23949	SAMD9, SAMD9L; sterile alpha motif domain-contaning protein 9
GSONMG00042155001	2.51306	4.94292	0.000149817	0.0332343	K12040	SLC9A3, NHE3; solute carrier family 9 (sodium/hydrogen exchanger), member 3
GSONMG00060185001	3.53297	2.47964	0.000150678	0.033267
GSONMG00022716001	5.81465	1.9701	0.000164376	0.034493
GSONMG00034406001	5.79267	1.94872	0.000164376	0.034493
GSONMG00005784001	5.78412	1.94628	0.000164376	0.034493	K18985	ELMO2, CED12A; engulfment and cell motility protein 2
GSONMG00061422001	5.77834	1.9472	0.000164376	0.034493
GSONMG00012240001	-5.76531	1.94483	0.000164376	0.034493
GSONMG00019151001	5.76299	1.9276	0.000164376	0.034493
GSONMG00013587001	-5.76161	1.94738	0.000164376	0.034493	K20004	TMEM27; collectrin
GSONMG00050832001	-5.75104	1.94089	0.000164376	0.034493
GSONMG00004859001	5.74708	1.92592	0.000164376	0.034493
GSONMG00044863001	5.74162	1.91773	0.000164376	0.034493
GSONMG00074523001	-5.72108	1.91448	0.000164376	0.034493
GSONMG00082762001	2.51572	4.89322	0.000169014	0.0351557	K18592	GGT1_5, CD224; gamma-glutamyltranspeptidase / glutathione hydrolase / leukotriene-C4 hydrolase [EC:2.3.2.2 3.4.19.13 3.4.19.14]
GSONMG00031501001	-2.37072	6.59617	0.000169043	0.0351557	K23900
GSONMG00001315001	2.41723	5.70241	0.000172458	0.0356204	K02740	PSMB8, LMP7; 20S proteasome subunit beta 8 [EC:3.4.25.1]
GSONMG00073159001	2.8309	3.6999	0.000172807	0.0356204	K01469	OPLAH, OXP1, oplAH; 5-oxoprolinase (ATP-hydrolysing) [EC:3.5.2.9]
GSONMG00060308001	2.51153	4.61714	0.000186202	0.0382125
GSONMG00016736001	-2.77428	3.69627	0.000189942	0.038809
GSONMG00009860001	3.86236	2.23078	0.000194951	0.0394861	K08132	COL12A; collagen type XII alpha
GSONMG00020327001	-3.80857	2.25115	0.000194951	0.0394861
GSONMG00051650001	2.6733	3.96886	0.000205877	0.0413511
GSONMG00016988001	3.0184	3.21039	0.000205934	0.0413511
GSONMG00011807001	-2.90045	3.59043	0.00020931	0.0416862	K08760	APOA4; apolipoprotein A-IV
GSONMG00043621001	2.83242	3.51446	0.000209393	0.0416862	K23926
GSONMG00055277001	-3.29737	2.64348	0.0002107	0.0417496
GSONMG00026795001	-2.47275	4.76201	0.000211504	0.0417496
GSONMG00009523001	-2.31289	7.0276	0.000213852	0.042035	K22556	MANF, ARMET; mesencephalic astrocyte-derived neurotrophic factor
GSONMG00029920001	-2.28311	8.43704	0.000225209	0.0433708	K03283	HSPA1s; heat shock 70kDa protein 1/2/6/8
GSONMG00068869001	-2.28696	7.97023	0.000225212	0.0433708	K24335	CRELD; protein disulfide-isomerase [EC:5.3.4.1]
GSONMG00027487001	2.34523	6.1635	0.000227229	0.0433708	K07860	RAC2; Ras-related C3 botulinum toxin substrate 2
GSONMG00028160001	5.71177	1.90473	0.000229027	0.0433708
GSONMG00039719001	5.70933	1.90032	0.000229027	0.0433708
GSONMG00014696001	-5.70019	1.90438	0.000229027	0.0433708
GSONMG00075661001	5.68685	1.88827	0.000229027	0.0433708
GSONMG00020971001	5.67424	1.87241	0.000229027	0.0433708
GSONMG00030133001	5.65821	1.86258	0.000229027	0.0433708
GSONMG00008802001	-2.60205	4.20555	0.000230917	0.0435237	K22759	CHCHD10; coiled-coil-helix-coiled-coil-helix domain-containing protein 10
GSONMG00064120001	-2.78905	3.592	0.000231703	0.0435237	K03065	PSMC3, RPT5; 26S proteasome regulatory subunit T5
GSONMG00036385001	-2.55883	4.34774	0.000238675	0.0446533
GSONMG00056508001	2.82538	3.47979	0.000260163	0.0484787
GSONMG00063029001	3.10663	2.92706	0.000270775	0.0502552	K04010	C5AR1, CD88; C5a anaphylatoxin chemotactic receptor 1
GSONMG00020124001	2.28428	6.61388	0.000285115	0.0527067	K13195	CIRBP; cold-inducible RNA-binding protein
GSONMG00048182001	-2.45252	4.46784	0.000288562	0.053133	K20899	GBP1_3_4_7; guanylate-binding protein 1/3/4/7
GSONMG00000718001	2.72881	3.77877	0.000294031	0.0539269
GSONMG00023296001	-3.21213	2.59029	0.000314817	0.0559849	K11792	DDA1; DET1- and DDB1-associated protein 1
GSONMG00051050001	5.66579	1.87425	0.000322077	0.0559849
GSONMG00052880001	-5.63563	1.86812	0.000322077	0.0559849
GSONMG00077466001	5.62223	1.84474	0.000322077	0.0559849
GSONMG00037154001	-5.61586	1.85216	0.000322077	0.0559849
GSONMG00018193001	5.60529	1.8383	0.000322077	0.0559849
GSONMG00058705001	5.60529	1.8383	0.000322077	0.0559849
GSONMG00055781001	-5.60514	1.84516	0.000322077	0.0559849
GSONMG00039274001	-5.60398	1.84236	0.000322077	0.0559849
GSONMG00074016001	-5.60398	1.84236	0.000322077	0.0559849
GSONMG00024927001	5.60302	1.8369	0.000322077	0.0559849
GSONMG00005308001	5.59734	1.82811	0.000322077	0.0559849
GSONMG00064096001	5.59448	1.8296	0.000322077	0.0559849
GSONMG00027569001	-5.57609	1.8284	0.000322077	0.0559849
GSONMG00026656001	2.33728	4.90783	0.000331373	0.0573866	K22764	TMEM107; transmembrane protein 107
GSONMG00037834001	3.83824	2.16755	0.000335562	0.0578968	K10358	MYO6; myosin VI
GSONMG00041246001	2.31245	5.43084	0.000343196	0.0588843	K08202	SLC22A4_5, OCTN; MFS transporter, OCT family, solute carrier family 22 (organic cation transporter), member 4/5
GSONMG00031451001	-2.84438	3.25672	0.000343813	0.0588843	K24064
GSONMG00015299001	2.25457	6.43926	0.000348187	0.0594151	K12891	SFRS2; splicing factor, arginine/serine-rich 2
GSONMG00082763001	2.33672	5.07384	0.000352132	0.0598689	K18592	GGT1_5, CD224; gamma-glutamyltranspeptidase / glutathione hydrolase / leukotriene-C4 hydrolase [EC:2.3.2.2 3.4.19.13 3.4.19.14]
GSONMG00075558001	2.21154	7.68879	0.000355882	0.0602865	K05756	ARPC3; actin related protein 2/3 complex, subunit 3
GSONMG00081666001	-2.18615	9.30998	0.000375302	0.0633458	K08056	PDIA3, GRP58; protein disulfide-isomerase A3 [EC:5.3.4.1]
GSONMG00002350001	3.32777	2.7164	0.000384031	0.0643529
GSONMG00057746001	3.20978	2.72916	0.000384031	0.0643529
GSONMG00057496001	2.37737	4.37559	0.000391131	0.0653076
GSONMG00029090001	2.36536	4.83771	0.00039798	0.066214	K04715	CERK; ceramide kinase [EC:2.7.1.138]
GSONMG00040197001	-2.41161	4.58818	0.000405052	0.0671507
GSONMG00056507001	2.50887	3.86845	0.000423597	0.0699762
GSONMG00050724001	-2.1791	7.20739	0.000453387	0.0715026	K09553	STIP1; stress-induced-phosphoprotein 1
GSONMG00045096001	-2.26345	5.67863	0.000456269	0.0715026	K24213
GSONMG00021918001	5.56613	1.81434	0.000457396	0.0715026
GSONMG00045934001	-5.56063	1.81739	0.000457396	0.0715026
GSONMG00081498001	5.55982	1.80675	0.000457396	0.0715026
GSONMG00052355001	5.54999	1.79734	0.000457396	0.0715026
GSONMG00010951001	-5.54685	1.8099	0.000457396	0.0715026
GSONMG00060477001	-5.54685	1.8099	0.000457396	0.0715026
GSONMG00003816001	5.54633	1.79517	0.000457396	0.0715026
GSONMG00027194001	5.54633	1.79517	0.000457396	0.0715026	K15985	PKIA; cAMP-dependent protein kinase inhibitor alpha
GSONMG00002727001	-5.54609	1.81136	0.000457396	0.0715026
GSONMG00001232001	5.54043	1.79815	0.000457396	0.0715026
GSONMG00027290001	-5.52401	1.7998	0.000457396	0.0715026
GSONMG00066030001	-5.494	1.77768	0.000457396	0.0715026	K07945	ARL4; ADP-ribosylation factor-like protein 4
GSONMG00057963001	-5.49019	1.77443	0.000457396	0.0715026
GSONMG00018559001	-5.4884	1.77338	0.000457396	0.0715026
GSONMG00056952001	3.22022	2.69798	0.000462285	0.0720252
GSONMG00026562001	-2.56151	3.92184	0.000478189	0.0740406
GSONMG00053199001	-2.60326	3.30603	0.000479337	0.0740406
GSONMG00007393001	2.56314	3.77372	0.000480796	0.0740406
GSONMG00014855001	2.32743	4.60626	0.000481578	0.0740406
GSONMG00077567001	-2.17725	6.85069	0.000494589	0.0757909	K09486	HYOU1; hypoxia up-regulated 1
GSONMG00063523001	-2.26502	5.44475	0.00049888	0.0761977
GSONMG00035957001	2.68842	3.37676	0.00051005	0.0776492
GSONMG00003732001	-2.14674	7.647	0.000521488	0.0791319	K09571	FKBP4_5; FK506-binding protein 4/5 [EC:5.2.1.8]
GSONMG00015378001	3.09103	2.67477	0.000557947	0.0843895
GSONMG00078174001	-2.94062	2.94859	0.000579229	0.0873248
GSONMG00058010001	4.03474	2.07321	0.000591794	0.0889313	K13195	CIRBP; cold-inducible RNA-binding protein
GSONMG00078461001	2.22782	5.30013	0.000616755	0.0920945	K08557	AR, NR3C4; androgen receptor
GSONMG00034545001	2.33577	4.26996	0.000616797	0.0920945	K20899	GBP1_3_4_7; guanylate-binding protein 1/3/4/7
GSONMG00001309001	-2.9773	2.79605	0.000624019	0.0928751	K02740	PSMB8, LMP7; 20S proteasome subunit beta 8 [EC:3.4.25.1]
GSONMG00004248001	5.50327	1.7764	0.000656354	0.0937318
GSONMG00048111001	5.50327	1.7764	0.000656354	0.0937318
GSONMG00037866001	5.50001	1.77445	0.000656354	0.0937318
GSONMG00007552001	-5.46718	1.76177	0.000656354	0.0937318
GSONMG00040542001	-5.46074	1.75916	0.000656354	0.0937318
GSONMG00023944001	5.46062	1.74494	0.000656354	0.0937318
GSONMG00039804001	5.46062	1.74494	0.000656354	0.0937318
GSONMG00007309001	5.45519	1.74241	0.000656354	0.0937318
GSONMG00028054001	5.45042	1.74165	0.000656354	0.0937318
GSONMG00043642001	-5.43866	1.74894	0.000656354	0.0937318
GSONMG00050561001	-5.42506	1.73822	0.000656354	0.0937318
GSONMG00045625001	5.42072	1.72493	0.000656354	0.0937318	K04659	THBS2S; thrombospondin 2/3/4/5
GSONMG00050801001	-5.41796	1.73679	0.000656354	0.0937318
GSONMG00068455001	-2.08419	9.98453	0.000657944	0.0937318	K09490	HSPA5, BIP; endoplasmic reticulum chaperone BiP [EC:3.6.4.10]
GSONMG00065272001	2.31885	4.30494	0.000667032	0.0947368	K13195	CIRBP; cold-inducible RNA-binding protein
GSONMG00026838001	-3.13767	2.64909	0.000675218	0.0953182	K14383	SLC5A3, SMIT; solute carrier family 5 (sodium/myo-inositol cotransporter), member 3
GSONMG00078926001	-2.92189	2.66473	0.000675218	0.0953182
GSONMG00028101001	-2.06886	12.475	0.000704944	0.0992139	K04079	HSP90A, htpG; molecular chaperone HtpG
GSONMG00055369001	2.60735	3.39508	0.000747895	0.104942	K03860	PIGQ, GPI1; phosphatidylinositol N-acetylglucosaminyltransferase subunit Q
GSONMG00071583001	2.18761	5.29442	0.000766948	0.107284
GSONMG00048677001	-2.56126	3.50368	0.000769193	0.107284	K01300	CPB2; carboxypeptidase B2 [EC:3.4.17.20]
GSONMG00073807001	-2.41343	3.583	0.000787884	0.109563
GSONMG00078321001	-2.83588	2.90711	0.000794618	0.11017	K15167	MED24; mediator of RNA polymerase II transcription subunit 24
GSONMG00032085001	-2.12421	5.70609	0.000886372	0.122527	K08270	DDIT4, REDD1; DNA-damage-inducible transcript 4
GSONMG00033631001	2.11848	5.50754	0.000889285	0.122566
GSONMG00021758001	-2.71743	2.89278	0.000933312	0.125675
GSONMG00037190001	-2.1549	5.09467	0.000938129	0.125675	K08057	CALR; calreticulin
GSONMG00015029001	5.40561	1.71879	0.000952306	0.125675
GSONMG00016765001	5.40561	1.71879	0.000952306	0.125675
GSONMG00052622001	-5.3982	1.72346	0.000952306	0.125675
GSONMG00063096001	-5.38932	1.71768	0.000952306	0.125675
GSONMG00010961001	-5.38137	1.71149	0.000952306	0.125675
GSONMG00014034001	-5.38137	1.71149	0.000952306	0.125675
GSONMG00034090001	-5.38137	1.71149	0.000952306	0.125675
GSONMG00035134001	5.36859	1.6924	0.000952306	0.125675
GSONMG00018448001	5.3345	1.67703	0.000952306	0.125675
GSONMG00022848001	5.3345	1.67703	0.000952306	0.125675
GSONMG00053638001	-5.31268	1.67435	0.000952306	0.125675
GSONMG00060757001	5.31259	1.66323	0.000952306	0.125675
GSONMG00040147001	-5.30884	1.67111	0.000952306	0.125675
GSONMG00056574001	3.08589	2.58216	0.000997148	0.131221	K05738	MYL1; myosin light chain 1
GSONMG00013241001	-3.82531	2.22656	0.00100595	0.132007	K10408	DNAH; dynein heavy chain, axonemal
GSONMG00036700001	2.18588	4.59852	0.0010361	0.135581	K12893	SFRS4_5_6; splicing factor, arginine/serine-rich 4/5/6
GSONMG00043936001	-2.06388	6.15966	0.00107183	0.139863	K20526	TAGLN; transgelin
GSONMG00028896001	2.29	3.8018	0.00108413	0.141073
GSONMG00043018001	-2.33756	3.92046	0.0010881	0.141195
GSONMG00058073001	-2.02498	6.71763	0.00110561	0.143068	K14001	SIL1, SLS1; nucleotide exchange factor SIL1
GSONMG00019197001	-2.12111	5.04645	0.00111695	0.144137	K09515	DNAJB9; DnaJ homolog subfamily B member 9
GSONMG00045785001	2.13374	4.81262	0.00112897	0.145284	K08202	SLC22A4_5, OCTN; MFS transporter, OCT family, solute carrier family 22 (organic cation transporter), member 4/5
GSONMG00079391001	-1.98675	9.38744	0.00113392	0.145481	K04079	HSP90A, htpG; molecular chaperone HtpG
GSONMG00017050001	-3.15676	2.40303	0.00113674	0.145481	K02270	COX7A; cytochrome c oxidase subunit 7a
GSONMG00055865001	-1.99247	8.07091	0.00116706	0.148952	K09584	PDIA6, TXNDC7; protein disulfide-isomerase A6 [EC:5.3.4.1]
GSONMG00045293001	-2.10543	5.03567	0.00119936	0.152656
GSONMG00055528001	2.15368	4.54814	0.00120275	0.15267
GSONMG00062027001	2.10981	4.89571	0.00121571	0.153639	K18695	GPCPD1; glycerophosphocholine phosphodiesterase GPCPD1 [EC:3.1.4.2]
GSONMG00002652001	2.9358	2.55966	0.00121697	0.153639
GSONMG00005667001	2.75969	2.70626	0.00126585	0.159377
GSONMG00079031001	2.32618	3.64466	0.00129743	0.161743	K10418	DYNLL; dynein light chain LC8-type
GSONMG00077211001	3.36426	2.20106	0.001302	0.161743
GSONMG00021275001	-3.34528	2.19694	0.001302	0.161743
GSONMG00055322001	3.1446	2.18769	0.001302	0.161743	K11885	DDI1; DNA damage-inducible protein 1
GSONMG00023943001	-3.11493	2.21229	0.001302	0.161743
GSONMG00053430001	2.1942	4.20648	0.00131871	0.163383
GSONMG00017659001	2.05097	5.26028	0.00136602	0.166992	K08446	ADGRE5, CD97; CD97 antigen
GSONMG00033564001	2.14427	4.28083	0.00138344	0.166992
GSONMG00045917001	-5.31594	1.67795	0.00139802	0.166992
GSONMG00012057001	5.31195	1.66507	0.00139802	0.166992
GSONMG00068278001	-5.27736	1.65318	0.00139802	0.166992
GSONMG00067754001	-5.27665	1.65344	0.00139802	0.166992	K20301	TRAPPC2, TRS20; trafficking protein particle complex subunit 2
GSONMG00029935001	-5.27124	1.6511	0.00139802	0.166992
GSONMG00016315001	-5.27059	1.65152	0.00139802	0.166992
GSONMG00011385001	5.24941	1.62784	0.00139802	0.166992	K09355	PBX1; pre-B-cell leukemia transcription factor 1
GSONMG00031184001	5.24912	1.62747	0.00139802	0.166992
GSONMG00022061001	5.24516	1.62704	0.00139802	0.166992	K20355	ERP27; endoplasmic reticulum protein 27
GSONMG00022216001	5.23409	1.62095	0.00139802	0.166992
GSONMG00057620001	5.23348	1.62123	0.00139802	0.166992
GSONMG00029548001	5.20623	1.60324	0.00139802	0.166992
GSONMG00079077001	2.1186	4.72427	0.001409	0.167873	K05219	P2RX5; P2X purinoceptor 5
GSONMG00005620001	3.2753	2.35038	0.00142575	0.168149	K09209	KLF10_11, TIEG; krueppel-like factor 10/11
GSONMG00057088001	-3.24427	2.35873	0.00142575	0.168149
GSONMG00052619001	3.22575	2.33346	0.00142575	0.168149
GSONMG00079074001	2.94074	2.37521	0.00142575	0.168149
GSONMG00025687001	-3.56378	1.97178	0.0014574	0.171446
GSONMG00079254001	-2.09152	4.83733	0.0014919	0.175064
GSONMG00020601001	2.81392	2.67416	0.00151957	0.176972	K24243	CRISPLD; cysteine-rich secretory protein LCCL domain-containing
GSONMG00014350001	-2.74381	2.67211	0.00151957	0.176972
GSONMG00046794001	2.65228	2.67841	0.00151957	0.176972	K17610	CHP, CHP1; calcineurin B homologous protein 1
GSONMG00024945001	1.96498	6.54823	0.00156857	0.182223	K06856	IGH; immunoglobulin heavy chain
GSONMG00057289001	1.9331	8.14255	0.00157977	0.183069	K02165	DKK; dickkopf
GSONMG00063682001	-2.38704	3.3809	0.00163917	0.189481	K23791	PHETA; sesquipedalian
GSONMG00023777001	-3.19726	2.15258	0.00169378	0.195309	K00780	SIAT4A; beta-galactoside alpha-2,3-sialyltransferase (sialyltransferase 4A) [EC:2.4.99.4]
GSONMG00031781001	2.06472	4.62241	0.00171941	0.197506
GSONMG00000068001	-2.47519	3.1058	0.00172556	0.197506
GSONMG00076739001	2.45389	3.11937	0.00172556	0.197506
GSONMG00048731001	2.27165	3.53728	0.00175605	0.200504	K10615	HERC4; E3 ubiquitin-protein ligase HERC4 [EC:2.3.2.26]
GSONMG00033395001	2.61241	2.87883	0.00178528	0.203344	K13809	CMPK2; UMP-CMP kinase 2, mitochondrial [EC:2.7.4.14]
GSONMG00057279001	-3.18083	2.33346	0.00179513	0.203966	K18628	TEKT1; tektin-1
GSONMG00021519001	2.03871	4.83569	0.00181014	0.204318	K09438	SPI1; transcription factor PU.1
GSONMG00051294001	-2.52658	2.79581	0.00181108	0.204318
GSONMG00076602001	-1.93703	6.44304	0.00181176	0.204318	K00121	frmA, ADH5, adhC; S-(hydroxymethyl)glutathione dehydrogenase / alcohol dehydrogenase [EC:1.1.1.284 1.1.1.1]
GSONMG00029838001	-2.00353	5.09753	0.00182529	0.204318	K09507	DNAJB1; DnaJ homolog subfamily B member 1
GSONMG00075434001	-2.88557	2.47924	0.00182892	0.204318
GSONMG00052402001	-2.82248	2.49375	0.00182892	0.204318
GSONMG00016271001	2.71876	2.50918	0.00182892	0.204318
GSONMG00028874001	-1.96889	5.81194	0.00186027	0.207322	K11703	GLT25D; collagen beta-1,O-galactosyltransferase [EC:2.4.1.50]
GSONMG00028528001	-1.93419	6.36914	0.00188868	0.209986	K09571	FKBP4_5; FK506-binding protein 4/5 [EC:5.2.1.8]
GSONMG00006565001	-2.15611	3.94871	0.00196069	0.216583	K14349	NCEH1, AADACL1; neutral cholesterol ester hydrolase 1 [EC:3.1.1.-]
GSONMG00004311001	2.10257	4.08542	0.00197813	0.216583	K15116	SLC25A33_36, RIM2; solute carrier family 25, member 33/36
GSONMG00057355001	-3.7553	1.88773	0.00199698	0.216583
GSONMG00061652001	3.34968	1.88771	0.00199698	0.216583
GSONMG00015761001	2.14174	3.88568	0.00200454	0.216583	K05334	SLC6A19; solute carrier family 6 (neurotransmitter transporter) member 19
GSONMG00071962001	-2.18327	4.03582	0.00201948	0.216583
GSONMG00044638001	2.40063	2.9801	0.00202977	0.216583	K12484	RAB11FIP1_2_5; Rab11 family-interacting protein 1/2/5
GSONMG00039195001	-1.92166	6.59349	0.00203029	0.216583	K18259	AMN; protein amnionless
GSONMG00036384001	-1.90539	6.97881	0.00204857	0.216583	K06910	PEBP, TFS1; phosphatidylethanolamine-binding protein
GSONMG00028381001	5.22162	1.61469	0.00207819	0.216583
GSONMG00040842001	-5.21758	1.6229	0.00207819	0.216583
GSONMG00043490001	-5.19572	1.60933	0.00207819	0.216583	K11182	AOC1, ABP1; diamine oxidase [EC:1.4.3.22]
GSONMG00014308001	5.19351	1.59644	0.00207819	0.216583	K14443	TOB; protein Tob/BTG
GSONMG00023843001	5.19351	1.59644	0.00207819	0.216583
GSONMG00073285001	5.19351	1.59644	0.00207819	0.216583
GSONMG00054119001	-5.17677	1.59936	0.00207819	0.216583	K17259	CIB1; calcium and integrin-binding protein 1
GSONMG00019915001	-5.17655	1.59843	0.00207819	0.216583
GSONMG00062216001	-5.16716	1.59438	0.00207819	0.216583
GSONMG00069513001	5.16266	1.58211	0.00207819	0.216583	K17344	ROM1, TSPAN23; rod outer segment membrane protein 1
GSONMG00041602001	5.14637	1.57371	0.00207819	0.216583
GSONMG00023380001	5.13468	1.56754	0.00207819	0.216583
GSONMG00067723001	-5.12957	1.57467	0.00207819	0.216583
GSONMG00014854001	5.11113	1.5531	0.00207819	0.216583
GSONMG00035326001	5.11113	1.5531	0.00207819	0.216583
GSONMG00060914001	5.11113	1.5531	0.00207819	0.216583
GSONMG00074244001	5.11113	1.5531	0.00207819	0.216583
GSONMG00026961001	5.10305	1.54933	0.00207819	0.216583
GSONMG00053998001	5.10072	1.54827	0.00207819	0.216583
GSONMG00066076001	-2.12101	4.21479	0.00211652	0.220085	K07249	ALDH1A; retinal dehydrogenase [EC:1.2.1.36]
GSONMG00040632001	2.25591	3.48943	0.00214928	0.222993	K15608	PAX2; paired box protein 2
GSONMG00012324001	-1.89857	6.32261	0.00225967	0.233867	K02138	ATPeF0D, ATP5H, ATP7; F-type H+-transporting ATPase subunit d
GSONMG00039142001	3.13182	2.29564	0.00226914	0.233867
GSONMG00016287001	2.8907	2.28515	0.00226914	0.233867
GSONMG00039491001	-1.94319	5.36446	0.00234281	0.240547	K01858	INO1, ISYNA1; myo-inositol-1-phosphate synthase [EC:5.5.1.4]
GSONMG00058392001	2.16548	3.85615	0.00234428	0.240547
GSONMG00028688001	2.28011	3.46996	0.0023803	0.243199
GSONMG00056804001	1.90982	5.84779	0.00238057	0.243199
GSONMG00007417001	1.85854	7.59264	0.00238665	0.243286	K03878	ND1; NADH-ubiquinone oxidoreductase chain 1 [EC:7.1.1.2]
GSONMG00035994001	1.89233	5.92026	0.00249556	0.253324	K03985	PLAUR, CD87; plasminogen activator, urokinase receptor
GSONMG00065815001	2.11051	3.73329	0.00249599	0.253324
GSONMG00060871001	-1.83517	9.01769	0.00253363	0.256585	K09497	CCT5; T-complex protein 1 subunit epsilon
GSONMG00023947001	2.4529	2.73349	0.00255366	0.258053
GSONMG00025242001	-2.24458	3.32039	0.00257363	0.259508	K22936	CNPY1_2; protein canopy 1/2
GSONMG00022179001	-1.94839	5.17922	0.00259238	0.260834	K06712	BTN, CD277; butyrophilin
GSONMG00003306001	1.98381	4.63137	0.00264573	0.265628
GSONMG00031008001	2.64451	2.56935	0.00266783	0.266126
GSONMG00024158001	2.51845	2.59431	0.00266783	0.266126
GSONMG00004868001	2.45429	2.58775	0.00266783	0.266126	K05871	PTK2B, FAK2; focal adhesion kinase 2 [EC:2.7.10.2]
GSONMG00076020001	2.26464	3.22377	0.00269082	0.267274
GSONMG00039473001	2.26444	3.23201	0.00269082	0.267274	K18727	TNPO2, IPO3, KPNB2B; transportin-2
GSONMG00046064001	1.92522	5.06142	0.00270584	0.268195	K02155	ATPeV0C, ATP6L; V-type H+-transporting ATPase 16kDa proteolipid subunit
GSONMG00006931001	-1.81713	9.65974	0.00274449	0.271448	K08056	PDIA3, GRP58; protein disulfide-isomerase A3 [EC:5.3.4.1]
GSONMG00057860001	3.38398	1.85284	0.00275781	0.272188	K06051	DLL; delta
GSONMG00028560001	1.85205	6.53799	0.00279246	0.275024	K06460	CD9, TSPAN29; CD9 antigen
GSONMG00032805001	-1.85486	6.38366	0.00284542	0.27965	K22936	CNPY1_2; protein canopy 1/2
GSONMG00025568001	2.515	2.80109	0.00287231	0.280689	K20121	FNBP1; formin-binding protein 1
GSONMG00035625001	1.86463	6.03601	0.00287284	0.280689
GSONMG00014954001	2.74076	2.27163	0.00287994	0.280689
GSONMG00064360001	-1.87001	5.7469	0.0028801	0.280689
GSONMG00056354001	2.79308	2.06206	0.0029127	0.283274
GSONMG00047805001	1.91648	5.15991	0.00294076	0.285407
GSONMG00012028001	1.8728	5.5934	0.00295265	0.285965	K03264	EIF6; translation initiation factor 6
GSONMG00028588001	-2.10104	4.02122	0.00298194	0.285982
GSONMG00035623001	1.87938	5.44956	0.00304068	0.285982
GSONMG00014447001	-1.79542	10.0569	0.0030524	0.285982	K00522	FTH1; ferritin heavy chain [EC:1.16.3.2]
GSONMG00023466001	1.96834	4.40155	0.00305817	0.285982	K08204	SLC22A7, OAT2; MFS transporter, OCT family, solute carrier family 22 (organic anion transporter), member 7
GSONMG00082713001	-1.82318	6.93705	0.00305828	0.285982	K09489	HSPA4; heat shock 70kDa protein 4
GSONMG00078255001	-5.10773	1.56337	0.00313085	0.285982
GSONMG00023306001	5.10084	1.54939	0.00313085	0.285982
GSONMG00053870001	5.09883	1.54758	0.00313085	0.285982
GSONMG00035440001	5.08228	1.5396	0.00313085	0.285982
GSONMG00019676001	-5.07918	1.54794	0.00313085	0.285982
GSONMG00009874001	5.05104	1.52342	0.00313085	0.285982
GSONMG00032339001	5.05104	1.52342	0.00313085	0.285982
GSONMG00060722001	5.05104	1.52342	0.00313085	0.285982
GSONMG00077633001	-5.04941	1.53216	0.00313085	0.285982
GSONMG00063764001	5.04459	1.52001	0.00313085	0.285982
GSONMG00061610001	-5.04055	1.5273	0.00313085	0.285982
GSONMG00005007001	-5.03874	1.52673	0.00313085	0.285982
GSONMG00034574001	-5.03675	1.5257	0.00313085	0.285982
GSONMG00012415001	-5.03201	1.52356	0.00313085	0.285982
GSONMG00051030001	-5.03201	1.52356	0.00313085	0.285982
GSONMG00018935001	5.03169	1.51242	0.00313085	0.285982
GSONMG00050138001	5.03169	1.51242	0.00313085	0.285982
GSONMG00008522001	-5.02668	1.52063	0.00313085	0.285982	K15116	SLC25A33_36, RIM2; solute carrier family 25, member 33/36
GSONMG00063696001	-5.02384	1.51919	0.00313085	0.285982
GSONMG00029243001	5.00736	1.50066	0.00313085	0.285982
GSONMG00000023001	4.99764	1.49553	0.00313085	0.285982
GSONMG00022366001	-4.98849	1.50091	0.00313085	0.285982
GSONMG00060749001	-4.98849	1.50091	0.00313085	0.285982
GSONMG00037371001	4.98119	1.48721	0.00313085	0.285982
GSONMG00035956001	2.30034	2.9058	0.0031635	0.288398	K08202	SLC22A4_5, OCTN; MFS transporter, OCT family, solute carrier family 22 (organic cation transporter), member 4/5
GSONMG00053585001	2.11189	3.68323	0.00323421	0.293174	K11296	HMGB3; high mobility group protein B3
GSONMG00003368001	2.0781	3.6991	0.00323421	0.293174
GSONMG00010102001	2.58121	2.55423	0.00323477	0.293174	K12389	BTS, CLN3; battenin
GSONMG00039285001	1.80039	7.34146	0.00328275	0.296945
GSONMG00060870001	-1.78313	8.7251	0.00334664	0.302138	K09497	CCT5; T-complex protein 1 subunit epsilon
GSONMG00010305001	-2.04394	4.09347	0.00339894	0.306266
GSONMG00066970001	2.12185	3.35111	0.00343049	0.308374
GSONMG00028706001	2.83804	2.37998	0.00344881	0.308374
GSONMG00082785001	2.64683	2.3861	0.00344881	0.308374	K02154	ATPeV0A, ATP6N; V-type H+-transporting ATPase subunit a
GSONMG00065772001	2.54148	2.39157	0.00344881	0.308374
GSONMG00032145001	2.05989	3.68461	0.00352951	0.314985
GSONMG00077886001	-1.83701	5.72653	0.00359267	0.320009	K03257	EIF4A; translation initiation factor 4A
GSONMG00012134001	1.92049	4.63403	0.00362701	0.321395	K16857	THBS1; thrombospondin 1
GSONMG00033027001	2.49073	2.64762	0.0036312	0.321395
GSONMG00022696001	-2.18608	3.26414	0.00364383	0.321395
GSONMG00070897001	-1.90372	4.93974	0.00366806	0.321395	K00699	UGT; glucuronosyltransferase [EC:2.4.1.17]
GSONMG00067674001	3.01132	2.20575	0.00367032	0.321395
GSONMG00015131001	2.92759	2.20873	0.00367032	0.321395	K24048
GSONMG00016592001	2.80382	2.24146	0.00367032	0.321395
GSONMG00029936001	-2.78746	2.22959	0.00367032	0.321395	K24038
GSONMG00015760001	2.6771	2.22526	0.00367032	0.321395	K20058	ITGB1BP1; integrin beta-1-binding protein 1
GSONMG00046412001	-4.11128	1.76558	0.00383968	0.332881
GSONMG00013243001	-3.9589	1.80228	0.00383968	0.332881	K10408	DNAH; dynein heavy chain, axonemal
GSONMG00021094001	3.50492	1.80656	0.00383968	0.332881
GSONMG00010205001	3.10083	1.83853	0.00383968	0.332881
GSONMG00076661001	-3.12869	2.03591	0.00385152	0.332881
GSONMG00038004001	2.97916	2.02398	0.00385152	0.332881
GSONMG00022519001	2.75856	2.04774	0.00385152	0.332881
GSONMG00064157001	1.85307	5.16032	0.00388451	0.335111	K07190	PHKA_B; phosphorylase kinase alpha/beta subunit
GSONMG00082621001	-2.23489	3.18382	0.003895	0.335395	K00939	adk, AK; adenylate kinase [EC:2.7.4.3]
GSONMG00056303001	1.90449	4.68959	0.00391846	0.336792	K17770	TOM20; mitochondrial import receptor subunit TOM20
GSONMG00056039001	2.64309	2.52496	0.00393243	0.337371
GSONMG00063579001	1.94295	4.28514	0.00407426	0.348896	K23926
GSONMG00073518001	2.10121	3.24381	0.00409908	0.35035
GSONMG00075686001	-1.74377	8.25161	0.00411603	0.35035	K08057	CALR; calreticulin
GSONMG00000420001	1.74356	8.15779	0.00411654	0.35035
GSONMG00048091001	1.81166	5.49238	0.00412132	0.35035
GSONMG00079064001	-2.15692	3.3254	0.00428669	0.360607	K10522	DIABLO, SMAC; diablo
GSONMG00048656001	2.11352	3.31127	0.00428669	0.360607	K17612	TESC, CHP3; calcineurin B homologous protein 3
GSONMG00033243001	2.734	2.33372	0.00428843	0.360607
GSONMG00029235001	2.61673	2.36387	0.00428843	0.360607	K07818	PRF1; perforin 1
GSONMG00031624001	2.52176	2.38185	0.00428843	0.360607
GSONMG00073160001	2.5107	2.36691	0.00428843	0.360607	K01469	OPLAH, OXP1, oplAH; 5-oxoprolinase (ATP-hydrolysing) [EC:3.5.2.9]
GSONMG00062235001	1.92927	4.01541	0.00433435	0.363812
GSONMG00015627001	1.89499	4.51658	0.00436124	0.365411	K13098	TLS, FUS; RNA-binding protein FUS
GSONMG00030559001	-1.75617	6.44125	0.00442829	0.368668	K03283	HSPA1s; heat shock 70kDa protein 1/2/6/8
GSONMG00037078001	-1.82023	5.15929	0.00444576	0.368668
GSONMG00010379001	2.06638	3.38934	0.00445956	0.368668
GSONMG00032971001	-2.07125	3.75633	0.00446059	0.368668	K17497	PMM; phosphomannomutase [EC:5.4.2.8]
GSONMG00017532001	-2.12302	3.5783	0.004468	0.368668
GSONMG00070251001	2.02402	3.58228	0.004468	0.368668
GSONMG00052642001	2.20852	2.97852	0.0045557	0.368668	K22372	HERC5_6; E3 ISG15--protein ligase [EC:2.3.2.-]
GSONMG00000935001	2.10473	3.24095	0.00461547	0.368668
GSONMG00079339001	2.04696	3.4533	0.00461922	0.368668	K01081	E3.1.3.5; 5 -nucleotidase [EC:3.1.3.5]
GSONMG00001314001	1.75598	6.19194	0.00466634	0.368668	K02740	PSMB8, LMP7; 20S proteasome subunit beta 8 [EC:3.4.25.1]
GSONMG00036544001	-2.42641	2.74904	0.00469616	0.368668
GSONMG00064736001	-2.88992	2.19147	0.00469749	0.368668
GSONMG00072529001	2.88022	2.15386	0.00469749	0.368668
GSONMG00036272001	-2.71925	2.21751	0.00469749	0.368668
GSONMG00068248001	-4.99088	1.50235	0.00478474	0.368668
GSONMG00035737001	4.98238	1.48795	0.00478474	0.368668
GSONMG00022766001	4.97637	1.48508	0.00478474	0.368668	K23926
GSONMG00050866001	4.96973	1.48167	0.00478474	0.368668	K07893	RAB6A; Ras-related protein Rab-6A
GSONMG00066726001	-4.96929	1.49134	0.00478474	0.368668
GSONMG00073869001	-4.96699	1.49017	0.00478474	0.368668	K23770
GSONMG00061658001	4.96412	1.47867	0.00478474	0.368668	K00861	RFK, FMN1; riboflavin kinase [EC:2.7.1.26]
GSONMG00018459001	4.95597	1.47465	0.00478474	0.368668
GSONMG00060837001	4.95597	1.47465	0.00478474	0.368668
GSONMG00080025001	4.95597	1.47465	0.00478474	0.368668	K10694	ZNRF1_2; E3 ubiquitin-protein ligase ZNRF1/2 [EC:2.3.2.27]
GSONMG00046570001	4.95385	1.47369	0.00478474	0.368668
GSONMG00022503001	4.94326	1.4684	0.00478474	0.368668
GSONMG00029456001	4.93634	1.46493	0.00478474	0.368668
GSONMG00025989001	4.93231	1.46301	0.00478474	0.368668
GSONMG00043906001	-4.92491	1.46922	0.00478474	0.368668
GSONMG00031880001	4.9201	1.4571	0.00478474	0.368668
GSONMG00066879001	4.91628	1.45513	0.00478474	0.368668
GSONMG00027810001	4.91295	1.45341	0.00478474	0.368668	K06623	CDKN2D, P19, INK4D; cyclin-dependent kinase inhibitor 2D
GSONMG00041400001	-4.91148	1.46255	0.00478474	0.368668	K12329	PPP1R12B, MYPT2; protein phosphatase 1 regulatory subunit 12B
GSONMG00019841001	4.90285	1.44866	0.00478474	0.368668	K07883	RAB3C; Ras-related protein Rab-3C
GSONMG00008931001	4.8963	1.44505	0.00478474	0.368668	K20630	CHN1_2, ARHGAP2_3; chimaerin
GSONMG00053036001	4.8938	1.44382	0.00478474	0.368668
GSONMG00056987001	4.8938	1.44382	0.00478474	0.368668
GSONMG00031252001	4.88478	1.44003	0.00478474	0.368668	K20356	AGR2; anterior gradient protein 2
GSONMG00024352001	4.88192	1.43866	0.00478474	0.368668
GSONMG00028022001	4.87832	1.43641	0.00478474	0.368668
GSONMG00039485001	4.87618	1.43591	0.00478474	0.368668	K12964	CCL4; C-C motif chemokine 4
GSONMG00057219001	4.87618	1.43591	0.00478474	0.368668
GSONMG00059951001	4.8664	1.43095	0.00478474	0.368668
GSONMG00027232001	4.86293	1.42915	0.00478474	0.368668
GSONMG00071346001	4.86078	1.42835	0.00478474	0.368668
GSONMG00056426001	4.86047	1.4282	0.00478474	0.368668
GSONMG00051895001	-4.85904	1.43711	0.00478474	0.368668	K13517	MBOAT1_2; lysophospholipid acyltransferase 1/2 [EC:2.3.1.51 2.3.1.-]
GSONMG00082589001	4.85007	1.42346	0.00478474	0.368668	K01482	DDAH, ddaH; dimethylargininase [EC:3.5.3.18]
GSONMG00001771001	2.61748	2.47046	0.00479325	0.368668	K12389	BTS, CLN3; battenin
GSONMG00067234001	-2.24359	3.04102	0.00479581	0.368668	K03263	EIF5A; translation initiation factor 5A
GSONMG00042335001	-1.74502	6.35522	0.00484628	0.371934	K06856	IGH; immunoglobulin heavy chain
GSONMG00080203001	-1.87934	4.29797	0.00491894	0.37689
GSONMG00015093001	-1.72872	6.70946	0.00496007	0.379417	K09490	HSPA5, BIP; endoplasmic reticulum chaperone BiP [EC:3.6.4.10]
GSONMG00079380001	2.11784	3.13021	0.00500993	0.382602	K00162	PDHB, pdhB; pyruvate dehydrogenase E1 component beta subunit [EC:1.2.4.1]
GSONMG00070249001	2.08148	3.41904	0.0051168	0.388013	K10408	DNAH; dynein heavy chain, axonemal
GSONMG00026073001	2.01889	3.4406	0.0051168	0.388013
GSONMG00006828001	3.08733	1.98006	0.00512242	0.388013	K18932	ZDHHC; palmitoyltransferase [EC:2.3.1.225]
GSONMG00074089001	2.92056	1.97331	0.00512242	0.388013	K08635	MMEL1, NEP; neprilysin [EC:3.4.24.11]
GSONMG00060367001	-2.79317	1.98392	0.00512242	0.388013	K09097	ARNT; aryl hydrocarbon receptor nuclear translocator
GSONMG00027210001	2.20344	3.2083	0.00520174	0.392108	K11426	SMYD; [histone H3]-lysine4/36 N-trimethyltransferase SMYD [EC:2.1.1.354 2.1.1.357]
GSONMG00040709001	2.14275	3.19277	0.00520174	0.392108
GSONMG00062198001	-2.13104	3.20832	0.00520174	0.392108	K16735	ITGB1BP2; integrin beta-1-binding protein 2
GSONMG00069068001	-2.14292	2.93901	0.00526143	0.395967
GSONMG00021333001	-3.18099	1.77296	0.00539159	0.404456	K07374	TUBA; tubulin alpha
GSONMG00005258001	2.99085	1.75651	0.00539159	0.404456
GSONMG00046671001	2.16661	2.72173	0.00555274	0.415875	K15122	SLC41A; solute carrier family 41
GSONMG00033831001	2.03456	3.40744	0.00567181	0.42371	K08958	CSNK1G; casein kinase 1, gamma [EC:2.7.11.1]
GSONMG00016786001	-1.8123	4.54152	0.00567554	0.42371
GSONMG00014739001	2.02262	3.47685	0.00580069	0.431799	K24220	MYH1s; myosin heavy chain 1/2/3/4/8/13/7B/15
GSONMG00054803001	-1.80689	4.44442	0.00580242	0.431799
GSONMG00001736001	-2.27357	2.8371	0.0058411	0.432909	K13999	CKAP4, CLIMP63; cytoskeleton-associated protein 4
GSONMG00007438001	2.22414	2.83315	0.0058411	0.432909	K22125	MYOF; myoferlin
GSONMG00037545001	1.71088	6.07389	0.00584522	0.432909	K09649	PRSS16; thymus-specific serine protease [EC:3.4.-.-]
GSONMG00056425001	-1.80436	4.56879	0.00599656	0.443412	K09502	DNAJA1; DnaJ homolog subfamily A member 1
GSONMG00055804001	-1.73553	5.19677	0.00601401	0.443587	K11275	H1_5; histone H1/5
GSONMG00051632001	2.87907	2.14408	0.00603819	0.443587	K10740	RPA3; replication factor A3
GSONMG00057021001	-2.86261	2.13813	0.00603819	0.443587	K17795	TIM17; mitochondrial import inner membrane translocase subunit TIM17
GSONMG00015798001	2.6121	2.17081	0.00603819	0.443587
GSONMG00013635001	1.68154	6.88184	0.00604654	0.443587
GSONMG00038194001	2.22705	2.90772	0.00608479	0.445692	K01487	E3.5.4.3, guaD; guanine deaminase [EC:3.5.4.3]
GSONMG00011808001	-2.12368	3.32181	0.00616548	0.450893	K08760	APOA4; apolipoprotein A-IV
GSONMG00041519001	-2.40238	2.56858	0.00625843	0.454126	K07418	CYP2J; cytochrome P450 family 2 subfamily J [EC:1.14.14.1 1.14.14.73 1.14.14.74 1.14.14.75]
GSONMG00031610001	-2.3593	2.58226	0.00625843	0.454126
GSONMG00015921001	-2.33284	2.59549	0.00625843	0.454126	K09485	HSP110; heat shock protein 110kDa
GSONMG00062184001	2.31908	2.60227	0.00625843	0.454126
GSONMG00001268001	-2.27392	2.59344	0.00625843	0.454126
GSONMG00032826001	1.75889	4.88205	0.00643742	0.466387	K06856	IGH; immunoglobulin heavy chain
GSONMG00007068001	2.17589	2.69595	0.0065778	0.475818	K01897	ACSL, fadD; long-chain acyl-CoA synthetase [EC:6.2.1.3]
GSONMG00038314001	1.90931	3.63278	0.00668547	0.482225
GSONMG00017925001	2.55964	2.29116	0.00669743	0.482225
GSONMG00009910001	2.50944	2.3181	0.00669743	0.482225
GSONMG00011806001	-2.24514	2.80381	0.00683582	0.488911	K08760	APOA4; apolipoprotein A-IV
GSONMG00049328001	2.12679	2.80077	0.00683582	0.488911	K16449	RGS; regulator of G-protein signaling
GSONMG00076038001	-3.27946	1.92958	0.00685325	0.488911	K20909	ANTXR; anthrax toxin receptor
GSONMG00033464001	2.856	1.9245	0.00685325	0.488911	K11406	HDAC4_5; histone deacetylase 4/5 [EC:3.5.1.98]
GSONMG00030454001	2.76779	1.97289	0.00685325	0.488911
GSONMG00053361001	2.68039	1.93524	0.00685325	0.488911
GSONMG00066464001	-1.78997	4.20344	0.00689434	0.49109	K08057	CALR; calreticulin
GSONMG00000536001	-1.69254	5.70977	0.00696067	0.492061	K04524	APOE; apolipoprotein E
GSONMG00024995001	2.07963	2.89028	0.00704667	0.492061
GSONMG00044442001	1.8263	3.98627	0.00711798	0.492061
GSONMG00071752001	1.66745	6.17035	0.00711811	0.492061	K08199	SLC22A2, OCT2; MFS transporter, OCT family, solute carrier family 22 (organic cation transporter), member 2
GSONMG00042985001	2.3233	2.45567	0.00717924	0.492061
GSONMG00019304001	2.16789	2.98339	0.00722083	0.492061
GSONMG00042423001	-1.94631	3.57053	0.00723291	0.492061	K17303	MLANA, MART1; melanoma antigen recognized by T-cells 1
GSONMG00078004001	-1.61635	9.93695	0.00733386	0.492061	K03768	PPIB, ppiB; peptidyl-prolyl cis-trans isomerase B (cyclophilin B) [EC:5.2.1.8]
GSONMG00050184001	1.87404	3.68443	0.00736008	0.492061	K10747	LIG1; DNA ligase 1 [EC:6.5.1.1 6.5.1.6 6.5.1.7]
GSONMG00047088001	2.06558	3.05869	0.00736606	0.492061	K04659	THBS2S; thrombospondin 2/3/4/5
GSONMG00018660001	4.86776	1.43121	0.00742555	0.492061
GSONMG00046446001	4.86776	1.43121	0.00742555	0.492061
GSONMG00050775001	4.86776	1.43121	0.00742555	0.492061
GSONMG00058822001	4.85804	1.42636	0.00742555	0.492061	K18932	ZDHHC; palmitoyltransferase [EC:2.3.1.225]
GSONMG00066264001	4.8545	1.4246	0.00742555	0.492061
GSONMG00007680001	4.85349	1.42446	0.00742555	0.492061
GSONMG00066040001	-4.84415	1.4297	0.00742555	0.492061
GSONMG00055299001	4.84318	1.41958	0.00742555	0.492061
GSONMG00074462001	4.84318	1.41958	0.00742555	0.492061
GSONMG00005914001	4.83388	1.41581	0.00742555	0.492061	K12041	SLC9A6_7, NHE6_7; solute carrier family 9 (sodium/hydrogen exchanger), member 6/7
GSONMG00045475001	-4.82849	1.42218	0.00742555	0.492061
GSONMG00009566001	4.81936	1.40765	0.00742555	0.492061
GSONMG00067619001	4.81752	1.40812	0.00742555	0.492061
GSONMG00006094001	-4.81491	1.41572	0.00742555	0.492061
GSONMG00080993001	-4.81456	1.41609	0.00742555	0.492061
GSONMG00034725001	-4.80946	1.41313	0.00742555	0.492061	K04347	GNG12; guanine nucleotide-binding protein G(I)/G(S)/G(O) subunit gamma-12
GSONMG00050309001	-4.80117	1.4089	0.00742555	0.492061	K13755	PDE1; calcium/calmodulin-dependent 3 ,5 -cyclic nucleotide phosphodiesterase [EC:3.1.4.17]
GSONMG00046076001	4.79837	1.39843	0.00742555	0.492061
GSONMG00028540001	4.79645	1.3968	0.00742555	0.492061
GSONMG00043474001	4.79643	1.39827	0.00742555	0.492061	K18622	ADD; adducin
GSONMG00081826001	4.79643	1.39827	0.00742555	0.492061	K19006	PLCH; phosphatidylinositol phospholipase C, eta [EC:3.1.4.11]
GSONMG00033495001	-4.78777	1.40264	0.00742555	0.492061	K12325	NPR3; atrial natriuretic peptide clearance receptor
GSONMG00004021001	4.78691	1.39305	0.00742555	0.492061	K08126	OGN; osteoglycin (osteoinductive factor, mimecan)
GSONMG00043370001	4.78447	1.39135	0.00742555	0.492061	K18182	COX16; cytochrome c oxidase assembly protein subunit 16
GSONMG00014671001	-4.7796	1.39806	0.00742555	0.492061
GSONMG00065145001	-4.7796	1.39806	0.00742555	0.492061
GSONMG00078324001	-4.7796	1.39806	0.00742555	0.492061
GSONMG00027671001	4.77504	1.38836	0.00742555	0.492061
GSONMG00031241001	-4.76727	1.39277	0.00742555	0.492061
GSONMG00004918001	-4.7628	1.39125	0.00742555	0.492061
GSONMG00035810001	-4.76084	1.39035	0.00742555	0.492061	K05212	GRIN2D; glutamate receptor ionotropic, NMDA 2D
GSONMG00022185001	-4.76033	1.38922	0.00742555	0.492061
GSONMG00011676001	4.74823	1.375	0.00742555	0.492061
GSONMG00063609001	-4.74774	1.38487	0.00742555	0.492061
GSONMG00056922001	4.74773	1.37377	0.00742555	0.492061
GSONMG00063057001	4.74236	1.37337	0.00742555	0.492061
GSONMG00034675001	4.73637	1.36959	0.00742555	0.492061
GSONMG00019569001	4.71378	1.3604	0.00742555	0.492061
GSONMG00029272001	-4.70853	1.36647	0.00742555	0.492061
GSONMG00028157001	2.333	2.5318	0.00753705	0.497328
GSONMG00040011001	2.33084	2.54368	0.00753705	0.497328	K06856	IGH; immunoglobulin heavy chain
GSONMG00062251001	2.30829	2.53685	0.00753705	0.497328
GSONMG00039044001	-1.91006	3.88163	0.00755217	0.497621
GSONMG00024966001	1.74164	4.63523	0.00764952	0.503323	K00868	pdxK, pdxY; pyridoxine kinase [EC:2.7.1.35]
GSONMG00056622001	2.73577	2.08446	0.00779583	0.511506	K10361	MYO15; myosin XV
GSONMG00016845001	-2.68909	2.11977	0.00779583	0.511506
GSONMG00063580001	2.27149	2.76033	0.00801273	0.523524	K23926
GSONMG00016925001	2.16702	2.76964	0.00801273	0.523524
GSONMG00077050001	2.0476	2.76743	0.00801273	0.523524
GSONMG00051257001	-1.70316	5.02544	0.00811115	0.529212
GSONMG00019764001	1.81727	3.87499	0.00813055	0.529736
GSONMG00003425001	-1.85653	3.92187	0.00815269	0.530437	K12373	HEXA_B; hexosaminidase [EC:3.2.1.52]
GSONMG00045316001	2.04995	2.97776	0.00829606	0.539012
GSONMG00019504001	-2.06478	3.04856	0.00839375	0.543843
GSONMG00058935001	1.96158	3.05121	0.00839375	0.543843	K20316	SCOC; short coiled-coil protein
GSONMG00034940001	1.62874	6.09898	0.00841154	0.544238	K13198	KHDRBS1; KH domain-containing, RNA-binding, signal transduction-associated protein 1
GSONMG00024890001	-2.08963	3.12378	0.00847113	0.547333
GSONMG00057571001	-2.05579	3.19557	0.00853274	0.550551
GSONMG00002819001	1.94576	3.35204	0.00862149	0.55474	K22125	MYOF; myoferlin
GSONMG00049957001	1.93252	3.34763	0.00862149	0.55474
GSONMG00040095001	-1.58393	8.8665	0.00866901	0.557029	K03283	HSPA1s; heat shock 70kDa protein 1/2/6/8
GSONMG00030708001	1.89141	3.58554	0.00871519	0.558201	K20410	MAPKAP1, SIN1; target of rapamycin complex 2 subunit MAPKAP1
GSONMG00057302001	1.68929	4.60005	0.00872299	0.558201
GSONMG00037077001	-1.84991	3.65253	0.00872804	0.558201	K06467	CD22, SIGLEC2; CD22 antigen
GSONMG00007419001	1.59285	7.58229	0.00874026	0.558201	K03882	ND4L; NADH-ubiquinone oxidoreductase chain 4L [EC:7.1.1.2]
GSONMG00005836001	1.78571	3.81549	0.00875181	0.558201	K18134	EOGT; EGF domain-specific O-GlcNAc transferase [EC:2.4.1.255]
GSONMG00038654001	1.82728	3.89746	0.00875914	0.558201
GSONMG00024423001	1.63969	5.57149	0.00879719	0.559859
GSONMG00076212001	-2.36202	2.39948	0.00882233	0.560693	K08768	PLIN1; perilipin-1
GSONMG00062196001	1.64643	5.42014	0.00883828	0.560942	K20044	PICALM; phosphatidylinositol-binding clathrin assembly protein
GSONMG00023621001	-1.69419	4.85146	0.00902134	0.571781	K18246	CA4; carbonic anhydrase 4 [EC:4.2.1.1]
GSONMG00000537001	-2.41239	2.52578	0.00909734	0.575033	K22286	APOC1; apolipoprotein C-I
GSONMG00054280001	-2.39417	2.5235	0.00909734	0.575033	K03522	fixB, etfA; electron transfer flavoprotein alpha subunit
GSONMG00035726001	3.13732	1.85447	0.00922487	0.579262
GSONMG00031669001	-2.78345	1.90033	0.00922487	0.579262	K03334	IL4I1; L-amino-acid oxidase [EC:1.4.3.2]
GSONMG00035100001	-2.58844	1.92952	0.00922487	0.579262	K04166	AGTR1; angiotensin II receptor type 1
GSONMG00019119001	1.72489	4.32867	0.00922642	0.579262
GSONMG00063689001	-1.71616	4.33733	0.00922642	0.579262
GSONMG00048468001	-1.58894	7.0855	0.00924266	0.579498	K23901
GSONMG00042872001	-1.72299	4.23389	0.00927221	0.579498
GSONMG00063418001	-2.26541	2.64176	0.00928276	0.579498
GSONMG00012446001	-1.69927	4.19214	0.00928836	0.579498
GSONMG00054487001	-1.59467	6.59611	0.00929236	0.579498
GSONMG00031819001	1.67754	4.79593	0.00939596	0.584322	K06856	IGH; immunoglobulin heavy chain
GSONMG00066881001	2.21924	2.71557	0.00940735	0.584322	K24143
GSONMG00056582001	2.04794	2.76205	0.00940735	0.584322
GSONMG00005610001	-1.85368	3.69477	0.00949168	0.588775	K19752	DNAAF3, PF22; dynein assembly factor 3, axonemal
GSONMG00001955001	-1.61173	5.84954	0.00957987	0.59342	K11703	GLT25D; collagen beta-1,O-galactosyltransferase [EC:2.4.1.50]
GSONMG00023738001	2.0457	3.12053	0.00959203	0.59342
GSONMG00007079001	1.70823	4.45654	0.00962962	0.594955
GSONMG00015191001	1.72699	4.35342	0.00970534	0.598047
GSONMG00066122001	1.69019	4.36145	0.00970534	0.598047
GSONMG00061536001	-1.57473	6.95504	0.0098169	0.604122	K12795	SUGT1, SGT1; suppressor of G2 allele of SKP1
GSONMG00038445001	-1.57787	6.76601	0.00993467	0.610563
GSONMG00076841001	-1.61817	5.59335	0.0100318	0.615719	K01084	G6PC; glucose-6-phosphatase [EC:3.1.3.9]
GSONMG00051759001	2.79511	2.05694	0.0101103	0.616273	K19919	CRISP; cysteine-rich secretory protein
GSONMG00010636001	2.76803	2.06279	0.0101103	0.616273
GSONMG00061194001	2.7349	2.05254	0.0101103	0.616273	K23226	SATB2; DNA-binding protein SATB2
GSONMG00069041001	-2.6253	2.06392	0.0101103	0.616273
GSONMG00063840001	2.52186	2.08868	0.0101103	0.616273
GSONMG00024047001	-1.83864	3.87985	0.0101202	0.616273
GSONMG00070832001	-1.64033	5.05258	0.0101717	0.618602	K23490	CYB5; cytochrome b5
GSONMG00065249001	1.65952	4.75602	0.0101859	0.618658
GSONMG00040096001	-1.79696	3.78444	0.010213	0.619494
GSONMG00025159001	1.69967	4.32242	0.0102682	0.622037	K08892	FRK, PTK5; fyn-related kinase [EC:2.7.10.2]
GSONMG00027683001	-1.75632	4.28103	0.0103116	0.623855	K10420	DYNLT; dynein light chain Tctex-type 1
GSONMG00003761001	1.81164	3.50429	0.010484	0.633245
GSONMG00047532001	1.54024	9.6087	0.010494	0.633245
GSONMG00060849001	1.68528	4.50368	0.0105268	0.634398
GSONMG00020981001	2.31634	2.21378	0.0106037	0.637385	K08825	DYRK1; dual specificity tyrosine-phosphorylation-regulated kinase 1 [EC:2.7.12.1]
GSONMG00019906001	2.31296	2.2429	0.0106037	0.637385	K07763	MMP14; matrix metalloproteinase-14 (membrane-inserted) [EC:3.4.24.80]
GSONMG00063790001	1.70944	4.05174	0.0106194	0.637504	K16944	SEPT7, CDC3; septin 7
GSONMG00051463001	1.89403	3.31655	0.0106732	0.639092	K11446	KDM5, JARID1; [histone H3]-trimethyl-L-lysine4 demethylase [EC:1.14.11.67]
GSONMG00036912001	-1.80819	3.33802	0.0106732	0.639092
GSONMG00039283001	1.92577	3.23671	0.0107394	0.641571
GSONMG00019388001	-1.78455	3.96584	0.0107442	0.641571	K01395	MEP1A; meprin A [EC:3.4.24.18]
GSONMG00008631001	1.57192	6.10761	0.010756	0.641571
GSONMG00028316001	2.41522	2.34152	0.0108714	0.641882
GSONMG00064648001	1.94124	3.08415	0.0108715	0.641882	K14754	MX; interferon-induced GTP-binding protein Mx
GSONMG00055622001	3.72564	1.60698	0.0109204	0.641882	K20520	DBNL, ABP1; drebrin-like protein
GSONMG00016361001	-3.36784	1.62348	0.0109204	0.641882
GSONMG00040492001	3.36357	1.6074	0.0109204	0.641882	K05733	PAK3, MRX30; p21-activated kinase 3 [EC:2.7.11.1]
GSONMG00032472001	3.0731	1.61416	0.0109204	0.641882
GSONMG00050180001	-3.05439	1.67938	0.0109204	0.641882
GSONMG00074408001	-2.96225	1.67679	0.0109204	0.641882	K18047	STYXL1, DUSP24, MKSTYX; serine/threonine/tyrosine-interacting-like protein 1
GSONMG00005393001	2.87702	1.63149	0.0109204	0.641882
GSONMG00038381001	2.86669	1.6787	0.0109204	0.641882	K16910	PTPRQ; receptor-type tyrosine-protein phosphatase Q [EC:3.1.3.48]
GSONMG00044692001	2.78834	1.68134	0.0109204	0.641882	K10268	FBXL2_20; F-box and leucine-rich repeat protein 2/20
GSONMG00069826001	1.62195	5.17127	0.0109265	0.641882	K06236	COL1A; collagen type I alpha
GSONMG00024992001	1.763	3.83222	0.0109586	0.642955
GSONMG00046567001	-2.22041	2.51535	0.0110055	0.643627	K06751	MHC1; MHC class I antigen
GSONMG00059061001	2.17412	2.48017	0.0110055	0.643627
GSONMG00015475001	1.98082	2.83899	0.0110357	0.643627
GSONMG00045996001	1.62101	4.93647	0.0110592	0.643627
GSONMG00022819001	-2.02021	2.72669	0.0110625	0.643627
GSONMG00030283001	-1.81981	3.66834	0.0112131	0.643627
GSONMG00053345001	1.68313	4.4004	0.0112211	0.643627	K05740	DIAPH1; diaphanous 1
GSONMG00051621001	1.7007	4.08043	0.0112458	0.643627	K18695	GPCPD1; glycerophosphocholine phosphodiesterase GPCPD1 [EC:3.1.4.2]
GSONMG00000298001	1.63128	5.01284	0.0112547	0.643627
GSONMG00040900001	-1.70504	4.36832	0.0112892	0.643627	K17859	CYP2Y; cytochrome P450 family 2 subfamily Y
GSONMG00081750001	-1.60472	5.13605	0.0113399	0.643627
GSONMG00014770001	-1.56581	6.28894	0.0114674	0.643627	K17274	S100A10; protein S100-A10
GSONMG00080390001	-1.69129	4.2599	0.0115142	0.643627
GSONMG00029641001	1.80944	3.43392	0.0116338	0.643627
GSONMG00066036001	-1.68313	4.46076	0.0116427	0.643627	K01084	G6PC; glucose-6-phosphatase [EC:3.1.3.9]
GSONMG00071151001	1.61232	4.98383	0.0116863	0.643627	K01611	speD, AMD1; S-adenosylmethionine decarboxylase [EC:4.1.1.50]
GSONMG00042854001	-4.72017	1.37104	0.0117161	0.643627	K17355	TSPAN12; tetraspanin-12
GSONMG00009492001	4.70483	1.35436	0.0117161	0.643627	K13823	HBB; hemoglobin subunit beta
GSONMG00034319001	-4.688	1.35642	0.0117161	0.643627
GSONMG00041928001	4.68626	1.34805	0.0117161	0.643627
GSONMG00011174001	-4.68332	1.35446	0.0117161	0.643627	K23483	CRYG; gamma-crystallin
GSONMG00061020001	4.67812	1.3417	0.0117161	0.643627
GSONMG00024957001	-4.67023	1.34849	0.0117161	0.643627
GSONMG00005089001	4.6478	1.32945	0.0117161	0.643627	K14754	MX; interferon-induced GTP-binding protein Mx
GSONMG00076688001	4.64571	1.32938	0.0117161	0.643627	K10842	MNAT1; CDK-activating kinase assembly factor MAT1
GSONMG00004053001	-4.64463	1.3371	0.0117161	0.643627	K04544	GNG8; guanine nucleotide-binding protein G(I)/G(S)/G(O) subunit gamma-8
GSONMG00037216001	-4.64463	1.3371	0.0117161	0.643627	K09315	DLX3; homeobox protein DLX3
GSONMG00053364001	-4.64463	1.3371	0.0117161	0.643627
GSONMG00077231001	4.63474	1.32527	0.0117161	0.643627
GSONMG00058292001	-4.63414	1.33214	0.0117161	0.643627
GSONMG00029029001	-4.62674	1.32837	0.0117161	0.643627
GSONMG00069821001	4.62667	1.31914	0.0117161	0.643627	K04549	GNGT2; guanine nucleotide-binding protein G(I)/G(S)/G(O) subunit gamma-T2
GSONMG00057226001	4.62065	1.31701	0.0117161	0.643627
GSONMG00045725001	4.61682	1.31545	0.0117161	0.643627	K05850	ATP2B; P-type Ca2+ transporter type 2B [EC:7.2.2.10]
GSONMG00021163001	4.61387	1.31513	0.0117161	0.643627
GSONMG00008062001	4.6126	1.31561	0.0117161	0.643627
GSONMG00009273001	4.6126	1.31561	0.0117161	0.643627	K08103	HS6ST3; heparan sulfate 6-O-sulfotransferase HS6ST3 [EC:2.8.2.-]
GSONMG00058042001	4.6126	1.31561	0.0117161	0.643627
GSONMG00066734001	4.61255	1.31227	0.0117161	0.643627
GSONMG00010952001	4.60876	1.31229	0.0117161	0.643627
GSONMG00041339001	4.60851	1.31193	0.0117161	0.643627
GSONMG00045450001	-4.60187	1.31792	0.0117161	0.643627
GSONMG00001828001	-4.59655	1.31486	0.0117161	0.643627
GSONMG00060409001	-4.5951	1.31578	0.0117161	0.643627
GSONMG00065369001	-4.58619	1.3094	0.0117161	0.643627
GSONMG00080258001	-4.57613	1.30815	0.0117161	0.643627	K07826	GNG2; guanine nucleotide-binding protein G(I)/G(S)/G(O) subunit gamma-2
GSONMG00005255001	-4.57142	1.30447	0.0117161	0.643627
GSONMG00000918001	4.56897	1.29544	0.0117161	0.643627
GSONMG00040868001	4.56838	1.29522	0.0117161	0.643627	K11593	ELF2C, AGO; eukaryotic translation initiation factor 2C
GSONMG00018974001	-4.56597	1.30244	0.0117161	0.643627
GSONMG00073016001	-4.56597	1.30244	0.0117161	0.643627
GSONMG00003385001	-4.56233	1.301	0.0117161	0.643627
GSONMG00009772001	4.5495	1.28855	0.0117161	0.643627	K15626	NUPR1, COM1; nuclear protein, 1
GSONMG00067647001	-4.19386	1.33954	0.0117161	0.643627	K21991	UNC45; protein unc-45
GSONMG00002631001	-1.60176	5.44674	0.0117707	0.645863
GSONMG00037042001	1.66052	4.32099	0.0119766	0.656227
GSONMG00069280001	1.59444	4.87432	0.0119877	0.656227
GSONMG00049633001	1.72315	3.98042	0.0122023	0.667189	K18041	PTP4A; protein tyrosine phosphatase type IVA [EC:3.1.3.48]
GSONMG00015689001	1.52247	7.16015	0.0123052	0.672023
GSONMG00079050001	-1.82305	3.59393	0.0123394	0.673104	K22970	DHRS11; 17beta-estradiol 17-dehydrogenase / 3beta-hydroxysteroid 3-dehydrogenase [EC:1.1.1.62 1.1.1.270]
GSONMG00001308001	1.50429	8.94668	0.0124553	0.678632	K06751	MHC1; MHC class I antigen
GSONMG00033232001	-2.97613	1.84276	0.0124947	0.679187
GSONMG00017014001	2.6547	1.84153	0.0124947	0.679187
GSONMG00021506001	1.69955	3.8509	0.0125976	0.683985	K00294	E1.2.1.88; 1-pyrroline-5-carboxylate dehydrogenase [EC:1.2.1.88]
GSONMG00052343001	1.99277	2.88382	0.0126727	0.686463
GSONMG00018659001	1.95914	2.88698	0.0126727	0.686463
GSONMG00013166001	-1.58648	5.23983	0.0127099	0.687677	K07374	TUBA; tubulin alpha
GSONMG00072970001	-1.61048	4.88223	0.0128053	0.692035	K01278	DPP4, CD26; dipeptidyl-peptidase 4 [EC:3.4.14.5]
GSONMG00058837001	-2.07311	2.78265	0.0128511	0.692905	K11457	PHC2, EDR2; polyhomeotic-like protein 2
GSONMG00073259001	-1.97794	2.80022	0.0128511	0.692905	K01512	acyP; acylphosphatase [EC:3.6.1.7]
GSONMG00039572001	1.64814	4.4152	0.012941	0.696945
GSONMG00024794001	-1.50109	8.06595	0.0129912	0.698665	K04466	MAP3K14, NIK; mitogen-activated protein kinase kinase kinase 14 [EC:2.7.11.25]
GSONMG00056776001	-2.02638	2.72009	0.0130297	0.698665
GSONMG00076075001	-1.85642	3.34612	0.0130375	0.698665	K08134	P3H1; procollagen-proline 3-dioxygenase 1 [EC:1.14.11.7]
GSONMG00037352001	1.81117	3.35237	0.0130375	0.698665
GSONMG00000963001	-1.71216	3.98112	0.0130479	0.698665
GSONMG00063457001	1.63739	4.1788	0.0131319	0.702352
GSONMG00053334001	-2.35087	2.03072	0.0131715	0.703663
GSONMG00055665001	1.53547	5.84263	0.013247	0.706884	K23620	AMBP; protein AMBP
GSONMG00066390001	1.59634	4.61481	0.0133549	0.710334	K01080	PLPP1_2_3; phosphatidate phosphatase [EC:3.1.3.4]
GSONMG00072204001	-2.34503	2.18773	0.013412	0.710334	K16524	AKAP7; A-kinase anchor protein 7
GSONMG00054969001	2.27664	2.21061	0.013412	0.710334
GSONMG00041956001	-2.25198	2.20402	0.013412	0.710334	K16833	PPP1R2, IPP2; protein phosphatase inhibitor 2
GSONMG00039054001	2.25094	2.1679	0.013412	0.710334
GSONMG00061948001	2.22473	2.19254	0.013412	0.710334	K13864	SLC7A2, ATRC2; solute carrier family 7 (cationic amino acid transporter), member 2
GSONMG00011331001	2.20252	2.33818	0.0134336	0.710334
GSONMG00040198001	-2.19166	2.33766	0.0134336	0.710334	K13999	CKAP4, CLIMP63; cytoskeleton-associated protein 4
GSONMG00059257001	1.79821	3.21182	0.0134798	0.711163	K00030	IDH3; isocitrate dehydrogenase (NAD+) [EC:1.1.1.41]
GSONMG00031617001	1.79021	3.20956	0.0134798	0.711163	K14943	MBNL; muscleblind
GSONMG00058552001	1.52188	6.1978	0.0135988	0.716631	K11296	HMGB3; high mobility group protein B3
GSONMG00035287001	1.89164	3.11926	0.0137308	0.722766	K18051	PRKCH; novel protein kinase C eta type [EC:2.7.11.13]
GSONMG00031749001	1.51784	5.93226	0.0139989	0.735516	K00683	QPCT; glutaminyl-peptide cyclotransferase [EC:2.3.2.5]
GSONMG00054328001	1.91521	3.03451	0.0140046	0.735516	K13141	INTS4; integrator complex subunit 4
GSONMG00052239001	1.79012	3.39626	0.014184	0.743013	K17503	PPM1H, ARHCL1; protein phosphatase 1H [EC:3.1.3.16]
GSONMG00000020001	1.71937	3.40085	0.014184	0.743013	K15687	MKRN; E3 ubiquitin-protein ligase makorin [EC:2.3.2.27]
GSONMG00031904001	1.73797	3.67805	0.0141952	0.743013	K15137	MED19; mediator of RNA polymerase II transcription subunit 19
GSONMG00031577001	-1.64799	4.26025	0.0142115	0.743032	K00544	BHMT; betaine-homocysteine S-methyltransferase [EC:2.1.1.5]
GSONMG00046080001	1.97578	2.94827	0.0143036	0.747009
GSONMG00004749001	-1.52472	5.5352	0.0143583	0.748972	K16344	LAMTOR5, HBXIP; ragulator complex protein LAMTOR5
GSONMG00032114001	-1.46917	10.2164	0.0143733	0.748972	K08057	CALR; calreticulin
GSONMG00035049001	1.48908	7.06741	0.0144208	0.750607	K06856	IGH; immunoglobulin heavy chain
GSONMG00046234001	1.70096	3.62548	0.0144422	0.750881
GSONMG00082440001	1.89078	2.8808	0.0146301	0.759801
GSONMG00012025001	-1.54832	5.12595	0.0147104	0.763122	K03368	SIAT4B; beta-galactoside alpha-2,3-sialyltransferase (sialyltransferase 4B) [EC:2.4.99.4]
GSONMG00047261001	1.70981	3.77818	0.0148486	0.769435	K06499	CEACAM, CD66; carcinoembryonic antigen-related cell adhesion molecule
GSONMG00044023001	1.94875	2.77816	0.0149858	0.774822	K09209	KLF10_11, TIEG; krueppel-like factor 10/11
GSONMG00030850001	1.93415	2.78377	0.0149858	0.774822	K09575	FKBP9_10; FK506-binding protein 9/10 [EC:5.2.1.8]
GSONMG00009987001	1.71651	3.72397	0.0151173	0.779979	K10895	FANCI; fanconi anemia group I protein
GSONMG00071536001	-1.78449	3.20291	0.0151191	0.779979
GSONMG00018627001	1.53538	5.26331	0.0151414	0.78027	K05748	WASF2; WAS protein family, member 2
GSONMG00013031001	-1.50871	5.66081	0.015172	0.780317
GSONMG00023461001	-1.65499	3.91274	0.0151759	0.780317
GSONMG00001312001	1.61501	4.34585	0.01522	0.781724	K05654	ABCB3, TAP2; ATP-binding cassette, subfamily B (MDR/TAP), member 3
GSONMG00027509001	-1.98947	2.67981	0.0153714	0.787761	K04898	KCNE4; potassium voltage-gated channel Isk-related subfamily E member 4
GSONMG00027452001	-1.9825	2.66014	0.0153714	0.787761
GSONMG00032092001	-1.46265	7.64299	0.0154936	0.793152	K04078	groES, HSPE1; chaperonin GroES
GSONMG00014477001	1.56837	4.63426	0.0155305	0.79417	K04724	CFLAR, FLIP; CASP8 and FADD-like apoptosis regulator
GSONMG00075615001	-1.52696	5.17215	0.0157102	0.798165	K03627	MBF1; putative transcription factor
GSONMG00057232001	1.58331	4.49664	0.0157524	0.798165
GSONMG00040185001	-3.90346	1.57064	0.0157628	0.798165	K08997	SELENOO, selO; serine/tyrosine/threonine adenylyltransferase [EC:2.7.7.-]
GSONMG00071372001	-3.20738	1.60399	0.0157628	0.798165	K00815	TAT; tyrosine aminotransferase [EC:2.6.1.5]
GSONMG00045230001	-3.15693	1.5626	0.0157628	0.798165	K17349	TSPAN8; tetraspanin-8
GSONMG00060668001	-3.13015	1.55915	0.0157628	0.798165	K15117	SLC25A34_35, OAC1; solute carrier family 25, member 34/35
GSONMG00062122001	-3.06262	1.59029	0.0157628	0.798165
GSONMG00046690001	2.89362	1.60593	0.0157628	0.798165
GSONMG00007711001	2.78403	1.62512	0.0157628	0.798165
GSONMG00019256001	2.11027	2.53048	0.0157843	0.798384	K03099	SOS; son of sevenless
GSONMG00076537001	1.82468	3.01753	0.0159172	0.804235	K15196	BRF1, GTF3B; transcription factor IIIB 90 kDa subunit
GSONMG00007242001	-1.79418	3.33257	0.0160625	0.810697	K15014	SLC29A1_2_3, ENT1_2_3; solute carrier family 29 (equilibrative nucleoside transporter), member 1/2/3
GSONMG00042445001	-2.21364	2.43437	0.0162162	0.815801
GSONMG00040047001	2.1771	2.41508	0.0162162	0.815801
GSONMG00036731001	-2.15671	2.4388	0.0162162	0.815801	K17566	PPP1R27; protein phosphatase 1 regulatory subunit 27
GSONMG00017178001	-1.59501	4.30568	0.016252	0.816076	K01189	GLA; alpha-galactosidase [EC:3.2.1.22]
GSONMG00009030001	1.66283	3.89633	0.0162742	0.816076	K15014	SLC29A1_2_3, ENT1_2_3; solute carrier family 29 (equilibrative nucleoside transporter), member 1/2/3
GSONMG00035693001	1.63181	3.89152	0.0162742	0.816076	K07904	RAB11A; Ras-related protein Rab-11A
GSONMG00053928001	1.82827	2.93774	0.0163856	0.819895
GSONMG00004033001	1.80887	2.94677	0.0163856	0.819895	K03099	SOS; son of sevenless
GSONMG00015740001	1.73679	3.48368	0.0164521	0.822341	K00750	GYG1, GYG2; glycogenin [EC:2.4.1.186]
GSONMG00013134001	1.78376	3.24034	0.0164921	0.823454
GSONMG00019179001	2.22325	2.29809	0.0166457	0.827575	K01530	E7.6.2.1; phospholipid-translocating ATPase [EC:7.6.2.1]
GSONMG00032969001	-2.2218	2.29248	0.0166457	0.827575
GSONMG00048295001	2.09577	2.28992	0.0166457	0.827575	K12488	ASAP; Arf-GAP with SH3 domain, ANK repeat and PH domain-containing protein
GSONMG00055102001	2.0177	2.31329	0.0166457	0.827575
GSONMG00050170001	1.59784	4.22845	0.0167566	0.831639	K06124	PHOSPHO1; phosphoethanolamine/phosphocholine phosphatase [EC:3.1.3.75]
GSONMG00011251001	1.50653	5.46585	0.0167973	0.831639	K22754	RNF213; E3 ubiquitin-protein ligase RNF213 [EC:2.3.2.27]
GSONMG00046678001	1.9068	2.84148	0.0169099	0.831639	K24309	TET2_3; methylcytosine dioxygenase TET2/3 [EC:1.14.11.-]
GSONMG00028952001	1.89822	2.84905	0.0169099	0.831639
GSONMG00006881001	1.83526	2.83074	0.0169099	0.831639
GSONMG00022575001	-1.63861	3.80373	0.0169416	0.831639	K06712	BTN, CD277; butyrophilin
GSONMG00068690001	2.42143	2.12494	0.0170235	0.831639
GSONMG00018288001	2.32375	2.15523	0.0170235	0.831639
GSONMG00049400001	2.15043	2.14925	0.0170235	0.831639
GSONMG00075941001	2.13855	2.15231	0.0170235	0.831639
GSONMG00034463001	2.12949	2.14797	0.0170235	0.831639
GSONMG00056767001	-2.11206	2.16692	0.0170235	0.831639
GSONMG00080447001	3.03028	1.7967	0.0170309	0.831639
GSONMG00052091001	2.77979	1.77958	0.0170309	0.831639
GSONMG00052139001	2.62845	1.79916	0.0170309	0.831639
GSONMG00039320001	-2.56795	1.79064	0.0170309	0.831639	K04440	JNK; mitogen-activated protein kinase 8/9/10 (c-Jun N-terminal kinase) [EC:2.7.11.24]
GSONMG00002150001	2.53695	1.82445	0.0170309	0.831639
GSONMG00030719001	-1.43717	8.41906	0.0170591	0.832144	K07604	KRT1; type I keratin, acidic
GSONMG00010119001	1.7086	3.58683	0.0171309	0.833895	K13700	ABHD6; abhydrolase domain-containing protein 6 [EC:3.1.1.23]
GSONMG00015083001	1.50503	5.20681	0.0171769	0.833895	K00789	metK; S-adenosylmethionine synthetase [EC:2.5.1.6]
GSONMG00024951001	1.46547	6.00241	0.0172004	0.833895	K06856	IGH; immunoglobulin heavy chain
GSONMG00004825001	1.56527	4.39094	0.0172126	0.833895
GSONMG00034130001	2.52605	1.9712	0.0172382	0.833895
GSONMG00021872001	-2.44261	1.98606	0.0172382	0.833895
GSONMG00013649001	2.31562	1.98456	0.0172382	0.833895	K03926	cutA; periplasmic divalent cation tolerance protein
GSONMG00025759001	-2.29942	2.02609	0.0172382	0.833895
GSONMG00054932001	1.43115	8.46184	0.0173774	0.839758	K06752	MHC2; MHC class II antigen
GSONMG00069078001	-1.44845	6.72039	0.0174895	0.841349	K17252	CLU; clusterin
GSONMG00007712001	1.95119	2.7448	0.0174991	0.841349
GSONMG00021351001	1.8587	2.76003	0.0174991	0.841349	K12389	BTS, CLN3; battenin
GSONMG00043525001	1.85528	3.08482	0.0175054	0.841349	K14318	NUP88; nuclear pore complex protein Nup88
GSONMG00065192001	1.80834	3.08678	0.0175054	0.841349
GSONMG00056231001	1.42489	9.81996	0.0175267	0.841349
GSONMG00037066001	1.61647	3.69796	0.0177283	0.841349
GSONMG00019075001	1.63329	3.83754	0.0178408	0.841349	K18618	GAS7; growth arrest-specific protein 7
GSONMG00039424001	1.43056	7.33919	0.0180368	0.841349
GSONMG00024034001	1.57097	4.29256	0.0180596	0.841349	K09667	OGT; protein O-GlcNAc transferase [EC:2.4.1.255]
GSONMG00015422001	1.52984	4.56013	0.0181208	0.841349	K14960	CXXC1, SPP1, CPS40; COMPASS component SPP1
GSONMG00011253001	1.51388	4.91204	0.0181599	0.841349	K22754	RNF213; E3 ubiquitin-protein ligase RNF213 [EC:2.3.2.27]
GSONMG00012312001	1.50298	4.91736	0.0181599	0.841349	K02089	CDK4; cyclin-dependent kinase 4 [EC:2.7.11.22]
GSONMG00037049001	1.50074	4.91658	0.0181599	0.841349
GSONMG00072408001	1.96137	2.64648	0.0181627	0.841349
GSONMG00005521001	1.89257	2.63993	0.0181627	0.841349	K06694	PSMD10; 26S proteasome non-ATPase regulatory subunit 10
GSONMG00054506001	-1.45095	6.13214	0.0183316	0.841349
GSONMG00001554001	1.57652	4.15177	0.018365	0.841349
GSONMG00027018001	1.76918	3.22251	0.0184183	0.841349
GSONMG00047553001	1.7416	3.4111	0.0185823	0.841349	K02158	BAD; Bcl-2-antagonist of cell death
GSONMG00008364001	1.66433	3.42821	0.0185823	0.841349	K07887	RAB5A; Ras-related protein Rab-5A
GSONMG00054087001	1.6517	3.42108	0.0185823	0.841349	K10895	FANCI; fanconi anemia group I protein
GSONMG00054893001	1.66158	3.58222	0.0186687	0.841349
GSONMG00040153001	-1.8419	2.91544	0.0187902	0.841349
GSONMG00053938001	4.59219	1.30348	0.0188191	0.841349
GSONMG00010099001	-4.55812	1.29789	0.0188191	0.841349	K03904	FGB; fibrinogen beta chain
GSONMG00057275001	-4.55709	1.29758	0.0188191	0.841349	K07906	RAB25; Ras-related protein Rab-25
GSONMG00059334001	-4.55275	1.29473	0.0188191	0.841349	K08824	CDKL; cyclin-dependent kinase-like [EC:2.7.11.22]
GSONMG00073607001	4.55084	1.28773	0.0188191	0.841349	K14411	MSI; RNA-binding protein Musashi
GSONMG00047206001	4.54699	1.2836	0.0188191	0.841349
GSONMG00062219001	4.54406	1.28413	0.0188191	0.841349	K06231	HHIP; hedgehog interacting protein
GSONMG00001571001	4.53071	1.27996	0.0188191	0.841349
GSONMG00046593001	4.53007	1.27667	0.0188191	0.841349	K07766	E3.6.1.52; diphosphoinositol-polyphosphate diphosphatase [EC:3.6.1.52]
GSONMG00047483001	-4.52616	1.28494	0.0188191	0.841349
GSONMG00015765001	4.52444	1.27391	0.0188191	0.841349
GSONMG00073720001	-4.52426	1.28473	0.0188191	0.841349
GSONMG00062998001	-4.52231	1.28368	0.0188191	0.841349
GSONMG00033085001	4.51325	1.2733	0.0188191	0.841349
GSONMG00021405001	4.51171	1.27119	0.0188191	0.841349
GSONMG00077274001	-4.51128	1.28044	0.0188191	0.841349
GSONMG00041220001	4.51089	1.27081	0.0188191	0.841349
GSONMG00019229001	4.4985	1.26716	0.0188191	0.841349
GSONMG00021148001	4.4985	1.26716	0.0188191	0.841349	K11271	DSCC1, DCC1; sister chromatid cohesion protein DCC1
GSONMG00068530001	4.49571	1.26249	0.0188191	0.841349
GSONMG00041440001	4.49107	1.26408	0.0188191	0.841349
GSONMG00027766001	4.48992	1.26223	0.0188191	0.841349	K04455	HSPB1; heat shock protein beta-1
GSONMG00036446001	4.48921	1.26331	0.0188191	0.841349
GSONMG00063726001	4.48921	1.26331	0.0188191	0.841349
GSONMG00064199001	4.48863	1.26	0.0188191	0.841349
GSONMG00019451001	4.48494	1.25715	0.0188191	0.841349
GSONMG00032993001	4.48494	1.25715	0.0188191	0.841349
GSONMG00036037001	-4.48339	1.26492	0.0188191	0.841349
GSONMG00003717001	-4.47831	1.26553	0.0188191	0.841349
GSONMG00045456001	-4.47371	1.26282	0.0188191	0.841349
GSONMG00009145001	-4.46073	1.25633	0.0188191	0.841349	K01689	ENO, eno; enolase [EC:4.2.1.11]
GSONMG00048698001	4.45286	1.24373	0.0188191	0.841349
GSONMG00051697001	4.45286	1.24373	0.0188191	0.841349
GSONMG00076452001	4.44601	1.24089	0.0188191	0.841349	K24354	SMOC; SPARC-related modular calcium-binding protein
GSONMG00012755001	-4.4452	1.25211	0.0188191	0.841349
GSONMG00005028001	4.4421	1.24007	0.0188191	0.841349	K23619	COL28A; collagen type XXVIII alpha
GSONMG00030672001	4.43221	1.23999	0.0188191	0.841349
GSONMG00032343001	4.43221	1.23999	0.0188191	0.841349
GSONMG00053226001	4.43221	1.23999	0.0188191	0.841349
GSONMG00041912001	-4.43059	1.24693	0.0188191	0.841349	K09370	ISL1; insulin gene enhancer protein ISL-1
GSONMG00038394001	-4.42393	1.24177	0.0188191	0.841349
GSONMG00069332001	-4.41999	1.24003	0.0188191	0.841349
GSONMG00025359001	4.41972	1.2331	0.0188191	0.841349	K19899	GP2; pancreatic secretory granule membrane major glycoprotein GP2
GSONMG00014479001	-4.41809	1.24002	0.0188191	0.841349	K23605	SMAD3; mothers against decapentaplegic homolog 3
GSONMG00040841001	-4.41798	1.24008	0.0188191	0.841349
GSONMG00049144001	-4.41724	1.23725	0.0188191	0.841349	K20880	NEK11; NIMA (never in mitosis gene a)-related kinase 11 [EC:2.7.11.1]
GSONMG00052899001	4.40897	1.22714	0.0188191	0.841349
GSONMG00024157001	4.40895	1.22684	0.0188191	0.841349
GSONMG00062447001	4.40743	1.22761	0.0188191	0.841349
GSONMG00058054001	4.4009	1.22741	0.0188191	0.841349
GSONMG00011833001	-4.39915	1.23195	0.0188191	0.841349
GSONMG00000624001	3.48117	1.24234	0.0188191	0.841349
GSONMG00022771001	3.34518	1.28615	0.0188191	0.841349	K06238	COL6A; collagen type VI alpha
GSONMG00014541001	3.31972	1.28534	0.0188191	0.841349
GSONMG00021964001	2.04161	2.51071	0.0189107	0.84302
GSONMG00044801001	2.02071	2.51846	0.0189107	0.84302	K23326	CCNK; cyclin K
GSONMG00052436001	-1.94485	2.52416	0.0189107	0.84302
GSONMG00070374001	-1.43405	6.29075	0.0189618	0.84449
GSONMG00010630001	1.75232	3.14294	0.0190622	0.848147	K10695	RNF1_2; E3 ubiquitin-protein ligase RNF1/2 [EC:2.3.2.27]
GSONMG00039563001	1.40449	10.0988	0.0191101	0.84947
GSONMG00051283001	1.57302	3.95718	0.0191539	0.850605	K03006	RPB1, POLR2A; DNA-directed RNA polymerase II subunit RPB1 [EC:2.7.7.6]
GSONMG00039411001	-1.64248	3.53357	0.0192108	0.852321
GSONMG00018032001	-1.49247	4.79967	0.019309	0.855859	K05361	GPX4; phospholipid-hydroperoxide glutathione peroxidase [EC:1.11.1.12]
GSONMG00065984001	-1.54758	4.24406	0.0194021	0.859169	K09040	NFE2L1_3; nuclear factor erythroid 2-related factor 1/3
GSONMG00029121001	1.56442	4.03194	0.0195362	0.86406	K22827	MICU1; calcium uptake protein 1, mitochondrial
GSONMG00025114001	1.80996	2.83491	0.0195682	0.86406
GSONMG00048398001	-1.77377	2.82658	0.0195682	0.86406	K03283	HSPA1s; heat shock 70kDa protein 1/2/6/8
GSONMG00028988001	1.42628	6.61332	0.0197232	0.868831	K12894	HNRNPA0; heterogeneous nuclear ribonucleoprotein A0
GSONMG00060012001	2.12381	2.36805	0.0197508	0.868831	K21847	SGSM1, RUTBC2; small G protein signaling modulator 1
GSONMG00027190001	2.02108	2.39325	0.0197508	0.868831
GSONMG00057365001	1.97673	2.41835	0.0197508	0.868831	K22045	BCL11A; B-cell lymphoma/leukemia 11A
GSONMG00030052001	-1.51986	4.54307	0.01979	0.869732
GSONMG00017437001	1.58479	4.09912	0.0198826	0.872981
GSONMG00053803001	1.5567	4.17031	0.0201981	0.885996	K14376	PAP; poly(A) polymerase [EC:2.7.7.19]
GSONMG00067133001	1.59875	3.94412	0.0204754	0.895272	K02090	CDK5; cyclin-dependent kinase 5 [EC:2.7.11.22]
GSONMG00044446001	1.55366	3.94457	0.0204754	0.895272	K20124	PSTPIP2; proline-serine-threonine phosphatase interacting protein 2
GSONMG00034546001	1.70411	3.40517	0.0204786	0.895272	K20899	GBP1_3_4_7; guanylate-binding protein 1/3/4/7
GSONMG00024059001	-1.54653	4.23704	0.0204864	0.895272	K01803	TPI, tpiA; triosephosphate isomerase (TIM) [EC:5.3.1.1]
GSONMG00019921001	1.50375	4.3986	0.0205998	0.897949	K23620	AMBP; protein AMBP
GSONMG00026815001	-1.63869	3.80892	0.0206382	0.897949
GSONMG00062650001	-2.21332	2.269	0.0206826	0.897949	K18628	TEKT1; tektin-1
GSONMG00068249001	-2.09454	2.28297	0.0206826	0.897949	K11146	DHRS3; short-chain dehydrogenase/reductase 3 [EC:1.1.1.300]
GSONMG00026206001	2.08654	2.27975	0.0206826	0.897949	K22614	NLRC3, NOD3; NLR family CARD domain-containing protein 3
GSONMG00019649001	2.01179	2.28898	0.0206826	0.897949	K09409	FOXP2_4; forkhead box protein P2/4
GSONMG00018683001	2.00073	2.25938	0.0206826	0.897949
GSONMG00004257001	1.6205	3.50258	0.0210163	0.911587	K18245	CA2; carbonic anhydrase 2 [EC:4.2.1.1]
GSONMG00019794001	-1.60843	3.76767	0.021224	0.919028	K09040	NFE2L1_3; nuclear factor erythroid 2-related factor 1/3
GSONMG00027974001	-1.38401	8.87038	0.0212273	0.919028	K08059	IFI30, GILT; interferon, gamma-inducible protein 30
GSONMG00021203001	1.43928	5.4985	0.0212806	0.920482
GSONMG00039477001	1.54201	3.97807	0.0213302	0.921769	K16729	CHORDC1, CHP1; cysteine and histidine-rich domain-containing protein 1
GSONMG00001429001	1.44058	5.38069	0.0213884	0.923428
GSONMG00013274001	1.84068	2.63189	0.0214947	0.926683	K16726	ANKRD17, MASK; ankyrin repeat domain-containing protein 17
GSONMG00027314001	1.79192	2.88	0.0215698	0.926683
GSONMG00072433001	1.75091	2.8872	0.0215698	0.926683	K08407	GPR52; G protein-coupled receptor 52
GSONMG00046471001	-2.53132	2.11063	0.0216826	0.926683
GSONMG00045565001	-2.34239	2.10376	0.0216826	0.926683	K00471	BBOX1; gamma-butyrobetaine dioxygenase [EC:1.14.11.1]
GSONMG00018181001	2.33518	2.08206	0.0216826	0.926683	K00814	GPT, ALT; alanine transaminase [EC:2.6.1.2]
GSONMG00001950001	2.25539	2.09479	0.0216826	0.926683
GSONMG00038427001	2.25303	2.12282	0.0216826	0.926683	K22372	HERC5_6; E3 ISG15--protein ligase [EC:2.3.2.-]
GSONMG00063089001	2.23993	2.11939	0.0216826	0.926683	K15259	PARP7S; poly [ADP-ribose] polymerase 7/11/12/13 [EC:2.4.2.30]
GSONMG00071053001	2.21723	2.13011	0.0216826	0.926683	K09447	IRF7; interferon regulatory factor 7
GSONMG00079604001	2.13627	2.1023	0.0216826	0.926683	K07855	RERG; Ras-related and estrogen-regulated growth inhibitor
GSONMG00056536001	-1.41744	5.95036	0.0217599	0.928979	K15730	PTGES3; cytosolic prostaglandin-E synthase [EC:5.3.99.3]
GSONMG00004853001	-1.37514	9.75534	0.0217762	0.928979
GSONMG00040672001	1.55503	3.93005	0.0218932	0.933114
GSONMG00055360001	1.47033	4.7411	0.0219255	0.933638	K05006	KCNJ13, KIR7.1; potassium inwardly-rectifying channel subfamily J member 13
GSONMG00041896001	1.72125	3.2436	0.0220656	0.938096
GSONMG00056598001	1.50247	4.34855	0.0220705	0.938096	K22614	NLRC3, NOD3; NLR family CARD domain-containing protein 3
GSONMG00043518001	1.50662	4.19853	0.0221232	0.939481
GSONMG00082340001	-1.40984	5.7691	0.0221662	0.940448
GSONMG00036891001	1.49878	4.41538	0.0222623	0.943668
GSONMG00064417001	1.43291	5.3121	0.0222903	0.943899
GSONMG00030476001	1.51703	4.25261	0.0223397	0.943899
GSONMG00048796001	1.79008	3.04793	0.0223909	0.943899	K23858
GSONMG00073500001	-1.72259	3.03912	0.0223909	0.943899	K09305	HOX_5; homeobox protein HoxA/B/C5
GSONMG00071554001	1.57239	3.88161	0.0225048	0.943899	K08133	COL14A; collagen type XIV alpha
GSONMG00071202001	-1.53844	3.89031	0.0225048	0.943899	K13126	PABPC; polyadenylate-binding protein
GSONMG00007743001	-1.51141	4.32394	0.0225374	0.943899
GSONMG00020403001	1.69311	3.36871	0.0225796	0.943899
GSONMG00071558001	1.67172	3.37559	0.0225796	0.943899
GSONMG00053371001	-2.5865	1.92431	0.022664	0.943899	K06756	NRCAM; neuronal cell adhesion molecule
GSONMG00027932001	2.51414	1.95466	0.022664	0.943899
GSONMG00020291001	2.49531	1.91299	0.022664	0.943899
GSONMG00082221001	2.43101	1.9343	0.022664	0.943899
GSONMG00038339001	-2.36025	1.92385	0.022664	0.943899	K04373	RPS6KA; ribosomal protein S6 kinase alpha-1/2/3/6 [EC:2.7.11.1]
GSONMG00054718001	2.35077	1.95449	0.022664	0.943899
GSONMG00041804001	2.22484	1.9479	0.022664	0.943899
GSONMG00041163001	-1.84904	2.81291	0.0226707	0.943899	K03663	FUT9; 4-galactosyl-N-acetylglucosaminide 3-alpha-L-fucosyltransferase [EC:2.4.1.152]
GSONMG00032517001	-1.79813	2.8184	0.0226707	0.943899
GSONMG00040186001	-1.79795	2.81187	0.0226707	0.943899
GSONMG00039882001	-2.09951	2.47414	0.0226984	0.943899
GSONMG00007047001	1.89975	2.48857	0.0226984	0.943899
GSONMG00064829001	1.54119	3.95711	0.022768	0.943899	K09575	FKBP9_10; FK506-binding protein 9/10 [EC:5.2.1.8]
GSONMG00002239001	1.44022	5.19286	0.0228792	0.943899
GSONMG00037369001	1.58819	3.75222	0.0228933	0.943899	K17800	LETM1, MDM38; LETM1 and EF-hand domain-containing protein 1, mitochondrial
GSONMG00029574001	3.39578	1.4995	0.0229775	0.943899
GSONMG00001410001	-3.26114	1.50202	0.0229775	0.943899
GSONMG00038633001	-3.20321	1.54806	0.0229775	0.943899	K17357	TSPAN16; tetraspanin-16
GSONMG00065620001	-3.17872	1.49365	0.0229775	0.943899	K04301	SREB1, GPR27; super conserved receptor expressed in brain 1
GSONMG00004591001	3.06209	1.55136	0.0229775	0.943899	K04659	THBS2S; thrombospondin 2/3/4/5
GSONMG00046550001	-3.03615	1.55011	0.0229775	0.943899
GSONMG00048588001	2.75658	1.55492	0.0229775	0.943899	K20875	NEK6; NIMA (never in mitosis gene a)-related kinase 6 [EC:2.7.11.1]
GSONMG00052624001	2.59808	1.52395	0.0229775	0.943899
GSONMG00011376001	-2.58756	1.53647	0.0229775	0.943899	K12328	PPP1R14A, CPI17; protein phosphatase 1 regulatory subunit 14A
GSONMG00064089001	2.46946	1.529	0.0229775	0.943899	K17985	AMBRA1; activating molecule in BECN1-regulated autophagy protein 1
GSONMG00032487001	1.63966	3.49294	0.0230011	0.943899
GSONMG00027489001	1.69425	3.17674	0.0230175	0.943899	K18441	CYTH; cytohesin
GSONMG00007381001	1.66661	3.1954	0.0230175	0.943899
GSONMG00017783001	-1.60241	3.83083	0.0231715	0.949378	K07375	TUBB; tubulin beta
GSONMG00022085001	-1.36664	7.98857	0.0232657	0.952201	K08054	CANX; calnexin
GSONMG00045224001	-1.65046	3.59984	0.0233519	0.952201	K02153	ATPeV0E, ATP6H; V-type H+-transporting ATPase subunit e
GSONMG00070595001	-2.59287	1.77513	0.023363	0.952201
GSONMG00068687001	-2.48366	1.73444	0.023363	0.952201
GSONMG00032426001	2.31672	1.77967	0.023363	0.952201
GSONMG00057580001	2.25436	1.74868	0.023363	0.952201	K11150	RDH8; retinol dehydrogenase 8 [EC:1.1.1.-]
GSONMG00045835001	1.54476	3.92016	0.0234144	0.95263
GSONMG00067150001	-1.53533	3.92876	0.0234144	0.95263	K05706	SNAI2, SLUG; snail 2
GSONMG00059454001	1.76857	2.94304	0.0234991	0.953122	K17577	SH2D4A; SH2 domain-containing protein 4A
GSONMG00000124001	1.46991	4.45541	0.0235012	0.953122	K03900	VWF; von Willebrand factor
GSONMG00075302001	-1.6339	3.32581	0.0235077	0.953122
GSONMG00053826001	1.43953	5.02992	0.0235084	0.953122
GSONMG00070775001	1.46138	4.50998	0.0236323	0.957314	K11846	USP18_41; ubiquitin carboxyl-terminal hydrolase 18/41 [EC:3.4.19.12]
GSONMG00047547001	1.48913	4.41943	0.0239914	0.966901
GSONMG00048905001	-1.46557	4.42819	0.0239914	0.966901	K07905	RAB11B; Ras-related protein Rab-11B
GSONMG00051894001	1.75065	3.11959	0.0241038	0.966901
GSONMG00035937001	-1.65764	3.12447	0.0241038	0.966901	K09037	MAFF_G_K; transcription factor MAFF/G/K
GSONMG00025643001	1.64247	3.11694	0.0241038	0.966901
GSONMG00081052001	2.08762	2.34395	0.0241093	0.966901
GSONMG00063219001	-2.07035	2.35748	0.0241093	0.966901
GSONMG00033969001	2.05976	2.34491	0.0241093	0.966901	K08464	ADGRG7, GPR128; adhesion G-protein coupled receptor G7
GSONMG00029602001	-2.00717	2.36897	0.0241093	0.966901
GSONMG00067850001	1.96928	2.36806	0.0241093	0.966901	K02154	ATPeV0A, ATP6N; V-type H+-transporting ATPase subunit a
GSONMG00026276001	1.93557	2.39286	0.0241093	0.966901	K13649	FOLR; folate receptor
GSONMG00000052001	1.54574	3.87453	0.0241184	0.966901	K06499	CEACAM, CD66; carcinoembryonic antigen-related cell adhesion molecule
GSONMG00071303001	1.4827	4.20626	0.0241388	0.966901	K01068	ACOT1_2_4; acyl-coenzyme A thioesterase 1/2/4 [EC:3.1.2.2]
GSONMG00055527001	1.57586	3.55069	0.0242178	0.969231
GSONMG00047716001	-1.42926	4.92665	0.0244724	0.978581	K08056	PDIA3, GRP58; protein disulfide-isomerase A3 [EC:5.3.4.1]
GSONMG00063897001	1.61968	3.24007	0.0245583	0.981172
GSONMG00074975001	-1.36902	6.46919	0.0247449	0.987781
GSONMG00046870001	1.45836	4.60604	0.0248778	0.991757
GSONMG00063093001	1.60741	3.38407	0.0249084	0.991757
GSONMG00048535001	1.59403	3.36647	0.0249084	0.991757
GSONMG00003714001	-1.3678	6.45401	0.0250128	0.995063	K00522	FTH1; ferritin heavy chain [EC:1.16.3.2]
GSONMG00055892001	1.45628	4.42266	0.0251536	0.999812
GSONMG00031283001	1.53485	3.97916	0.0251849	1	K00602	purH; phosphoribosylaminoimidazolecarboxamide formyltransferase / IMP cyclohydrolase [EC:2.1.2.3 3.5.4.10]
GSONMG00063411001	1.65171	3.02498	0.0253537	1	K17091	ANXA1; annexin A1
GSONMG00003860001	-1.61058	3.58336	0.0254041	1	K10141	SESN1_3; sestrin 1/3
GSONMG00001706001	1.40732	5.35192	0.0254191	1
GSONMG00018549001	-1.85559	2.58745	0.0254775	1
GSONMG00009472001	1.85039	2.58556	0.0254775	1
GSONMG00081024001	-1.53475	3.68523	0.0255832	1	K20392	PRAF2; PRA1 family protein 2
GSONMG00019687001	1.51241	3.76857	0.0257308	1
GSONMG00061751001	-2.17025	2.20695	0.0257687	1
GSONMG00057727001	1.96293	2.21616	0.0257687	1
GSONMG00056920001	-1.4592	4.55271	0.0258894	1	K09554	CDC37; cell division cycle protein 37
GSONMG00058273001	-1.49067	4.28648	0.0262926	1
GSONMG00075288001	-1.85963	2.76039	0.0262953	1
GSONMG00044399001	1.82142	2.75924	0.0262953	1
GSONMG00054610001	-1.78337	2.77364	0.0262953	1
GSONMG00057621001	1.75228	2.79286	0.0262953	1
GSONMG00032093001	-1.34649	6.85477	0.0263621	1	K04077	groEL, HSPD1; chaperonin GroEL
GSONMG00051866001	-1.39358	5.301	0.0263634	1	K07374	TUBA; tubulin alpha
GSONMG00035775001	1.5397	3.52708	0.0264326	1
GSONMG00034551001	-1.38682	5.5292	0.0264495	1	K14026	SEL1, SEL1L; SEL1 protein
GSONMG00070157001	1.56323	3.61316	0.0265599	1
GSONMG00049907001	1.53938	3.62824	0.0265599	1	K19008	SIK1; serine/threonine-protein kinase SIK1 [EC:2.7.11.1]
GSONMG00009628001	1.50349	3.6308	0.0265599	1
GSONMG00033137001	1.35599	6.25664	0.0266286	1	K06856	IGH; immunoglobulin heavy chain
GSONMG00051186001	1.76206	2.9286	0.0268055	1
GSONMG00054327001	1.69663	2.93037	0.0268055	1
GSONMG00071555001	1.6691	2.93824	0.0268055	1	K08133	COL14A; collagen type XIV alpha
GSONMG00069325001	-1.53057	4.04584	0.0268896	1
GSONMG00020506001	-1.48169	4.19021	0.0269487	1
GSONMG00015043001	1.44833	4.32167	0.0269881	1	K24274	FAM111A; protein FAM111A
GSONMG00042492001	-1.37372	5.47307	0.027038	1	K09517	DNAJB11; DnaJ homolog subfamily B member 11
GSONMG00022813001	1.63457	3.0889	0.0271334	1
GSONMG00048885001	1.59776	3.08791	0.0271334	1	K19931	LIN7; protein lin-7
GSONMG00032499001	-1.33929	6.97047	0.0272634	1	K24361
GSONMG00019520001	1.68926	3.2108	0.0273483	1
GSONMG00058123001	-1.60241	3.24113	0.0273483	1
GSONMG00032569001	1.61524	3.33892	0.0274905	1	K14704	SLC26A6; solute carrier family 26 (sulfate anion transporter), member 6
GSONMG00007824001	1.59182	3.35122	0.0274905	1
GSONMG00007872001	-1.41733	4.5138	0.02763	1	K11160	DGAT2; diacylglycerol O-acyltransferase 2 [EC:2.3.1.20 2.3.1.75]
GSONMG00057173001	-1.56063	3.56741	0.0276462	1	K00522	FTH1; ferritin heavy chain [EC:1.16.3.2]
GSONMG00018071001	1.55654	3.57119	0.0276462	1	K23781
GSONMG00047089001	1.50013	3.75808	0.0277085	1	K04659	THBS2S; thrombospondin 2/3/4/5
GSONMG00031090001	-1.4947	3.76599	0.0277085	1
GSONMG00034075001	2.21021	2.04172	0.0277122	1	K15691	RFWD3; E3 ubiquitin-protein ligase RFWD3 [EC:2.3.2.27]
GSONMG00079806001	-2.19545	2.07829	0.0277122	1
GSONMG00055739001	2.18732	2.03981	0.0277122	1
GSONMG00047588001	2.18136	2.05005	0.0277122	1	K20803	UBE3D; ubiquitin-protein ligase E3 D [EC:2.3.2.26]
GSONMG00077063001	-2.17702	2.05741	0.0277122	1
GSONMG00024789001	2.13932	2.09275	0.0277122	1	K18037	PTPN4, MEG; tyrosine-protein phosphatase non-receptor type 4 [EC:3.1.3.48]
GSONMG00021951001	2.03029	2.05978	0.0277122	1
GSONMG00032348001	1.45519	4.08557	0.0277173	1	K10703	HACD, PHS1, PAS2; very-long-chain (3R)-3-hydroxyacyl-CoA dehydratase [EC:4.2.1.134]
GSONMG00039096001	1.49373	3.85044	0.0277206	1	K17920	SNX5_6_32; sorting nexin-5/6/32
GSONMG00071314001	1.4832	3.84904	0.0277206	1
GSONMG00081823001	-1.38614	5.31982	0.0277341	1
GSONMG00065869001	-1.34993	6.42074	0.0277732	1	K08054	CANX; calnexin
GSONMG00062001001	1.39247	4.90035	0.0279798	1	K04639	GNA13; guanine nucleotide-binding protein subunit alpha-13
GSONMG00052201001	1.79064	2.65955	0.0280875	1
GSONMG00038375001	1.73593	2.65061	0.0280875	1	K06817	PODXL; podocalyxin-like
GSONMG00012935001	1.77691	2.83339	0.0285095	1
GSONMG00027034001	1.75697	2.85064	0.0285095	1	K10895	FANCI; fanconi anemia group I protein
GSONMG00007675001	1.72495	2.83556	0.0285095	1
GSONMG00025116001	1.7036	2.83199	0.0285095	1	K00717	FUT8; glycoprotein 6-alpha-L-fucosyltransferase [EC:2.4.1.68]
GSONMG00071511001	-1.32605	6.99975	0.0285645	1	K09495	CCT3, TRIC5; T-complex protein 1 subunit gamma
GSONMG00001337001	1.47213	4.04645	0.0285786	1
GSONMG00012172001	1.59306	3.01228	0.0287311	1	K10393	KIF2_24, MCAK; kinesin family member 2/24
GSONMG00057906001	-1.51508	3.61975	0.0288248	1	K00658	DLST, sucB; 2-oxoglutarate dehydrogenase E2 component (dihydrolipoamide succinyltransferase) [EC:2.3.1.61]
GSONMG00018154001	-1.38443	4.97669	0.0288336	1	K09486	HYOU1; hypoxia up-regulated 1
GSONMG00015609001	-1.73231	3.14492	0.0288391	1	K19760	DAW1; dynein assembly factor with WDR repeat domains 1
GSONMG00058957001	1.5357	3.50972	0.0288608	1
GSONMG00002334001	1.60883	3.26646	0.0288807	1
GSONMG00032039001	1.59551	3.26075	0.0288807	1	K22583	TIMP2; metalloproteinase inhibitor 2
GSONMG00048062001	-1.56224	3.28296	0.0288807	1
GSONMG00066645001	1.38104	4.90013	0.0289364	1
GSONMG00045687001	-1.3969	5.13777	0.0290456	1	K08209	SLC22A13; MFS transporter, OCT family, solute carrier family 22 (organic cation transporter), member 13
GSONMG00081932001	1.46072	4.20609	0.0292375	1	K11274	WDHD1, CTF4; chromosome transmission fidelity protein 4
GSONMG00041953001	1.97211	2.33664	0.0294939	1
GSONMG00011049001	1.97173	2.34404	0.0294939	1
GSONMG00064647001	1.89298	2.35307	0.0294939	1	K14754	MX; interferon-induced GTP-binding protein Mx
GSONMG00016006001	1.32149	6.96529	0.0295304	1
GSONMG00036651001	-1.36478	5.29668	0.0295638	1	K10428	DCTN6; dynactin 6
GSONMG00063337001	1.50089	3.90723	0.0296184	1
GSONMG00068504001	1.36513	5.26611	0.0296225	1
GSONMG00058096001	-1.43104	4.41671	0.029659	1	K24229	CFAP298; cilia- and flagella-associated protein 298
GSONMG00023787001	1.46042	3.83021	0.0297291	1
GSONMG00034150001	1.38128	4.93371	0.0298453	1
GSONMG00002670001	2.40154	1.86436	0.0299336	1
GSONMG00046756001	-2.38255	1.8725	0.0299336	1	K09309	NKX1; homeobox protein Nkx-1
GSONMG00061183001	-2.35075	1.90118	0.0299336	1	K08879	HSPB8; heat shock protein beta-8
GSONMG00000941001	-2.24317	1.89618	0.0299336	1
GSONMG00041142001	2.1823	1.91906	0.0299336	1
GSONMG00000701001	2.17378	1.87888	0.0299336	1
GSONMG00023373001	-2.10695	1.89053	0.0299336	1	K03368	SIAT4B; beta-galactoside alpha-2,3-sialyltransferase (sialyltransferase 4B) [EC:2.4.99.4]
GSONMG00049858001	1.32953	6.06751	0.029958	1	K13218	PTBP1, PTB; polypyrimidine tract-binding protein 1
GSONMG00011252001	1.41345	4.55167	0.0300709	1
GSONMG00060143001	1.50672	3.56887	0.0300966	1
GSONMG00044642001	1.54048	3.3254	0.0303547	1
GSONMG00063740001	1.66134	3.19603	0.0304726	1
GSONMG00007204001	1.56411	3.21776	0.0304726	1	K02620	TCF7, TCF-1; transcription factor 7
GSONMG00043408001	1.59392	3.07954	0.030565	1	K14704	SLC26A6; solute carrier family 26 (sulfate anion transporter), member 6
GSONMG00041746001	1.7214	2.90405	0.0306037	1
GSONMG00055761001	1.72102	2.9052	0.0306037	1
GSONMG00056621001	1.63725	2.90889	0.0306037	1	K05628	RERE; arginine-glutamic acid dipeptide repeats protein
GSONMG00011104001	-1.62203	2.92158	0.0306037	1
GSONMG00082823001	1.44696	3.86949	0.030701	1	K14158	SLC5A1, SGLT1; solute carrier family 5 (sodium/glucose cotransporter), member 1
GSONMG00056530001	4.38285	1.21506	0.0308188	1	K22583	TIMP2; metalloproteinase inhibitor 2
GSONMG00036534001	-4.37884	1.223	0.0308188	1	K13403	MTHFD2; methylenetetrahydrofolate dehydrogenase(NAD+) / 5,10-methenyltetrahydrofolate cyclohydrolase [EC:1.5.1.15 3.5.4.9]
GSONMG00066598001	4.36932	1.2137	0.0308188	1
GSONMG00005645001	4.36903	1.21175	0.0308188	1
GSONMG00030240001	4.36891	1.21472	0.0308188	1
GSONMG00000435001	4.3666	1.20853	0.0308188	1
GSONMG00077965001	4.3666	1.20853	0.0308188	1
GSONMG00075351001	-4.36655	1.22111	0.0308188	1
GSONMG00037134001	-4.3627	1.21957	0.0308188	1
GSONMG00045872001	-4.3627	1.21957	0.0308188	1
GSONMG00049307001	-4.3627	1.21957	0.0308188	1
GSONMG00078839001	-4.3496	1.20974	0.0308188	1
GSONMG00011924001	-4.34826	1.21197	0.0308188	1
GSONMG00000156001	4.34746	1.20509	0.0308188	1
GSONMG00050980001	-4.34522	1.21265	0.0308188	1
GSONMG00004731001	-4.34327	1.21188	0.0308188	1
GSONMG00054167001	-4.33326	1.20634	0.0308188	1
GSONMG00051725001	-4.3306	1.20364	0.0308188	1
GSONMG00025997001	4.3217	1.19629	0.0308188	1
GSONMG00042605001	4.3217	1.19629	0.0308188	1
GSONMG00003120001	4.31872	1.19216	0.0308188	1
GSONMG00061333001	4.30919	1.1858	0.0308188	1
GSONMG00070060001	4.30919	1.1858	0.0308188	1
GSONMG00010411001	4.30913	1.19145	0.0308188	1
GSONMG00063578001	-4.30438	1.19469	0.0308188	1	K23926
GSONMG00017229001	4.30099	1.18504	0.0308188	1
GSONMG00014957001	4.29646	1.18659	0.0308188	1
GSONMG00054797001	-4.29617	1.19115	0.0308188	1
GSONMG00036411001	4.29616	1.18121	0.0308188	1
GSONMG00043212001	-4.29557	1.19326	0.0308188	1
GSONMG00013078001	4.29221	1.18497	0.0308188	1
GSONMG00042752001	4.28588	1.18044	0.0308188	1
GSONMG00044654001	4.28582	1.18253	0.0308188	1
GSONMG00069523001	4.28582	1.18253	0.0308188	1	K20368	CNIH, ERV14; protein cornichon
GSONMG00006123001	-4.2834	1.18857	0.0308188	1
GSONMG00042992001	-4.2814	1.18524	0.0308188	1	K08804	STK17; serine/threonine kinase 17 [EC:2.7.11.1]
GSONMG00070451001	4.28046	1.17573	0.0308188	1
GSONMG00044039001	-4.27953	1.18669	0.0308188	1	K17693	ID2; DNA-binding protein inhibitor ID2
GSONMG00003892001	-4.27897	1.18483	0.0308188	1
GSONMG00022932001	-4.27428	1.18096	0.0308188	1
GSONMG00018614001	4.27079	1.17683	0.0308188	1
GSONMG00014526001	4.26602	1.16927	0.0308188	1
GSONMG00076047001	-4.25976	1.17438	0.0308188	1
GSONMG00006725001	4.25891	1.171	0.0308188	1	K05037	SLC6A4, SERT; solute carrier family 6 (neurotransmitter transporter, serotonin) member 4
GSONMG00058576001	-4.25098	1.17249	0.0308188	1	K10396	KIF5; kinesin family member 5
GSONMG00033571001	-4.24468	1.17147	0.0308188	1
GSONMG00016577001	4.23753	1.16296	0.0308188	1	K01013	TSTD1; thiosulfate:glutathione sulfurtransferase [EC:2.8.1.-]
GSONMG00030207001	4.23502	1.16125	0.0308188	1
GSONMG00020876001	-4.23159	1.16885	0.0308188	1
GSONMG00037777001	-4.23159	1.16885	0.0308188	1
GSONMG00056054001	-4.22559	1.16472	0.0308188	1	K17822	DCUN1D1_2; DCN1-like protein 1/2
GSONMG00006600001	-4.22526	1.16116	0.0308188	1
GSONMG00012644001	-4.22526	1.16116	0.0308188	1
GSONMG00013163001	-4.22526	1.16116	0.0308188	1
GSONMG00025341001	-4.22526	1.16116	0.0308188	1
GSONMG00010738001	4.22273	1.15583	0.0308188	1
GSONMG00047993001	4.22273	1.15583	0.0308188	1
GSONMG00030080001	-4.22262	1.16414	0.0308188	1	K01897	ACSL, fadD; long-chain acyl-CoA synthetase [EC:6.2.1.3]
GSONMG00036008001	-4.21933	1.16044	0.0308188	1	K09542	CRYAB; crystallin, alpha B
GSONMG00011111001	4.21808	1.15711	0.0308188	1
GSONMG00061172001	4.21808	1.15711	0.0308188	1
GSONMG00004039001	4.21808	1.15204	0.0308188	1
GSONMG00039640001	-4.21653	1.16104	0.0308188	1	K02908	RP-L30e, RPL30; large subunit ribosomal protein L30e
GSONMG00015682001	4.21477	1.1529	0.0308188	1
GSONMG00017452001	-4.21447	1.16027	0.0308188	1
GSONMG00082085001	-4.21216	1.15853	0.0308188	1
GSONMG00004036001	4.21184	1.15283	0.0308188	1
GSONMG00058566001	4.20792	1.15062	0.0308188	1
GSONMG00041695001	4.20532	1.14778	0.0308188	1
GSONMG00013528001	4.19556	1.14881	0.0308188	1
GSONMG00076716001	-3.26045	1.2227	0.0308188	1	K09485	HSP110; heat shock protein 110kDa
GSONMG00050253001	-3.1262	1.17917	0.0308188	1	K14165	K14165; atypical dual specificity phosphatase [EC:3.1.3.16 3.1.3.48]
GSONMG00003356001	3.0627	1.23246	0.0308188	1	K19041	RNF38_44; E3 ubiquitin-protein ligase RNF38/44 [EC:2.3.2.27]
GSONMG00015252001	1.34802	5.20966	0.0309403	1
GSONMG00072381001	-1.32373	6.23592	0.030986	1	K16365	SGTA; small glutamine-rich tetratricopeptide repeat-containing protein alpha
GSONMG00080904001	1.49257	3.69012	0.0310793	1
GSONMG00056600001	1.39149	4.41113	0.0310816	1
GSONMG00021901001	-1.40317	4.64017	0.0310852	1	K03505	POLD4; DNA polymerase delta subunit 4
GSONMG00036032001	1.36102	5.14009	0.031139	1
GSONMG00066802001	-1.33611	5.61294	0.031472	1	K09523	DNAJC3; DnaJ homolog subfamily C member 3
GSONMG00028539001	1.41076	4.48425	0.0315482	1	K00949	thiN, TPK1, THI80; thiamine pyrophosphokinase [EC:2.7.6.2]
GSONMG00071723001	-1.32476	5.9548	0.0319386	1	K17252	CLU; clusterin
GSONMG00014314001	-1.28582	8.33774	0.0320144	1	K00522	FTH1; ferritin heavy chain [EC:1.16.3.2]
GSONMG00066032001	-1.35827	4.88446	0.0320169	1
GSONMG00063051001	-1.34832	5.42469	0.0321373	1	K03841	FBP, fbp; fructose-1,6-bisphosphatase I [EC:3.1.3.11]
GSONMG00056370001	-1.33883	5.3281	0.0321462	1
GSONMG00063854001	2.10415	2.17066	0.0321914	1	K09203	EGR1; early growth response protein 1
GSONMG00072009001	-2.02796	2.18043	0.0321914	1	K23929
GSONMG00073542001	-2.87282	1.69658	0.0322558	1	K07604	KRT1; type I keratin, acidic
GSONMG00025760001	-2.78519	1.67004	0.0322558	1	K11158	RPE65; retinoid isomerohydrolase / lutein isomerase [EC:3.1.1.64 5.3.3.22]
GSONMG00045715001	2.63558	1.69375	0.0322558	1
GSONMG00003123001	2.55332	1.66387	0.0322558	1
GSONMG00022917001	2.535	1.66193	0.0322558	1	K01495	GCH1, folE; GTP cyclohydrolase IA [EC:3.5.4.16]
GSONMG00014142001	2.47777	1.67447	0.0322558	1
GSONMG00011475001	-2.42789	1.70652	0.0322558	1	K21950	HOXA9; homeobox protein Hox-A9
GSONMG00063171001	2.42737	1.71623	0.0322558	1	K16815	PNPLA8; calcium-independent phospholipase A2-gamma
GSONMG00018452001	2.40977	1.71463	0.0322558	1
GSONMG00030748001	-2.38295	1.73281	0.0322558	1
GSONMG00074461001	2.3676	1.68959	0.0322558	1	K06550	L1CAM, CD171; L1 cell adhesion molecule
GSONMG00013239001	-2.34862	1.7135	0.0322558	1	K10408	DNAH; dynein heavy chain, axonemal
GSONMG00074609001	2.3382	1.68151	0.0322558	1	K11303	HAT1, KAT1; histone acetyltransferase 1 [EC:2.3.1.48]
GSONMG00039565001	2.20215	1.69819	0.0322558	1
GSONMG00034399001	-1.65177	3.12489	0.0323109	1	K06210	NMNAT; nicotinamide mononucleotide adenylyltransferase [EC:2.7.7.1 2.7.7.18]
GSONMG00038265001	1.49763	3.64414	0.0324505	1	K07441	ALG14; beta-1,4-N-acetylglucosaminyltransferase [EC:2.4.1.141]
GSONMG00028384001	-1.29854	6.71607	0.0325396	1	K12893	SFRS4_5_6; splicing factor, arginine/serine-rich 4/5/6
GSONMG00014841001	1.29495	7.21118	0.0325687	1	K05512	CCL19, ELC; C-C motif chemokine 19
GSONMG00058180001	-1.37079	4.70174	0.0327002	1	K01080	PLPP1_2_3; phosphatidate phosphatase [EC:3.1.3.4]
GSONMG00059414001	1.39331	4.52861	0.0327554	1
GSONMG00073787001	-1.49704	3.54641	0.0327752	1
GSONMG00042819001	1.45951	3.5399	0.0327752	1
GSONMG00048261001	1.63554	2.84125	0.0328245	1	K10289	CCNF, FBXO1; F-box protein 1 (cyclin F)
GSONMG00018148001	-1.73656	2.43528	0.0328794	1	K03283	HSPA1s; heat shock 70kDa protein 1/2/6/8
GSONMG00000260001	1.34201	5.24723	0.0328808	1	K05768	GSN; gelsolin
GSONMG00023833001	-1.30937	5.90051	0.0329392	1	K10088	OS9; protein OS-9
GSONMG00046302001	-1.71916	2.64589	0.0329717	1	K08578	CAPN9; calpain-9 [EC:3.4.22.-]
GSONMG00007247001	1.3396	5.26015	0.0332383	1	K22823	NSMCE3, NSE3; non-structural maintenance of chromosomes element 3
GSONMG00032769001	-1.29572	6.22389	0.0335486	1
GSONMG00026803001	2.92212	1.42599	0.0338336	1
GSONMG00044275001	2.78851	1.46041	0.0338336	1
GSONMG00008323001	2.78511	1.44508	0.0338336	1
GSONMG00043960001	2.73858	1.45558	0.0338336	1
GSONMG00081006001	-2.69353	1.45184	0.0338336	1	K22735	NKAIN; sodium/potassium-transporting ATPase subunit beta-1-interacting protein
GSONMG00040001001	2.6524	1.43896	0.0338336	1
GSONMG00013021001	2.58786	1.49455	0.0338336	1	K11151	RDH10; retinol dehydrogenase 10 [EC:1.1.1.-]
GSONMG00073166001	1.57155	3.18796	0.0339726	1	K04427	MAP3K7, TAK1; mitogen-activated protein kinase kinase kinase 7 [EC:2.7.11.25]
GSONMG00036728001	-1.27582	7.64951	0.0342135	1	K09580	PDIA1, P4HB; protein disulfide-isomerase A1 [EC:5.3.4.1]
GSONMG00043986001	-1.4689	3.81301	0.0342164	1	K01025	SULT1; sulfotransferase [EC:2.8.2.-]
GSONMG00012186001	1.61291	3.03145	0.0344539	1	K10661	MARCH6, DOA10; E3 ubiquitin-protein ligase MARCH6 [EC:2.3.2.27]
GSONMG00009466001	1.40209	4.26867	0.0347981	1
GSONMG00069245001	-1.29516	5.99693	0.0348126	1	K10050	CEBPD; CCAAT/enhancer binding protein (C/EBP), delta
GSONMG00057966001	1.49415	3.37492	0.0349652	1	K14315	NDC1, TMEM48; nucleoporin NDC1
GSONMG00076810001	-1.63103	2.90479	0.0349696	1	K18183	COX19; cytochrome c oxidase assembly protein subunit 19
GSONMG00050065001	1.61294	2.898	0.0349696	1	K14317	NUP214, CAN; nuclear pore complex protein Nup214
GSONMG00081439001	1.29486	5.95711	0.0350505	1	K01077	E3.1.3.1, phoA, phoB; alkaline phosphatase [EC:3.1.3.1]
GSONMG00022076001	-1.45972	3.63278	0.0351477	1	K16938	SEPT3_9_12; septin 3/9/12
GSONMG00023699001	-1.44327	4.03748	0.0351975	1	K11169	DHRS13; dehydrogenase/reductase SDR family member 13 [EC:1.1.-.-]
GSONMG00079453001	-1.66838	2.73999	0.035494	1	K10077	LAYN; layilin
GSONMG00059540001	-2.18851	2.02159	0.0355383	1	K09308	HOX_8; homeobox protein HoxB/C/D8
GSONMG00015764001	2.12571	2.04406	0.0355383	1	K09624	PRSS12; neurotrypsin [EC:3.4.21.-]
GSONMG00040569001	-2.04632	2.0139	0.0355383	1	K09040	NFE2L1_3; nuclear factor erythroid 2-related factor 1/3
GSONMG00023744001	-1.99685	2.05283	0.0355383	1	K08229	SLC43A2; MFS transporter, LAT3 family, solute carrier family 43, member 2
GSONMG00017550001	1.93182	2.03953	0.0355383	1
GSONMG00002018001	1.53793	3.25153	0.0355543	1	K18755	IPO8, RANBP8; importin-8
GSONMG00042914001	1.49684	3.51315	0.035704	1
GSONMG00046048001	1.28855	6.25105	0.0358079	1	K11093	SNRP70; U1 small nuclear ribonucleoprotein 70kDa
GSONMG00068903001	1.80648	2.5147	0.0359553	1
GSONMG00032387001	1.69368	2.52469	0.0359553	1
GSONMG00049595001	1.68419	2.54054	0.0359553	1	K23576	IGFBP4; insulin-like growth factor-binding protein 4
GSONMG00038950001	-1.66775	2.5325	0.0359553	1	K23284	C1QL; C1q-related factor
GSONMG00032310001	1.99067	2.28659	0.0361577	1
GSONMG00024971001	1.94858	2.3027	0.0361577	1	K17936	SNX27; sorting nexin-27
GSONMG00053166001	1.88605	2.31689	0.0361577	1
GSONMG00005619001	1.84001	2.28658	0.0361577	1	K09209	KLF10_11, TIEG; krueppel-like factor 10/11
GSONMG00009198001	1.76392	2.31728	0.0361577	1	K02602	CPEB, ORB; cytoplasmic polyadenylation element-binding protein
GSONMG00048920001	1.2708	6.68577	0.0362034	1	K08059	IFI30, GILT; interferon, gamma-inducible protein 30
GSONMG00009125001	1.5663	3.10782	0.0362224	1	K24309	TET2_3; methylcytosine dioxygenase TET2/3 [EC:1.14.11.-]
GSONMG00046002001	1.5344	3.11645	0.0362224	1	K23288	VPS50; syndetin
GSONMG00061112001	1.53098	3.1066	0.0362224	1	K14958	KSR1; kinase suppressor of Ras 1
GSONMG00018691001	1.52328	3.40001	0.0363364	1	K13858	SLC4A7, NBC3; solute carrier family 4 (sodium bicarbonate cotransporter), member 7
GSONMG00023124001	-1.49585	3.42337	0.0363364	1
GSONMG00050048001	-1.27959	6.23415	0.036393	1	K08288	PRKCSH; protein kinase C substrate 80K-H
GSONMG00023212001	1.39338	4.26337	0.0366254	1	K05070	IL2RG, CD132; interleukin 2 receptor gamma
GSONMG00019387001	-1.51892	3.56692	0.036915	1
GSONMG00000728001	1.42132	3.57472	0.036915	1
GSONMG00009589001	1.4191	3.57229	0.036915	1
GSONMG00040275001	1.53965	2.95937	0.0369791	1
GSONMG00034441001	1.49495	3.30908	0.0370604	1
GSONMG00040671001	1.4604	3.47207	0.0376494	1
GSONMG00070253001	-1.4359	3.8322	0.0377034	1
GSONMG00013218001	-1.69584	2.79997	0.0378282	1
GSONMG00015392001	1.67274	2.78957	0.0378282	1
GSONMG00075492001	1.61946	2.81748	0.0378282	1	K06051	DLL; delta
GSONMG00082427001	1.50793	3.16652	0.0378949	1
GSONMG00015619001	1.31287	4.85307	0.0379354	1
GSONMG00028970001	-1.38285	4.06077	0.0382075	1	K01555	FAH, fahA; fumarylacetoacetase [EC:3.7.1.2]
GSONMG00011106001	1.3121	4.8706	0.0383971	1
GSONMG00017022001	1.45198	3.34527	0.0384951	1	K09313	CUTL; homeobox protein cut-like
GSONMG00081122001	-1.32499	4.70282	0.0386235	1	K11727	SMARCA1, SNF2L; SWI/SNF-related matrix-associated actin-dependent regulator of chromatin subfamily A member 1 [EC:3.6.4.-]
GSONMG00001593001	1.39971	3.86629	0.0386554	1
GSONMG00074087001	1.5553	3.01697	0.0388631	1	K15717	PRXL2B, FAM213B; prostamide/prostaglandin F2alpha synthase [EC:1.11.1.20]
GSONMG00060925001	1.55438	3.02775	0.0388631	1
GSONMG00054994001	1.39598	4.08719	0.0390137	1	K05673	ABCC4; ATP-binding cassette, subfamily C (CFTR/MRP), member 4
GSONMG00023085001	-1.24439	7.29113	0.0390653	1	K24335	CRELD; protein disulfide-isomerase [EC:5.3.4.1]
GSONMG00037196001	-1.31536	4.65014	0.0390667	1	K01764	HCCS; cytochrome c heme-lyase [EC:4.4.1.17]
GSONMG00057553001	-1.4515	3.65753	0.0392005	1	K16493	PCDHA; protocadherin alpha
GSONMG00029056001	1.36612	4.28563	0.0392529	1	K01425	glsA, GLS; glutaminase [EC:3.5.1.2]
GSONMG00011666001	1.30957	4.90664	0.0392994	1	K02091	CDK6; cyclin-dependent kinase 6 [EC:2.7.11.22]
GSONMG00046041001	1.4033	3.78383	0.0394157	1
GSONMG00059574001	1.49637	3.23547	0.0394778	1	K12873	BUD31, G10; bud site selection protein 31
GSONMG00081642001	-1.33173	4.67134	0.039594	1	K17558	PPP1R15B, CREP; protein phosphatase 1 regulatory subunit 15B
GSONMG00037595001	1.86917	2.40016	0.0396754	1
GSONMG00009669001	1.83236	2.39019	0.0396754	1
GSONMG00024198001	1.82083	2.3983	0.0396754	1	K13187	RBM4; RNA-binding protein 4
GSONMG00071722001	1.81241	2.39849	0.0396754	1
GSONMG00078267001	1.78211	2.39105	0.0396754	1
GSONMG00060921001	1.67407	2.40932	0.0396754	1	K19866	EFEMP2; EGF-containing fibulin-like extracellular matrix protein 2
GSONMG00074880001	-2.39342	1.8289	0.0397119	1	K07874	RAB1A; Ras-related protein Rab-1A
GSONMG00071798001	-2.30476	1.84408	0.0397119	1	K05466	ANGPT2; angiopoietin 2
GSONMG00075640001	2.22893	1.85854	0.0397119	1
GSONMG00002811001	2.19502	1.87206	0.0397119	1	K08803	DAPK; death-associated protein kinase [EC:2.7.11.1]
GSONMG00018383001	-2.17767	1.87511	0.0397119	1	K17402	MRPS23; small subunit ribosomal protein S23
GSONMG00036536001	2.16433	1.84632	0.0397119	1	K10361	MYO15; myosin XV
GSONMG00056182001	2.13615	1.81776	0.0397119	1
GSONMG00045828001	2.11025	1.86789	0.0397119	1
GSONMG00068012001	2.08364	1.84222	0.0397119	1
GSONMG00032227001	-2.03157	1.84047	0.0397119	1
GSONMG00018043001	1.96103	1.87748	0.0397119	1
GSONMG00075264001	-1.28105	5.6548	0.0397252	1	K00273	DAO, aao; D-amino-acid oxidase [EC:1.4.3.3]
GSONMG00030204001	1.29255	4.924	0.0397402	1
GSONMG00002732001	1.46654	3.40919	0.0398624	1
GSONMG00006712001	-1.6711	2.85013	0.0399911	1
GSONMG00047198001	1.61461	2.88019	0.0399911	1
GSONMG00039857001	1.52241	2.88548	0.0399911	1
GSONMG00005030001	1.45461	3.55211	0.0401123	1	K00731	C1GALT1; glycoprotein-N-acetylgalactosamine 3-beta-galactosyltransferase [EC:2.4.1.122]
GSONMG00076919001	-1.28908	5.41259	0.0402326	1	K00799	GST, gst; glutathione S-transferase [EC:2.5.1.18]
GSONMG00077627001	-1.94613	2.13003	0.0403192	1
GSONMG00082481001	1.8467	2.16397	0.0403192	1	K05704	SRC; tyrosine-protein kinase Src [EC:2.7.10.2]
GSONMG00080244001	1.36711	4.14775	0.0405615	1	K09525	DNAJC5; DnaJ homolog subfamily C member 5
GSONMG00062097001	1.28136	5.05915	0.0405898	1	K00503	DBH; dopamine beta-monooxygenase [EC:1.14.17.1]
GSONMG00078647001	1.29412	4.89761	0.0406075	1	K01372	BLMH, pepC; bleomycin hydrolase [EC:3.4.22.40]
GSONMG00024262001	-1.4804	3.08821	0.0406311	1
GSONMG00000795001	1.24673	6.29603	0.0407476	1	K11253	H3; histone H3
GSONMG00044887001	1.52252	3.27484	0.040977	1
GSONMG00062209001	1.29236	4.96791	0.0410231	1
GSONMG00030837001	1.47096	3.4495	0.0411664	1	K12166	HACE1; E3 ubiquitin-protein ligase HACE1 [EC:2.3.2.26]
GSONMG00001228001	1.40114	3.45169	0.0411664	1
GSONMG00042115001	1.30607	4.59467	0.0411727	1	K00738	MGAT4A_B; alpha-1,3-mannosylglycoprotein beta-1,4-N-acetylglucosaminyltransferase A/B [EC:2.4.1.145]
GSONMG00038697001	1.7005	2.67507	0.0413037	1
GSONMG00003053001	1.64989	2.68409	0.0413037	1	K10612	CUL5; cullin 5
GSONMG00017620001	1.62173	2.69811	0.0413037	1	K14354	SLCO4A; solute carrier organic anion transporter family, member 4A
GSONMG00015320001	1.57728	2.71168	0.0413037	1	K10902	RECQL5; ATP-dependent DNA helicase Q5 [EC:3.6.4.12]
GSONMG00021805001	1.36776	3.73704	0.0413176	1	K04348	PPP3C, CNA; serine/threonine-protein phosphatase 2B catalytic subunit [EC:3.1.3.16]
GSONMG00038273001	1.25222	6.20946	0.0415008	1
GSONMG00027537001	1.31193	4.53948	0.0417687	1
GSONMG00056983001	1.23822	6.47011	0.041894	1	K11153	RDH12; retinol dehydrogenase 12 [EC:1.1.1.300]
GSONMG00004694001	1.60765	2.94418	0.0419983	1	K00602	purH; phosphoribosylaminoimidazolecarboxamide formyltransferase / IMP cyclohydrolase [EC:2.1.2.3 3.5.4.10]
GSONMG00022023001	-1.59554	2.94102	0.0419983	1	K07818	PRF1; perforin 1
GSONMG00062652001	1.58457	2.93629	0.0419983	1
GSONMG00002537001	-1.58157	2.93319	0.0419983	1	K07127	uraH, pucM, hiuH; 5-hydroxyisourate hydrolase [EC:3.5.2.17]
GSONMG00038044001	-1.38661	3.88972	0.0422484	1
GSONMG00039245001	1.37514	3.90039	0.0422484	1
GSONMG00075740001	1.35989	3.9039	0.0422484	1	K14411	MSI; RNA-binding protein Musashi
GSONMG00037366001	1.53333	3.13987	0.0422922	1
GSONMG00077564001	-1.26005	5.4605	0.0423651	1	K06874	K06874; zinc finger protein
GSONMG00042414001	-1.40197	3.64245	0.0423762	1	K13523	AGPAT3_4; lysophosphatidic acid acyltransferase / lysophosphatidylinositol acyltransferase [EC:2.3.1.51 2.3.1.-]
GSONMG00069825001	1.30165	4.90619	0.0423961	1	K06236	COL1A; collagen type I alpha
GSONMG00067363001	-1.4862	3.49823	0.0424108	1	K03992	MASP1; mannan-binding lectin serine protease 1 [EC:3.4.21.-]
GSONMG00047087001	1.40685	3.48977	0.0424108	1	K04659	THBS2S; thrombospondin 2/3/4/5
GSONMG00071883001	-1.2357	6.59703	0.0425928	1	K02437	gcvH, GCSH; glycine cleavage system H protein
GSONMG00067504001	1.32997	4.32492	0.0426184	1
GSONMG00075247001	1.77862	2.47127	0.0428058	1
GSONMG00018461001	1.75866	2.47343	0.0428058	1
GSONMG00066889001	-1.70615	2.51119	0.0428058	1
GSONMG00058883001	1.70177	2.50333	0.0428058	1
GSONMG00053929001	1.66198	2.48935	0.0428058	1	K24032	SH3PXD2; SH3 and PX domain-containing protein 2
GSONMG00054111001	1.3089	4.51737	0.0429906	1	K08958	CSNK1G; casein kinase 1, gamma [EC:2.7.11.1]
GSONMG00036329001	1.30587	4.43282	0.0431207	1
GSONMG00015128001	1.26666	5.12068	0.0433141	1	K03097	CSNK2A; casein kinase II subunit alpha [EC:2.7.11.1]
GSONMG00041923001	-1.2602	5.54438	0.0434281	1	K07342	SEC61G, SSS1, secE; protein transport protein SEC61 subunit gamma and related proteins
GSONMG00044839001	1.28179	4.82579	0.0434869	1
GSONMG00014720001	-1.42345	3.5426	0.0435991	1
GSONMG00071567001	-1.30987	4.76302	0.0436223	1	K06751	MHC1; MHC class I antigen
GSONMG00047354001	-1.67638	2.76994	0.0436342	1
GSONMG00068933001	1.59624	2.77168	0.0436342	1
GSONMG00020856001	-1.55174	2.77754	0.0436342	1
GSONMG00031120001	1.31502	4.45837	0.0437144	1	K09667	OGT; protein O-GlcNAc transferase [EC:2.4.1.255]
GSONMG00035670001	1.46777	3.38765	0.0437464	1	K02684	PRI1; DNA primase small subunit [EC:2.7.7.102]
GSONMG00048879001	1.26109	4.90882	0.0437926	1
GSONMG00062766001	1.26732	5.09932	0.0441747	1	K10638	UHRF1, NP95; E3 ubiquitin-protein ligase UHRF1 [EC:2.3.2.27]
GSONMG00016721001	1.35882	3.85211	0.0442111	1
GSONMG00044229001	-1.33703	3.8504	0.0442111	1
GSONMG00028841001	-1.22867	6.42026	0.0443798	1	K09553	STIP1; stress-induced-phosphoprotein 1
GSONMG00048730001	1.93644	2.25591	0.0444177	1	K22372	HERC5_6; E3 ISG15--protein ligase [EC:2.3.2.-]
GSONMG00001853001	-1.89834	2.23322	0.0444177	1
GSONMG00079382001	1.79295	2.25586	0.0444177	1
GSONMG00061222001	1.7674	2.25035	0.0444177	1	K17398	DNMT3A; DNA (cytosine-5)-methyltransferase 3A [EC:2.1.1.37]
GSONMG00064918001	1.75405	2.25352	0.0444177	1	K04362	FGFR1, CD331; fibroblast growth factor receptor 1 [EC:2.7.10.1]
GSONMG00023032001	1.72848	2.25926	0.0444177	1
GSONMG00035313001	1.38161	3.72714	0.0444615	1	K05408	CCL3; C-C motif chemokine 3
GSONMG00006983001	1.20694	7.54528	0.044604	1	K17854	CYP2K; cytochrome P450 family 2 subfamily K
GSONMG00058677001	1.37796	3.58328	0.0447346	1	K11465	SCML2; sex comb on midleg-like protein 2
GSONMG00066402001	-1.35731	3.99878	0.0448086	1
GSONMG00060990001	2.73989	1.60765	0.0448176	1
GSONMG00050707001	2.69099	1.63973	0.0448176	1	K24027
GSONMG00060373001	-2.66274	1.64012	0.0448176	1	K09878	AQP10; aquaporin-10
GSONMG00028558001	-2.63508	1.59575	0.0448176	1
GSONMG00021815001	2.4457	1.65155	0.0448176	1	K12326	RASGRF2; Ras-specific guanine nucleotide-releasing factor 2
GSONMG00008498001	2.44412	1.65613	0.0448176	1	K24338
GSONMG00038245001	2.31518	1.64352	0.0448176	1	K06051	DLL; delta
GSONMG00007646001	2.29794	1.60517	0.0448176	1
GSONMG00055300001	2.22174	1.61526	0.0448176	1	K04859	CACNA2D2; voltage-dependent calcium channel alpha-2/delta-2
GSONMG00048536001	2.13472	1.68013	0.0448176	1	K21988	TMC; transmembrane channel-like protein
GSONMG00035213001	-2.0984	1.68142	0.0448176	1	K05460	HGF; hepatocyte growth factor
GSONMG00070947001	2.08681	1.67332	0.0448176	1
GSONMG00020668001	2.07447	1.66226	0.0448176	1	K11650	SMARCD; SWI/SNF-related matrix-associated actin-dependent regulator of chromatin subfamily D
GSONMG00008515001	2.04359	1.63539	0.0448176	1	K01530	E7.6.2.1; phospholipid-translocating ATPase [EC:7.6.2.1]
GSONMG00001891001	-1.33884	4.227	0.0449958	1
GSONMG00002729001	1.39335	3.44303	0.0450269	1	K10297	FBXO11; F-box protein 11
GSONMG00030460001	1.30007	4.59598	0.0451698	1	K22614	NLRC3, NOD3; NLR family CARD domain-containing protein 3
GSONMG00024332001	-1.32455	4.13485	0.045284	1	K19364	NIPA1, SLC57A1; magnesium transporter NIPA1
GSONMG00005878001	1.48909	3.26209	0.0453267	1
GSONMG00005930001	1.47741	3.25493	0.0453267	1	K12384	SCARB2, LIMP2, CD36L2; lysosome membrane protein 2
GSONMG00000653001	1.25155	5.09248	0.045444	1	K15692	RNF13, RZF; E3 ubiquitin-protein ligase RNF13 [EC:2.3.2.27]
GSONMG00078829001	1.48637	3.08277	0.045602	1
GSONMG00026348001	1.64728	2.59021	0.0456028	1	K12012	TRIM35; tripartite motif-containing protein 35
GSONMG00058200001	1.61808	2.57422	0.0456028	1
GSONMG00039426001	1.58657	2.59707	0.0456028	1	K08789	MAST; microtubule-associated serine/threonine kinase [EC:2.7.11.1]
GSONMG00058681001	1.26706	4.77687	0.0456735	1
GSONMG00038895001	-2.13973	1.95163	0.0457238	1
GSONMG00009859001	2.12942	1.95196	0.0457238	1	K08132	COL12A; collagen type XII alpha
GSONMG00041797001	-2.09952	1.95374	0.0457238	1	K16599	TTLL1; tubulin polyglutamylase TTLL1 [EC:6.-.-.-]
GSONMG00059357001	2.08438	1.93918	0.0457238	1	K17333	NFATC3, NFAT4; nuclear factor of activated T-cells, cytoplasmic 3
GSONMG00010443001	2.04826	1.98535	0.0457238	1	K05035	SLC6A2, NET; solute carrier family 6 (neurotransmitter transporter, noradrenalin) member 2
GSONMG00033177001	-2.02696	1.96723	0.0457238	1	K19995	SCAMP; secretory carrier-associated membrane protein
GSONMG00006493001	1.98905	2.00675	0.0457238	1
GSONMG00032816001	-1.93585	1.9977	0.0457238	1	K04270	P2RY1; P2Y purinoceptor 1
GSONMG00044303001	1.92359	1.9771	0.0457238	1	K16578	CLASP1_2; CLIP-associating protein 1/2
GSONMG00012018001	-1.40602	3.62651	0.0458205	1
GSONMG00066232001	1.39159	3.63186	0.0458205	1
GSONMG00002939001	1.24205	5.46644	0.0458438	1	K14425	SLC12A1, NKCC2; solute carrier family 12 (sodium/potassium/chloride transporter), member 1
GSONMG00052301001	-1.25227	5.12253	0.0461678	1	K13825	HBE; hemoglobin subunit epsilon
GSONMG00010187001	1.41037	3.47926	0.046244	1
GSONMG00060492001	1.40582	3.487	0.046244	1
GSONMG00055140001	1.40471	3.48508	0.046244	1	K11644	SIN3A; paired amphipathic helix protein Sin3a
GSONMG00060394001	-1.19371	8.4946	0.0463008	1	K01623	ALDO; fructose-bisphosphate aldolase, class I [EC:4.1.2.13]
GSONMG00053079001	-1.30164	4.28603	0.0463274	1
GSONMG00028508001	-1.35453	3.80885	0.0463867	1	K18161	NDUFAF4; NADH dehydrogenase [ubiquinone] 1 alpha subcomplex assembly factor 4
GSONMG00007078001	1.26448	4.94447	0.0464732	1	K20687	ARHGEF15; Rho guanine nucleotide exchange factor 15
GSONMG00010164001	-1.20003	7.3905	0.0466036	1	K07604	KRT1; type I keratin, acidic
GSONMG00037243001	1.30361	4.19181	0.0467045	1
GSONMG00056586001	1.47607	3.30555	0.0467148	1	K22754	RNF213; E3 ubiquitin-protein ligase RNF213 [EC:2.3.2.27]
GSONMG00011250001	1.30088	4.49555	0.0468182	1	K22754	RNF213; E3 ubiquitin-protein ligase RNF213 [EC:2.3.2.27]
GSONMG00028062001	-1.4244	3.65782	0.0468597	1
GSONMG00015590001	-1.40751	3.67241	0.0468597	1	K07859	RND3; Rho family GTPase 3
GSONMG00036535001	1.35681	3.67206	0.0468597	1
GSONMG00065078001	-1.26479	4.96733	0.0468715	1	K12896	SFRS7; splicing factor, arginine/serine-rich 7
GSONMG00075920001	1.49266	3.11743	0.0472235	1	K23687	RIN2_3; Ras and Rab interactor 2/3
GSONMG00039316001	-1.4701	3.13493	0.0472235	1
GSONMG00056110001	1.42697	3.14395	0.0472235	1	K06626	CCNE; G1/S-specific cyclin-E1
GSONMG00039304001	1.21026	6.1221	0.0472709	1	K00873	PK, pyk; pyruvate kinase [EC:2.7.1.40]
GSONMG00053073001	1.362	3.82273	0.0472944	1	K10393	KIF2_24, MCAK; kinesin family member 2/24
GSONMG00063447001	1.40375	3.53069	0.0474022	1
GSONMG00065464001	1.35	3.9821	0.0476139	1	K12313	ACTA2; actin, aortic smooth muscle
GSONMG00017439001	1.18534	8.38702	0.047619	1	K06505	CD74, DHLAG; CD74 antigen
GSONMG00015841001	1.1992	6.88503	0.0477129	1
GSONMG00036508001	1.5024	2.91993	0.0477315	1
GSONMG00042934001	1.20929	6.17776	0.047823	1	K06275	PARV; parvin
GSONMG00024629001	1.33018	4.11619	0.0478561	1	K20644	ARHGAP29_45; Rho GTPase-activating protein 29/45
GSONMG00078378001	1.18936	7.43236	0.0478729	1	K11253	H3; histone H3
GSONMG00066904001	-1.88762	2.35353	0.0479552	1
GSONMG00067232001	-1.87574	2.36657	0.0479552	1	K15307	GPS2; G protein pathway suppressor 2
GSONMG00001561001	1.79942	2.34271	0.0479552	1
GSONMG00068955001	1.76823	2.35629	0.0479552	1	K09115	MNT, ROX; MAX-binding protein
GSONMG00031543001	-1.73051	2.35204	0.0479552	1	K08749	SLC27A6, FATP6; solute carrier family 27 (fatty acid transporter), member 6
GSONMG00004454001	1.70401	2.36481	0.0479552	1
GSONMG00049716001	1.61833	2.66672	0.0481128	1
GSONMG00006268001	1.55176	2.66274	0.0481128	1	K06842	SEMA6; semaphorin 6
GSONMG00062786001	-1.20553	6.27001	0.0486723	1
GSONMG00021642001	1.40288	3.19282	0.0487392	1
GSONMG00018068001	1.35784	3.74723	0.0488088	1	K08493	VTI1; vesicle transport through interaction with t-SNAREs 1
GSONMG00040520001	-1.21458	5.60783	0.0489915	1	K14620	SLC52A3, RFT2; riboflavin transporter 2
GSONMG00050036001	1.21503	5.69675	0.0490162	1
GSONMG00019761001	1.31471	4.18052	0.0492425	1
GSONMG00066578001	1.25282	4.613	0.0494232	1
GSONMG00052410001	1.46326	2.986	0.049539	1
GSONMG00053663001	1.42168	2.98787	0.049539	1	K24309	TET2_3; methylcytosine dioxygenase TET2/3 [EC:1.14.11.-]
GSONMG00019686001	1.35058	3.7738	0.0497236	1
GSONMG00013613001	1.22477	5.43833	0.0497576	1	K23577	IGFBP5; insulin-like growth factor-binding protein 5
GSONMG00052014001	1.25988	4.71738	0.0498995	1
GSONMG00008386001	1.25853	4.72023	0.0498995	1	K01490	AMPD; AMP deaminase [EC:3.5.4.6]
GSONMG00033358001	1.28629	4.20752	0.0499046	1	K10755	RFC2_4; replication factor C subunit 2/4

## Sheet: DEGs for con vs 72hpt
Gene_id	logFC.72h.	logCPM	PValue	FDR	ko_id	ko_term
GSONMG00027968001	9.0284	6.70208	1.25e-18	3.53e-14
GSONMG00026599001	-7.39998	8.78746	1.52e-18	3.53e-14	K04079	HSP90A, htpG; molecular chaperone HtpG
GSONMG00006782001	10.1677	5.77398	1.3e-16	2.02e-12
GSONMG00008822001	9.96555	5.58288	5.82e-16	6.78e-12
GSONMG00060244001	-9.92488	5.53886	8.02e-16	7.47e-12
GSONMG00062876001	-9.88242	5.49433	1.11e-15	8.65e-12
GSONMG00080903001	-6.21733	8.52048	3.54e-15	2.35e-11	K04079	HSP90A, htpG; molecular chaperone HtpG
GSONMG00054212001	-6.14043	8.34948	7.88e-15	4.59e-11	K09501	SERPINH1, HSP47; serpin peptidase inhibitor, clade H, member 1
GSONMG00013821001	-9.57499	5.19696	1.05e-14	4.91e-11
GSONMG00053448001	-9.57499	5.19696	1.05e-14	4.91e-11
GSONMG00028517001	-9.24093	4.8804	1.21e-13	5.12e-10
GSONMG00031634001	9.19854	4.84451	1.6e-13	6.21e-10
GSONMG00005961001	9.03837	4.68615	5.31e-13	1.9e-09
GSONMG00026656001	9.0161	4.67102	6.22e-13	1.93e-09	K22764	TMEM107; transmembrane protein 107
GSONMG00006884001	9.01388	4.66299	6.22e-13	1.93e-09
GSONMG00012561001	-9.00325	4.6506	6.93e-13	2.02e-09
GSONMG00020438001	-5.36849	8.5913	1.02e-12	2.78e-09	K09501	SERPINH1, HSP47; serpin peptidase inhibitor, clade H, member 1
GSONMG00051774001	-8.67156	4.34827	7.15e-12	1.85e-08
GSONMG00019294001	-8.56177	4.23679	1.52e-11	3.73e-08	K17854	CYP2K; cytochrome P450 family 2 subfamily K
GSONMG00001502001	8.51536	4.21015	2.03e-11	4.73e-08
GSONMG00057232001	8.42172	4.11883	4e-11	8.87e-08
GSONMG00049293001	-8.39909	4.0969	4.68e-11	9.9e-08
GSONMG00037918001	-4.83938	8.03975	4.94e-11	1e-07	K09487	HSP90B, TRA1; heat shock protein 90kDa beta
GSONMG00081492001	8.30951	4.01776	8.94e-11	1.74e-07	K12799	PYCARD, ASC; apoptosis-associated speck-like protein containing a CARD
GSONMG00024736001	8.25897	3.96181	1.25e-10	2.34e-07
GSONMG00064360001	-4.68513	8.23805	1.36e-10	2.36e-07
GSONMG00039936001	-8.24668	3.94692	1.37e-10	2.36e-07	K07208	RHEB; Ras homolog enriched in brain
GSONMG00067023001	-8.22339	3.933	1.63e-10	2.71e-07
GSONMG00032900001	-4.62115	6.75196	4.89e-10	7.85e-07	K09545	HSPB6; heat shock protein beta-6
GSONMG00031712001	8.03429	3.77459	5.44e-10	8.45e-07
GSONMG00074015001	-7.95485	3.68868	9.95e-10	1.5e-06
GSONMG00060311001	7.93819	3.68927	1.1e-09	1.61e-06
GSONMG00002327001	7.9144	3.65217	1.23e-09	1.73e-06
GSONMG00013555001	7.81908	3.56797	2.35e-09	3.13e-06
GSONMG00080939001	7.81908	3.56797	2.35e-09	3.13e-06
GSONMG00039855001	-7.80275	3.54881	2.63e-09	3.31e-06
GSONMG00048898001	-7.80275	3.54881	2.63e-09	3.31e-06
GSONMG00002849001	7.75821	3.51996	3.3e-09	4.05e-06
GSONMG00056921001	4.20678	7.84031	3.66e-09	4.37e-06	K06856	IGH; immunoglobulin heavy chain
GSONMG00001164001	-7.70029	3.46236	5.29e-09	6.01e-06
GSONMG00053328001	7.68312	3.45907	5.29e-09	6.01e-06
GSONMG00068278001	-7.66164	3.43361	6.74e-09	7.3e-06
GSONMG00032145001	7.6505	3.43329	6.74e-09	7.3e-06
GSONMG00012525001	7.63935	3.4111	7.63e-09	8.07e-06
GSONMG00019630001	-7.46436	3.26837	2.16e-08	2.23e-05
GSONMG00009712001	7.42358	3.22637	2.84e-08	2.82e-05	K07990	SH2D1A, SAP; SH2 domain protein 1A
GSONMG00055111001	7.42358	3.22637	2.84e-08	2.82e-05
GSONMG00004545001	-6.32719	3.51247	3.61e-08	3.51e-05	K07427	CYP4V2; docosahexaenoic acid omega-hydroxylase [EC:1.14.14.79]
GSONMG00029445001	-7.35972	3.17512	4.36e-08	4.14e-05
GSONMG00003520001	7.34019	3.16939	5.04e-08	4.7e-05
GSONMG00052237001	7.29675	3.13427	5.84e-08	5.34e-05
GSONMG00017097001	4.91017	4.05757	6.91e-08	6.19e-05	K06491	NCAM, CD56; neural cell adhesion molecule
GSONMG00037700001	-7.22052	3.05001	1.08e-07	9.3e-05
GSONMG00039476001	7.21768	3.07173	1.08e-07	9.3e-05
GSONMG00001122001	7.18695	3.04493	1.26e-07	0.000106951
GSONMG00053549001	4.62065	4.10244	1.41e-07	0.000115129
GSONMG00062464001	4.21412	4.58308	1.43e-07	0.000115129	K06491	NCAM, CD56; neural cell adhesion molecule
GSONMG00049906001	-7.16768	3.0185	1.48e-07	0.000115129	K01307	GGH; gamma-glutamyl hydrolase [EC:3.4.19.9]
GSONMG00007824001	7.1619	3.02485	1.48e-07	0.000115129
GSONMG00059261001	7.15923	3.01472	1.48e-07	0.000115129
GSONMG00003348001	3.76435	6.18351	1.82e-07	0.000138639	K00826	E2.6.1.42, ilvE; branched-chain amino acid aminotransferase [EC:2.6.1.42]
GSONMG00052733001	7.07031	2.93353	2.44e-07	0.000183041
GSONMG00001821001	-4.40257	4.02435	2.63e-07	0.000194338	K16141	ALB; serum albumin
GSONMG00050310001	-7.04484	2.9059	2.89e-07	0.000210287
GSONMG00032719001	-3.56905	6.40277	4.19e-07	0.000300249
GSONMG00021294001	-3.62031	5.81782	4.59e-07	0.000323734
GSONMG00062265001	-6.93071	2.82471	5.87e-07	0.00039892
GSONMG00045917001	-6.91711	2.80695	5.87e-07	0.00039892
GSONMG00045283001	-3.41271	8.12614	5.91e-07	0.00039892	K09582	PDIA4, ERP72; protein disulfide-isomerase A4 [EC:5.3.4.1]
GSONMG00031781001	4.0076	4.42149	8.39e-07	0.000558435
GSONMG00019304001	6.85528	2.77014	8.52e-07	0.000559121
GSONMG00045282001	-3.31183	8.01646	1.16e-06	0.000752121	K09582	PDIA4, ERP72; protein disulfide-isomerase A4 [EC:5.3.4.1]
GSONMG00064818001	-3.37695	6.56199	1.24e-06	0.000778017	K03283	HSPA1s; heat shock 70kDa protein 1/2/6/8
GSONMG00056604001	-6.80496	2.72306	1.25e-06	0.000778017
GSONMG00030589001	-6.77915	2.69931	1.25e-06	0.000778017
GSONMG00031146001	6.7517	2.69494	1.53e-06	0.000923464
GSONMG00036419001	6.74958	2.67949	1.53e-06	0.000923464
GSONMG00040012001	3.36546	6.19062	1.61e-06	0.000958982	K06856	IGH; immunoglobulin heavy chain
GSONMG00001309001	-4.02703	3.61429	1.8e-06	0.00105963	K02740	PSMB8, LMP7; 20S proteasome subunit beta 8 [EC:3.4.25.1]
GSONMG00051186001	6.70744	2.65237	1.87e-06	0.001087
GSONMG00015657001	-6.67565	2.6246	2.29e-06	0.00131781
GSONMG00023731001	-3.16101	8.97289	2.62e-06	0.00148958	K09582	PDIA4, ERP72; protein disulfide-isomerase A4 [EC:5.3.4.1]
GSONMG00015475001	6.64534	2.61004	2.82e-06	0.00158468
GSONMG00006881001	6.61621	2.57755	3.49e-06	0.00189207
GSONMG00081780001	-6.61503	2.57776	3.49e-06	0.00189207
GSONMG00052973001	6.58637	2.56889	3.49e-06	0.00189207	K22376	KCMF1, FIGC; E3 ubiquitin-protein ligase KCMF1 [EC:2.3.2.27]
GSONMG00029653001	5.81752	2.85309	4.18e-06	0.00219715	K06002	PGA; pepsin A [EC:3.4.23.1]
GSONMG00035072001	-6.56266	2.52868	4.34e-06	0.00219715
GSONMG00049903001	-6.56266	2.52868	4.34e-06	0.00219715
GSONMG00031051001	6.5588	2.55028	4.34e-06	0.00219715
GSONMG00044566001	-6.55639	2.53373	4.34e-06	0.00219715
GSONMG00057908001	6.53936	2.5236	4.34e-06	0.00219715
GSONMG00021655001	6.50865	2.49703	5.41e-06	0.00271174
GSONMG00001315001	3.16917	5.61209	6.85e-06	0.00339229	K02740	PSMB8, LMP7; 20S proteasome subunit beta 8 [EC:3.4.25.1]
GSONMG00023466001	3.49645	4.21707	7.22e-06	0.00354179	K08204	SLC22A7, OAT2; MFS transporter, OCT family, solute carrier family 22 (organic anion transporter), member 7
GSONMG00002179001	-3.04714	6.57438	7.9e-06	0.00383246	K23901
GSONMG00005088001	4.2554	3.20777	8.21e-06	0.00386348	K14754	MX; interferon-induced GTP-binding protein Mx
GSONMG00005304001	6.42876	2.45067	8.54e-06	0.00386348
GSONMG00027629001	6.42876	2.45067	8.54e-06	0.00386348
GSONMG00030019001	6.42876	2.45067	8.54e-06	0.00386348
GSONMG00048045001	6.42805	2.43771	8.54e-06	0.00386348
GSONMG00053555001	6.42805	2.43771	8.54e-06	0.00386348
GSONMG00031833001	6.41996	2.44495	8.54e-06	0.00386348	K04542	GNG5; guanine nucleotide-binding protein G(I)/G(S)/G(O) subunit gamma-5
GSONMG00045780001	-3.19932	5.15302	9.11e-06	0.00407963	K00472	P4HA; prolyl 4-hydroxylase [EC:1.14.11.2]
GSONMG00022575001	-3.23252	5.05602	9.29e-06	0.00412095	K06712	BTN, CD277; butyrophilin
GSONMG00054929001	-6.38349	2.40741	1.08e-05	0.00474984
GSONMG00071583001	3.15329	5.17018	1.11e-05	0.00482378
GSONMG00063431001	-6.34493	2.36822	1.37e-05	0.00587398
GSONMG00060361001	6.32086	2.36023	1.37e-05	0.00587398	K13577	SLC25A10, DIC; solute carrier family 25 (mitochondrial dicarboxylate transporter), member 10
GSONMG00004379001	-2.91971	7.42115	1.4e-05	0.00592935	K09489	HSPA4; heat shock 70kDa protein 4
GSONMG00035994001	3.00754	5.75224	1.64e-05	0.00682987	K03985	PLAUR, CD87; plasminogen activator, urokinase receptor
GSONMG00023943001	-4.1098	2.92287	1.64e-05	0.00682987
GSONMG00053638001	-6.31343	2.3524	1.76e-05	0.00699599
GSONMG00048344001	6.28376	2.34072	1.76e-05	0.00699599
GSONMG00053508001	6.27836	2.34152	1.76e-05	0.00699599
GSONMG00070194001	6.27836	2.34152	1.76e-05	0.00699599
GSONMG00070994001	-6.27567	2.32331	1.76e-05	0.00699599
GSONMG00053008001	3.00824	5.28837	1.91e-05	0.00755747
GSONMG00068094001	-2.81345	9.12841	2.14e-05	0.00839598	K09584	PDIA6, TXNDC7; protein disulfide-isomerase A6 [EC:5.3.4.1]
GSONMG00043512001	3.25574	4.13595	2.25e-05	0.00855486	K07408	CYP1A1; cytochrome P450 family 1 subfamily A polypeptide 1 [EC:1.14.14.1]
GSONMG00058200001	6.22697	2.3007	2.26e-05	0.00855486
GSONMG00080480001	6.22697	2.3007	2.26e-05	0.00855486
GSONMG00056495001	6.2238	2.2915	2.26e-05	0.00855486
GSONMG00016467001	-3.31905	3.95731	2.4e-05	0.00901398
GSONMG00001314001	2.88791	6.00681	2.55e-05	0.00949677	K02740	PSMB8, LMP7; 20S proteasome subunit beta 8 [EC:3.4.25.1]
GSONMG00019808001	6.19034	2.26812	2.92e-05	0.0107131
GSONMG00027581001	6.19034	2.26812	2.92e-05	0.0107131
GSONMG00071269001	-2.76189	7.63635	3.28e-05	0.0119288	K23901
GSONMG00007393001	3.34096	3.70413	3.42e-05	0.0123612
GSONMG00022852001	3.46716	3.5794	3.48e-05	0.0124022	K07440	CYP46A1; cholesterol 24-hydroxylase [EC:1.14.14.25]
GSONMG00037066001	3.65821	3.44714	3.52e-05	0.0124022
GSONMG00043621001	3.59176	3.45909	3.52e-05	0.0124022	K23926
GSONMG00082350001	-3.64603	3.17838	3.54e-05	0.0124022
GSONMG00011982001	6.14087	2.24679	3.8e-05	0.0129193
GSONMG00063542001	6.14087	2.24679	3.8e-05	0.0129193
GSONMG00064463001	6.14087	2.24679	3.8e-05	0.0129193
GSONMG00059358001	6.13483	2.23142	3.8e-05	0.0129193
GSONMG00033585001	-3.68574	2.98732	4.04e-05	0.0136095
GSONMG00061788001	3.6599	3.14908	4.06e-05	0.0136095	K00826	E2.6.1.42, ilvE; branched-chain amino acid aminotransferase [EC:2.6.1.42]
GSONMG00021034001	-2.70073	8.59864	4.32e-05	0.0143731	K03283	HSPA1s; heat shock 70kDa protein 1/2/6/8
GSONMG00040542001	-6.09186	2.19513	4.97e-05	0.0162043
GSONMG00063907001	-6.08517	2.19514	4.97e-05	0.0162043
GSONMG00003094001	-6.06194	2.17523	4.97e-05	0.0162043	K22287	APOC2; apolipoprotein C-II
GSONMG00081507001	-2.97609	4.48447	5.5e-05	0.0178057
GSONMG00046981001	-2.64244	10.87	5.56e-05	0.0178774	K09487	HSP90B, TRA1; heat shock protein 90kDa beta
GSONMG00043152001	2.72577	6.0228	6.11e-05	0.0194872	K23926
GSONMG00029090001	2.84336	4.77889	6.21e-05	0.0196139	K04715	CERK; ceramide kinase [EC:2.7.1.138]
GSONMG00051847001	-3.3194	3.37425	6.23e-05	0.0196139	K00432	gpx, btuE, bsaA; glutathione peroxidase [EC:1.11.1.9]
GSONMG00051030001	-6.05894	2.17384	6.56e-05	0.0200925
GSONMG00004861001	6.01352	2.15914	6.56e-05	0.0200925
GSONMG00000331001	5.99551	2.13534	6.56e-05	0.0200925
GSONMG00033682001	5.99551	2.13534	6.56e-05	0.0200925
GSONMG00071314001	3.23306	3.59841	6.75e-05	0.0205585
GSONMG00035336001	-2.63932	7.03461	7.26e-05	0.0219519	K09523	DNAJC3; DnaJ homolog subfamily C member 3
GSONMG00053087001	3.86774	2.68506	8.09e-05	0.0243204	K18469	TBC1D5; TBC1 domain family member 5
GSONMG00044364001	5.96766	2.12815	8.7e-05	0.0256559
GSONMG00031901001	-5.94449	2.09658	8.7e-05	0.0256559
GSONMG00041825001	5.94207	2.10163	8.7e-05	0.0256559
GSONMG00056508001	3.18601	3.45988	9.05e-05	0.0265285
GSONMG00056389001	2.71191	5.19505	9.48e-05	0.0276121	K17592	SACS; sacsin
GSONMG00071558001	3.37573	3.16288	9.88e-05	0.0286005
GSONMG00042497001	5.91516	2.09113	0.000116353	0.0322873
GSONMG00054969001	5.88248	2.061	0.000116353	0.0322873
GSONMG00050007001	5.87744	2.06451	0.000116353	0.0322873
GSONMG00066275001	5.87635	2.06554	0.000116353	0.0322873
GSONMG00052380001	5.86037	2.04669	0.000116353	0.0322873
GSONMG00064767001	5.86037	2.04669	0.000116353	0.0322873
GSONMG00071752001	2.62854	5.99836	0.000116438	0.0322873	K08199	SLC22A2, OCT2; MFS transporter, OCT family, solute carrier family 22 (organic cation transporter), member 2
GSONMG00017096001	3.91407	2.64464	0.000119132	0.0328387
GSONMG00056804001	2.62991	5.72873	0.000121197	0.0332114
GSONMG00055804001	-2.59368	5.8775	0.000123097	0.0335349	K11275	H1_5; histone H1/5
GSONMG00032826001	2.74283	4.72558	0.000126188	0.034177	K06856	IGH; immunoglobulin heavy chain
GSONMG00047261001	3.01131	3.59504	0.000149761	0.0403272	K06499	CEACAM, CD66; carcinoembryonic antigen-related cell adhesion molecule
GSONMG00052402001	-3.48187	2.96836	0.000150831	0.040382
GSONMG00055174001	5.86624	2.05938	0.0001568	0.0408075	K14360	OSTALPHA, OSTA, SLC51A1; organic solute transporter subunit alpha
GSONMG00058586001	-5.84357	2.03138	0.0001568	0.0408075	K13363	FXYD6; FXYD domain-containing ion transport regulator 6
GSONMG00050006001	5.81322	2.02218	0.0001568	0.0408075
GSONMG00046849001	-5.81316	2.00795	0.0001568	0.0408075
GSONMG00051848001	-5.80854	2.00421	0.0001568	0.0408075
GSONMG00034552001	-2.47935	7.34999	0.000169103	0.0437648
GSONMG00047550001	2.76574	4.31254	0.000170939	0.0437676
GSONMG00079007001	3.35211	3.08425	0.000170993	0.0437676	K00463	IDO, INDO; indoleamine 2,3-dioxygenase [EC:1.13.11.52]
GSONMG00055890001	4.4314	2.30745	0.000207903	0.0514258	K05046	SLC6A13, GAT2; solute carrier family 6 (neurotransmitter transporter, GABA) member 13
GSONMG00063579001	2.78714	4.16204	0.000207967	0.0514258	K23926
GSONMG00057788001	-5.81221	2.01245	0.000213055	0.0514258
GSONMG00062492001	-5.81221	2.01245	0.000213055	0.0514258	K04541	GNG4; guanine nucleotide-binding protein G(I)/G(S)/G(O) subunit gamma-4
GSONMG00029581001	-5.77169	1.97923	0.000213055	0.0514258
GSONMG00055628001	-5.77169	1.97923	0.000213055	0.0514258
GSONMG00061628001	-5.77169	1.97923	0.000213055	0.0514258
GSONMG00012818001	5.77151	1.98997	0.000213055	0.0514258
GSONMG00013291001	5.77151	1.98997	0.000213055	0.0514258
GSONMG00034406001	5.75089	1.97911	0.000213055	0.0514258
GSONMG00010636001	5.74014	1.97637	0.000213055	0.0514258
GSONMG00073471001	-2.41944	7.98986	0.000220153	0.052865	K08057	CALR; calreticulin
GSONMG00029920001	-2.40785	8.54091	0.000224395	0.0536074	K03283	HSPA1s; heat shock 70kDa protein 1/2/6/8
GSONMG00070157001	3.10161	3.39569	0.000239248	0.0568641
GSONMG00048398001	-2.8718	3.6038	0.000257094	0.0607955	K03283	HSPA1s; heat shock 70kDa protein 1/2/6/8
GSONMG00005930001	3.21323	3.01449	0.000262474	0.0617544	K12384	SCARB2, LIMP2, CD36L2; lysosome membrane protein 2
GSONMG00033935001	-4.33112	2.26256	0.000266476	0.0623808	K01307	GGH; gamma-glutamyl hydrolase [EC:3.4.19.9]
GSONMG00042510001	2.91441	3.58244	0.000283482	0.0644739
GSONMG00053585001	2.81402	3.59528	0.000283482	0.0644739	K11296	HMGB3; high mobility group protein B3
GSONMG00010099001	-5.7362	1.96148	0.000292025	0.0644739	K03904	FGB; fibrinogen beta chain
GSONMG00061422001	5.73213	1.97408	0.000292025	0.0644739
GSONMG00074016001	-5.70131	1.93927	0.000292025	0.0644739
GSONMG00073875001	5.67397	1.93737	0.000292025	0.0644739
GSONMG00014696001	-5.67339	1.92283	0.000292025	0.0644739
GSONMG00030399001	-5.6703	1.92005	0.000292025	0.0644739	K16142	HP; haptoglobin
GSONMG00060476001	-5.66565	1.91678	0.000292025	0.0644739
GSONMG00028160001	5.66557	1.93211	0.000292025	0.0644739
GSONMG00034954001	5.66363	1.92623	0.000292025	0.0644739
GSONMG00071125001	-5.65976	1.90994	0.000292025	0.0644739	K19479	COL10A; collagen type X alpha
GSONMG00078461001	2.50083	5.2627	0.000301154	0.0661757	K08557	AR, NR3C4; androgen receptor
GSONMG00043850001	-2.46702	5.25786	0.000310463	0.067901	K09515	DNAJB9; DnaJ homolog subfamily B member 9
GSONMG00046420001	2.43813	5.4576	0.00033997	0.074007	K06856	IGH; immunoglobulin heavy chain
GSONMG00022242001	-4.38457	2.21166	0.000343436	0.0744139
GSONMG00015083001	2.50228	5.01843	0.000352768	0.0759982	K00789	metK; S-adenosylmethionine synthetase [EC:2.5.1.6]
GSONMG00068455001	-2.31353	10.1726	0.000354011	0.0759982	K09490	HSPA5, BIP; endoplasmic reticulum chaperone BiP [EC:3.6.4.10]
GSONMG00063580001	3.51748	2.65761	0.000372416	0.0795826	K23926
GSONMG00075661001	5.64115	1.91624	0.000403973	0.0851543
GSONMG00010877001	5.63398	1.90471	0.000403973	0.0851543	K04234	F2RL1, PAR2; coagulation factor II (thrombin) receptor-like 1
GSONMG00020971001	5.63398	1.90471	0.000403973	0.0851543
GSONMG00036804001	-2.9471	3.09397	0.000417193	0.0875447	K08755	FABP6; fatty acid-binding protein 6, ileal (gastrotropin)
GSONMG00046460001	-2.28737	8.9009	0.000421628	0.0879646	K08057	CALR; calreticulin
GSONMG00068228001	2.92587	3.31645	0.00042297	0.0879646
GSONMG00018797001	-3.28901	2.62648	0.000450227	0.0928046	K03901	F3, CD142; coagulation factor III (tissue factor)
GSONMG00028984001	-3.25993	2.62918	0.000450227	0.0928046	K14736	TF; transferrin
GSONMG00062939001	-2.43909	5.1096	0.000458271	0.0940465
GSONMG00028688001	2.83845	3.41095	0.00047195	0.096429
GSONMG00013134001	2.86575	3.09162	0.000479077	0.0970965
GSONMG00013613001	2.39609	5.18823	0.000479386	0.0970965	K23577	IGFBP5; insulin-like growth factor-binding protein 5
GSONMG00015761001	2.7146	3.81714	0.000488519	0.098518	K05334	SLC6A19; solute carrier family 6 (neurotransmitter transporter) member 19
GSONMG00034202001	-2.37199	5.24421	0.00050272	0.100945	K13646	PLOD3; lysyl hydroxylase/galactosyltransferase/glucosyltransferase [EC:1.14.11.4 2.4.1.50 2.4.1.66]
GSONMG00048055001	3.40584	2.43622	0.00051594	0.103095	K24048
GSONMG00052836001	2.89762	3.28371	0.000535407	0.103095	K10572	IPPK; inositol-pentakisphosphate 2-kinase [EC:2.7.1.158]
GSONMG00000536001	-2.29781	6.18213	0.000554802	0.103095	K04524	APOE; apolipoprotein E
GSONMG00018974001	-5.56828	1.85618	0.00056433	0.103095
GSONMG00032340001	-5.56828	1.85618	0.00056433	0.103095	K09034	BATF; ATF-like basic leucine zipper transcriptional factor
GSONMG00080258001	-5.56828	1.85618	0.00056433	0.103095	K07826	GNG2; guanine nucleotide-binding protein G(I)/G(S)/G(O) subunit gamma-2
GSONMG00060129001	5.5668	1.87056	0.00056433	0.103095
GSONMG00065652001	-5.56276	1.85393	0.00056433	0.103095
GSONMG00018193001	5.55913	1.86648	0.00056433	0.103095
GSONMG00058705001	5.55913	1.86648	0.00056433	0.103095
GSONMG00032415001	-5.55782	1.85095	0.00056433	0.103095	K16631	ANG, RNASE5; angiogenin [EC:3.1.27.-]
GSONMG00024927001	5.55686	1.8651	0.00056433	0.103095
GSONMG00005308001	5.55525	1.85945	0.00056433	0.103095
GSONMG00001162001	5.55381	1.85895	0.00056433	0.103095
GSONMG00010961001	-5.54992	1.84281	0.00056433	0.103095
GSONMG00057381001	-5.54422	1.8424	0.00056433	0.103095
GSONMG00021918001	5.51999	1.84281	0.00056433	0.103095
GSONMG00052622001	-5.51752	1.82644	0.00056433	0.103095
GSONMG00014578001	-5.51486	1.82597	0.00056433	0.103095
GSONMG00039066001	5.51053	1.83544	0.00056433	0.103095
GSONMG00052355001	5.50987	1.83043	0.00056433	0.103095
GSONMG00003816001	5.50622	1.82828	0.00056433	0.103095
GSONMG00027194001	5.50622	1.82828	0.00056433	0.103095	K15985	PKIA; cAMP-dependent protein kinase inhibitor alpha
GSONMG00014739001	2.81809	3.37755	0.000588698	0.106718	K24220	MYH1s; myosin heavy chain 1/2/3/4/8/13/7B/15
GSONMG00005717001	-2.43706	4.72838	0.000588744	0.106718	K20899	GBP1_3_4_7; guanylate-binding protein 1/3/4/7
GSONMG00069605001	-2.47011	4.43199	0.000599039	0.108164	K00058	serA, PHGDH; D-3-phosphoglycerate dehydrogenase / 2-oxoglutarate reductase [EC:1.1.1.95 1.1.1.399]
GSONMG00055790001	2.30945	5.72576	0.000612117	0.110098	K00814	GPT, ALT; alanine transaminase [EC:2.6.1.2]
GSONMG00025668001	2.80908	3.16646	0.000618984	0.110905
GSONMG00077567001	-2.24173	6.90304	0.000627681	0.112033	K09486	HYOU1; hypoxia up-regulated 1
GSONMG00052642001	2.9773	2.90428	0.000649812	0.11554	K22372	HERC5_6; E3 ISG15--protein ligase [EC:2.3.2.-]
GSONMG00079077001	2.38579	4.68496	0.000653309	0.11572	K05219	P2RX5; P2X purinoceptor 5
GSONMG00055527001	2.8602	3.36501	0.0006585	0.116198
GSONMG00057746001	3.07345	2.75416	0.000661416	0.116272
GSONMG00071491001	2.58503	3.77594	0.000679813	0.119057	K17198	RERGL; Ras-related and estrogen-regulated growth inhibitor-like protein
GSONMG00048182001	-2.43762	4.45692	0.000687404	0.119935	K20899	GBP1_3_4_7; guanylate-binding protein 1/3/4/7
GSONMG00060125001	-3.00987	3.13086	0.000705664	0.122662
GSONMG00000537001	-3.09426	3.00591	0.000732608	0.126848	K22286	APOC1; apolipoprotein C-I
GSONMG00030559001	-2.21187	6.79967	0.000735194	0.126848	K03283	HSPA1s; heat shock 70kDa protein 1/2/6/8
GSONMG00018552001	2.3325	4.87118	0.000780274	0.130664	K00513	CYP21A; steroid 21-monooxygenase [EC:1.14.14.16]
GSONMG00001308001	2.16824	8.80163	0.000795803	0.130664	K06751	MHC1; MHC class I antigen
GSONMG00025307001	5.4948	1.82719	0.00079658	0.130664
GSONMG00067754001	-5.49358	1.81167	0.00079658	0.130664	K20301	TRAPPC2, TRS20; trafficking protein particle complex subunit 2
GSONMG00082539001	-5.47466	1.80133	0.00079658	0.130664
GSONMG00065056001	-5.46293	1.79382	0.00079658	0.130664	K09556	BAG2; BCL2-associated athanogene 2
GSONMG00037866001	5.4539	1.80341	0.00079658	0.130664
GSONMG00063267001	5.44784	1.79698	0.00079658	0.130664
GSONMG00082018001	-5.44563	1.78582	0.00079658	0.130664
GSONMG00050019001	5.44058	1.79326	0.00079658	0.130664
GSONMG00023944001	5.4206	1.77859	0.00079658	0.130664
GSONMG00039804001	5.4206	1.77859	0.00079658	0.130664
GSONMG00008701001	5.41585	1.77676	0.00079658	0.130664
GSONMG00020170001	-5.41359	1.7643	0.00079658	0.130664
GSONMG00037871001	-2.37858	4.43981	0.000804221	0.130998	K01824	EBP; cholestenol Delta-isomerase [EC:5.3.3.5]
GSONMG00009523001	-2.19278	6.92939	0.000804235	0.130998	K22556	MANF, ARMET; mesencephalic astrocyte-derived neurotrophic factor
GSONMG00007714001	3.4192	2.53436	0.000810738	0.131543	K04659	THBS2S; thrombospondin 2/3/4/5
GSONMG00060251001	3.29374	2.36765	0.000813232	0.131543
GSONMG00040197001	-2.35436	4.54334	0.000904864	0.145858
GSONMG00073807001	-2.52348	3.66131	0.000918376	0.147526
GSONMG00028387001	2.62389	3.30539	0.00092744	0.14847	K13303	SGK2; serum/glucocorticoid-regulated kinase 2 [EC:2.7.11.1]
GSONMG00011250001	2.36912	4.27968	0.000933316	0.148899	K22754	RNF213; E3 ubiquitin-protein ligase RNF213 [EC:2.3.2.27]
GSONMG00031501001	-2.16862	6.43101	0.000967603	0.153842	K23900
GSONMG00076161001	2.80348	2.98307	0.000980721	0.155398	K04144	DRD1; dopamine receptor D1
GSONMG00005452001	-3.28555	2.51889	0.000992917	0.156438	K16359	NTNG2; netrin-G2
GSONMG00034783001	2.18506	6.04774	0.000994001	0.156438	K12891	SFRS2; splicing factor, arginine/serine-rich 2
GSONMG00017371001	2.3132	4.4473	0.00101308	0.158904
GSONMG00053315001	2.12593	8.11561	0.00102264	0.159865	K03234	EEF2; elongation factor 2
GSONMG00012133001	2.34472	4.48393	0.00103078	0.160541	K16857	THBS1; thrombospondin 1
GSONMG00070897001	-2.2465	5.20518	0.00103386	0.160541	K00699	UGT; glucuronosyltransferase [EC:2.4.1.17]
GSONMG00024992001	2.41156	3.72876	0.00104086	0.161091
GSONMG00047322001	2.8058	3.07117	0.00105469	0.162691	K03994	C5; complement component 5
GSONMG00064417001	2.23024	5.14694	0.00107987	0.164575
GSONMG00076020001	2.69103	3.17809	0.00111765	0.164575
GSONMG00054994001	2.40508	3.8992	0.00113005	0.164575	K05673	ABCC4; ATP-binding cassette, subfamily C (CFTR/MRP), member 4
GSONMG00045609001	-2.82347	2.67901	0.00113108	0.164575	K18977	HPX; hemopexin
GSONMG00082621001	-2.61252	3.46176	0.00113493	0.164575	K00939	adk, AK; adenylate kinase [EC:2.7.4.3]
GSONMG00038595001	-5.41326	1.7663	0.00113693	0.164575	K07373	GJD2, CX36; gap junction delta-2 protein
GSONMG00014042001	-5.38864	1.75054	0.00113693	0.164575
GSONMG00026566001	-5.38639	1.7508	0.00113693	0.164575
GSONMG00056548001	5.3853	1.75846	0.00113693	0.164575
GSONMG00059045001	5.37834	1.75451	0.00113693	0.164575
GSONMG00015029001	5.35955	1.74844	0.00113693	0.164575
GSONMG00016765001	5.35955	1.74844	0.00113693	0.164575
GSONMG00058763001	5.35955	1.74844	0.00113693	0.164575
GSONMG00012755001	-5.35734	1.73353	0.00113693	0.164575
GSONMG00051895001	-5.35677	1.7316	0.00113693	0.164575	K13517	MBOAT1_2; lysophospholipid acyltransferase 1/2 [EC:2.3.1.51 2.3.1.-]
GSONMG00059288001	-5.34583	1.72458	0.00113693	0.164575
GSONMG00010401001	5.32867	1.7266	0.00113693	0.164575
GSONMG00035134001	5.32867	1.7266	0.00113693	0.164575
GSONMG00076411001	5.31069	1.71931	0.00113693	0.164575
GSONMG00015299001	2.14206	6.46057	0.00113756	0.164575	K12891	SFRS2; splicing factor, arginine/serine-rich 2
GSONMG00004527001	-2.18296	5.44872	0.00115917	0.167183	K00473	PLOD1; procollagen-lysine,2-oxoglutarate 5-dioxygenase 1 [EC:1.14.11.4]
GSONMG00004257001	2.65467	3.34851	0.0012183	0.174676	K18245	CA2; carbonic anhydrase 2 [EC:4.2.1.1]
GSONMG00045563001	2.24134	4.8332	0.00121863	0.174676	K05929	E2.1.1.103, NMT; phosphoethanolamine N-methyltransferase [EC:2.1.1.103]
GSONMG00063591001	2.97612	2.78133	0.00123819	0.176395	K16949	SULT3A; amine sulfotransferase [EC:2.8.2.3]
GSONMG00024124001	2.8742	2.77887	0.00123819	0.176395	K14625	CCL20; C-C motif chemokine 20
GSONMG00009860001	3.36717	2.28321	0.00130544	0.184845	K08132	COL12A; collagen type XII alpha
GSONMG00050676001	3.15484	2.28085	0.00130544	0.184845
GSONMG00007419001	2.08378	7.47627	0.00132159	0.186565	K03882	ND4L; NADH-ubiquinone oxidoreductase chain 4L [EC:7.1.1.2]
GSONMG00033027001	3.19107	2.60595	0.00135994	0.190821
GSONMG00033397001	2.90322	2.63727	0.00135994	0.190821	K15045	RSAD2; radical S-adenosyl methionine domain-containing protein 2
GSONMG00032185001	2.1979	5.15416	0.00136605	0.191103	K08752	FABP3; fatty acid-binding protein 3, muscle and heart
GSONMG00060447001	2.55028	3.42309	0.00139765	0.194793	K14612	SLC23A3, SVCT3; solute carrier family 23 (nucleobase transporter), member 3
GSONMG00012098001	2.38476	3.80919	0.00140079	0.194793
GSONMG00048731001	2.49602	3.51692	0.00142882	0.1981	K10615	HERC4; E3 ubiquitin-protein ligase HERC4 [EC:2.3.2.26]
GSONMG00030677001	-2.42787	3.66483	0.00147949	0.204516	K00058	serA, PHGDH; D-3-phosphoglycerate dehydrogenase / 2-oxoglutarate reductase [EC:1.1.1.95 1.1.1.399]
GSONMG00053199001	-2.49924	3.22861	0.00148681	0.20492
GSONMG00068869001	-2.04627	7.77455	0.00155003	0.210827	K24335	CRELD; protein disulfide-isomerase [EC:5.3.4.1]
GSONMG00029962001	2.66317	2.99767	0.00159792	0.210827	K06746	B7H3, CD276; immune costimulatory protein B7-H3
GSONMG00013635001	2.05701	6.80319	0.00161841	0.210827
GSONMG00031395001	-2.93106	2.60853	0.00163973	0.210827
GSONMG00042992001	-5.3141	1.708	0.00164198	0.210827	K08804	STK17; serine/threonine kinase 17 [EC:2.7.11.1]
GSONMG00024417001	5.30613	1.71645	0.00164198	0.210827	K15502	ANKRD28; serine/threonine-protein phosphatase 6 regulatory ankyrin repeat subunit A
GSONMG00070264001	-5.30553	1.70362	0.00164198	0.210827
GSONMG00018448001	5.28958	1.70796	0.00164198	0.210827
GSONMG00066210001	5.273	1.69581	0.00164198	0.210827
GSONMG00056182001	5.27094	1.69635	0.00164198	0.210827
GSONMG00060757001	5.26972	1.6957	0.00164198	0.210827
GSONMG00022227001	5.26873	1.69694	0.00164198	0.210827
GSONMG00012057001	5.26595	1.69538	0.00164198	0.210827
GSONMG00074663001	-5.25072	1.6719	0.00164198	0.210827
GSONMG00003891001	5.24701	1.68446	0.00164198	0.210827	K21870	BANF; barrier-to-autointegration factor
GSONMG00048193001	-5.24069	1.6675	0.00164198	0.210827
GSONMG00004999001	5.23943	1.6775	0.00164198	0.210827
GSONMG00020067001	5.23943	1.6775	0.00164198	0.210827
GSONMG00044726001	-5.23019	1.66297	0.00164198	0.210827
GSONMG00035763001	-5.22982	1.66054	0.00164198	0.210827
GSONMG00033495001	-5.21539	1.6536	0.00164198	0.210827	K12325	NPR3; atrial natriuretic peptide clearance receptor
GSONMG00031184001	5.20735	1.66104	0.00164198	0.210827
GSONMG00078037001	5.19962	1.65621	0.00164198	0.210827
GSONMG00032417001	4.28194	1.71406	0.00164198	0.210827	K06485	ITGA6, CD49f; integrin alpha 6
GSONMG00032039001	2.65347	3.10853	0.00164281	0.210827	K22583	TIMP2; metalloproteinase inhibitor 2
GSONMG00057021001	-3.04952	2.26222	0.00166603	0.213219	K17795	TIM17; mitochondrial import inner membrane translocase subunit TIM17
GSONMG00071764001	-2.51202	3.30547	0.00170534	0.217653	K09556	BAG2; BCL2-associated athanogene 2
GSONMG00028204001	-3.00659	2.71914	0.00173194	0.219844	K00485	FMO; dimethylaniline monooxygenase (N-oxide forming) [EC:1.14.13.8]
GSONMG00017622001	2.87077	2.74437	0.00173194	0.219844	K04211	NTSR1; neurotensin receptor 1
GSONMG00044350001	2.42513	3.4665	0.00174483	0.220877	K07440	CYP46A1; cholesterol 24-hydroxylase [EC:1.14.14.25]
GSONMG00004283001	-2.38574	3.69751	0.00177996	0.224714	K06087	CLDN; claudin
GSONMG00028560001	2.03886	6.50141	0.00179271	0.225712	K06460	CD9, TSPAN29; CD9 antigen
GSONMG00015093001	-2.0297	6.94326	0.00181939	0.228454	K09490	HSPA5, BIP; endoplasmic reticulum chaperone BiP [EC:3.6.4.10]
GSONMG00063029001	2.75078	2.9784	0.00184104	0.230551	K04010	C5AR1, CD88; C5a anaphylatoxin chemotactic receptor 1
GSONMG00049865001	-2.03247	6.6858	0.00186858	0.233287	K09571	FKBP4_5; FK506-binding protein 4/5 [EC:5.2.1.8]
GSONMG00001736001	-2.64146	3.09793	0.0018729	0.233287	K13999	CKAP4, CLIMP63; cytoskeleton-associated protein 4
GSONMG00026815001	-2.23822	4.247	0.00192625	0.239292
GSONMG00001092001	-2.37206	3.5374	0.00193558	0.239811	K06267	HMMR, RHAMM, CD168; hyaluronan-mediated motility receptor
GSONMG00040742001	3.08472	2.54706	0.00198281	0.245011	K22970	DHRS11; 17beta-estradiol 17-dehydrogenase / 3beta-hydroxysteroid 3-dehydrogenase [EC:1.1.1.62 1.1.1.270]
GSONMG00027466001	2.18539	4.53225	0.00200243	0.246264	K14611	SLC23A1, SVCT1; solute carrier family 23 (nucleobase transporter), member 1
GSONMG00048091001	2.06446	5.44453	0.00200352	0.246264
GSONMG00057496001	2.18847	4.41906	0.00201815	0.24741
GSONMG00076212001	-2.82976	2.7135	0.0020555	0.250017	K08768	PLIN1; perilipin-1
GSONMG00016925001	2.72263	2.71686	0.0020555	0.250017
GSONMG00039714001	2.2255	4.13971	0.00205552	0.250017	K01025	SULT1; sulfotransferase [EC:2.8.2.-]
GSONMG00036385001	-2.2379	4.09992	0.00206258	0.250222
GSONMG00051650001	2.24874	4.03425	0.00206986	0.250453
GSONMG00014855001	2.13688	4.64348	0.00207817	0.250807
GSONMG00030400001	2.27199	3.92519	0.00208507	0.250989	K03096	FRAT2; frequently rearranged in advanced T-cell lymphomas 2
GSONMG00006931001	-1.96873	9.77898	0.0021012	0.252279	K08056	PDIA3, GRP58; protein disulfide-isomerase A3 [EC:5.3.4.1]
GSONMG00053166001	3.32662	2.19001	0.00213701	0.255263
GSONMG00079004001	3.14288	2.21658	0.00213701	0.255263	K00463	IDO, INDO; indoleamine 2,3-dioxygenase [EC:1.13.11.52]
GSONMG00031819001	2.11372	4.71215	0.00215401	0.256635	K06856	IGH; immunoglobulin heavy chain
GSONMG00001312001	2.18995	4.23888	0.00216556	0.257353	K05654	ABCB3, TAP2; ATP-binding cassette, subfamily B (MDR/TAP), member 3
GSONMG00044839001	2.14175	4.63759	0.00217234	0.257502
GSONMG00073159001	2.25504	3.79161	0.00227515	0.269005	K01469	OPLAH, OXP1, oplAH; 5-oxoprolinase (ATP-hydrolysing) [EC:3.5.2.9]
GSONMG00007407001	2.06429	5.12976	0.00233045	0.270892	K01490	AMPD; AMP deaminase [EC:3.5.4.6]
GSONMG00078004001	-1.94207	10.1888	0.00238142	0.270892	K03768	PPIB, ppiB; peptidyl-prolyl cis-trans isomerase B (cyclophilin B) [EC:5.2.1.8]
GSONMG00050801001	-5.22563	1.66066	0.00240154	0.270892
GSONMG00022061001	5.20031	1.65857	0.00240154	0.270892	K20355	ERP27; endoplasmic reticulum protein 27
GSONMG00057595001	5.19679	1.65523	0.00240154	0.270892	K01691	WIF1; WNT inhibitory factor 1
GSONMG00075913001	-5.19481	1.64311	0.00240154	0.270892
GSONMG00008595001	-5.19168	1.63999	0.00240154	0.270892	K12837	U2AF2; splicing factor U2AF 65 kDa subunit
GSONMG00022216001	5.18925	1.65255	0.00240154	0.270892
GSONMG00028381001	5.17569	1.64563	0.00240154	0.270892
GSONMG00003780001	5.16993	1.64019	0.00240154	0.270892	K05199	GRIA3; glutamate receptor 3
GSONMG00012251001	5.1599	1.63594	0.00240154	0.270892
GSONMG00012415001	-5.15834	1.62224	0.00240154	0.270892
GSONMG00043013001	-5.15834	1.62224	0.00240154	0.270892	K19536	SYCE3; synaptonemal complex central element protein 3
GSONMG00023843001	5.15378	1.63164	0.00240154	0.270892
GSONMG00047106001	5.15378	1.63164	0.00240154	0.270892
GSONMG00073285001	5.15378	1.63164	0.00240154	0.270892
GSONMG00010951001	-5.14666	1.61607	0.00240154	0.270892
GSONMG00030749001	2.86176	2.52765	0.0024048	0.270892
GSONMG00002732001	2.43195	3.24617	0.00240923	0.270892
GSONMG00077769001	-2.13838	4.2666	0.00241594	0.270892	K22750	GLYATL3; glycine N-acyltransferase-like protein 3 [EC:2.3.1.-]
GSONMG00057355001	-3.78126	1.91719	0.00241904	0.270892
GSONMG00005315001	3.5603	1.94463	0.00241904	0.270892	K16756	CCDC64; coiled-coil domain-containing protein 64
GSONMG00037836001	2.46501	3.15965	0.00242812	0.271257	K10358	MYO6; myosin VI
GSONMG00044033001	2.65176	2.9333	0.00245585	0.273045
GSONMG00018148001	-2.53185	2.94771	0.00245585	0.273045	K03283	HSPA1s; heat shock 70kDa protein 1/2/6/8
GSONMG00057194001	-2.27658	3.87951	0.0025999	0.288372
GSONMG00062027001	2.05797	4.90977	0.00279259	0.309009	K18695	GPCPD1; glycerophosphocholine phosphodiesterase GPCPD1 [EC:3.1.4.2]
GSONMG00007417001	1.92447	7.5798	0.00281855	0.311143	K03878	ND1; NADH-ubiquinone oxidoreductase chain 1 [EC:7.1.1.2]
GSONMG00079479001	3.04387	2.34577	0.00288856	0.318118	K05204	GRIK4; glutamate receptor, ionotropic kainate 4
GSONMG00021193001	2.21535	3.97505	0.00291249	0.319647
GSONMG00036731001	-2.52103	2.67448	0.00291618	0.319647	K17566	PPP1R27; protein phosphatase 1 regulatory subunit 27
GSONMG00030204001	2.03505	4.75881	0.00293182	0.320607
GSONMG00034546001	2.29597	3.31389	0.00297993	0.325106	K20899	GBP1_3_4_7; guanylate-binding protein 1/3/4/7
GSONMG00040186001	-2.39816	3.21786	0.0030495	0.331918
GSONMG00055927001	2.16711	3.86346	0.00325426	0.353174
GSONMG00042088001	1.90633	7.08108	0.00325995	0.353174	K24057
GSONMG00032805001	-1.91176	6.42784	0.00335717	0.360232	K22936	CNPY1_2; protein canopy 1/2
GSONMG00081666001	-1.87079	9.05736	0.00340517	0.360232	K08056	PDIA3, GRP58; protein disulfide-isomerase A3 [EC:5.3.4.1]
GSONMG00040095001	-1.86817	9.08414	0.00344618	0.360232	K03283	HSPA1s; heat shock 70kDa protein 1/2/6/8
GSONMG00055865001	-1.87224	7.97617	0.0035299	0.360232	K09584	PDIA6, TXNDC7; protein disulfide-isomerase A6 [EC:5.3.4.1]
GSONMG00035701001	-5.10066	1.59293	0.00356038	0.360232
GSONMG00023380001	5.08882	1.59907	0.00356038	0.360232
GSONMG00031049001	-5.08298	1.58321	0.00356038	0.360232
GSONMG00014142001	5.08028	1.59345	0.00356038	0.360232
GSONMG00054167001	-5.07309	1.57823	0.00356038	0.360232
GSONMG00002812001	5.07147	1.58875	0.00356038	0.360232
GSONMG00060914001	5.07147	1.58875	0.00356038	0.360232
GSONMG00026961001	5.06196	1.58411	0.00356038	0.360232
GSONMG00079308001	-5.05933	1.57115	0.00356038	0.360232
GSONMG00040147001	-5.05071	1.56667	0.00356038	0.360232
GSONMG00042346001	-5.03944	1.56074	0.00356038	0.360232
GSONMG00035440001	5.03708	1.57188	0.00356038	0.360232
GSONMG00054119001	-5.03211	1.5575	0.00356038	0.360232	K17259	CIB1; calcium and integrin-binding protein 1
GSONMG00031709001	-5.02562	1.55376	0.00356038	0.360232	K07604	KRT1; type I keratin, acidic
GSONMG00009238001	-5.00902	1.54563	0.00356038	0.360232	K11878	PSMG4, PAC4; proteasome assembly chaperone 4
GSONMG00009874001	5.00525	1.55551	0.00356038	0.360232
GSONMG00060722001	5.00525	1.55551	0.00356038	0.360232
GSONMG00010723001	-5.00342	1.54248	0.00356038	0.360232
GSONMG00054509001	-5.00012	1.5406	0.00356038	0.360232
GSONMG00077041001	4.99848	1.55197	0.00356038	0.360232
GSONMG00018935001	4.99211	1.54848	0.00356038	0.360232
GSONMG00060505001	4.99211	1.54848	0.00356038	0.360232
GSONMG00016820001	-4.9845	1.53278	0.00356038	0.360232
GSONMG00045776001	-4.9845	1.53278	0.00356038	0.360232
GSONMG00001771001	2.83185	2.46917	0.00356997	0.360232	K12389	BTS, CLN3; battenin
GSONMG00028558001	-3.51382	2.08952	0.00357255	0.360232
GSONMG00034691001	2.92355	2.12083	0.00357255	0.360232
GSONMG00057088001	-2.8854	2.13631	0.00357255	0.360232
GSONMG00059264001	2.1052	3.78915	0.00360438	0.362656	K04421	MAP3K3, MEKK3; mitogen-activated protein kinase kinase kinase 3 [EC:2.7.11.25]
GSONMG00012134001	2.04544	4.61853	0.00361455	0.362896	K16857	THBS1; thrombospondin 1
GSONMG00054683001	2.12535	4.03717	0.003659	0.366569	K09869	AQP8; aquaporin-8
GSONMG00020623001	1.86618	7.48148	0.00377198	0.377076	K06751	MHC1; MHC class I antigen
GSONMG00071303001	2.08796	4.08928	0.00380836	0.379898	K01068	ACOT1_2_4; acyl-coenzyme A thioesterase 1/2/4 [EC:3.1.2.2]
GSONMG00054936001	2.16383	3.63744	0.00382572	0.380597
GSONMG00060294001	2.4113	2.87302	0.00383171	0.380597	K07928	RAB40; Ras-related protein Rab-40
GSONMG00079391001	-1.84248	9.27368	0.00387972	0.384547	K04079	HSP90A, htpG; molecular chaperone HtpG
GSONMG00039572001	2.00882	4.34392	0.00415145	0.410042
GSONMG00024197001	-2.09292	3.63723	0.00417489	0.410042
GSONMG00023680001	2.70468	2.61492	0.00417855	0.410042	K12043	TNNI2; troponin I, fast skeletal muscle
GSONMG00048535001	2.29551	3.25652	0.00418096	0.410042
GSONMG00023366001	2.26527	3.24579	0.00418096	0.410042	K12625	LSM6; U6 snRNA-associated Sm-like protein LSm6
GSONMG00026073001	2.13789	3.42781	0.00427325	0.418213
GSONMG00064120001	-2.21387	3.16957	0.00437852	0.427617	K03065	PSMC3, RPT5; 26S proteasome regulatory subunit T5
GSONMG00052217001	-1.9534	4.49068	0.00440032	0.428847
GSONMG00050724001	-1.83637	6.93588	0.00441367	0.42925	K09553	STIP1; stress-induced-phosphoprotein 1
GSONMG00038392001	1.9491	4.74866	0.0044276	0.429708	K16857	THBS1; thrombospondin 1
GSONMG00082713001	-1.83703	6.94794	0.00445265	0.431241	K09489	HSPA4; heat shock 70kDa protein 4
GSONMG00082810001	-2.04085	4.11699	0.00447433	0.432441	K01081	E3.1.3.5; 5 -nucleotidase [EC:3.1.3.5]
GSONMG00001410001	-3.87225	1.83963	0.00451257	0.435235
GSONMG00021544001	3.02468	2.23294	0.00455068	0.436956	K18645	EIF4EBP3; eukaryotic translation initiation factor 4E binding protein 3
GSONMG00014954001	2.80891	2.28142	0.00455068	0.436956
GSONMG00038314001	2.17229	3.5997	0.00455856	0.436956
GSONMG00034545001	1.98297	4.33512	0.00461911	0.44185	K20899	GBP1_3_4_7; guanylate-binding protein 1/3/4/7
GSONMG00038427001	3.25688	2.05667	0.00465784	0.442827	K22372	HERC5_6; E3 ISG15--protein ligase [EC:2.3.2.-]
GSONMG00051759001	2.92041	2.07752	0.00465784	0.442827	K19919	CRISP; cysteine-rich secretory protein
GSONMG00075416001	-2.82403	2.07849	0.00465784	0.442827	K07604	KRT1; type I keratin, acidic
GSONMG00021758001	-2.44647	2.70987	0.00471931	0.447758
GSONMG00028874001	-1.8666	5.73348	0.00474424	0.449208	K11703	GLT25D; collagen beta-1,O-galactosyltransferase [EC:2.4.1.50]
GSONMG00048062001	-2.1217	3.66785	0.00476882	0.45062
GSONMG00031451001	-2.38211	2.92777	0.00487878	0.460077	K24064
GSONMG00056920001	-1.93284	4.89676	0.00494175	0.465073	K09554	CDC37; cell division cycle protein 37
GSONMG00025151001	2.19198	3.30325	0.00497942	0.467229	K04448	JUN; transcription factor AP-1
GSONMG00028101001	-1.78381	12.2495	0.0049962	0.467229	K04079	HSP90A, htpG; molecular chaperone HtpG
GSONMG00005124001	1.98857	4.27052	0.00501857	0.467229	K05017	CLCNKA; chloride channel Ka
GSONMG00014350001	-2.57718	2.56972	0.00502115	0.467229
GSONMG00017620001	2.54467	2.57928	0.00502115	0.467229	K14354	SLCO4A; solute carrier organic anion transporter family, member 4A
GSONMG00032114001	-1.78394	10.4538	0.00502565	0.467229	K08057	CALR; calreticulin
GSONMG00058392001	2.02219	3.88994	0.00512776	0.467229
GSONMG00024945001	1.81768	6.57983	0.0051656	0.467229	K06856	IGH; immunoglobulin heavy chain
GSONMG00065192001	2.29176	3.0202	0.00525884	0.467229
GSONMG00049294001	-1.99477	3.94313	0.00529386	0.467229
GSONMG00003732001	-1.79209	7.36685	0.00534849	0.467229	K09571	FKBP4_5; FK506-binding protein 4/5 [EC:5.2.1.8]
GSONMG00074195001	-4.98829	1.53478	0.00535581	0.467229
GSONMG00052739001	-4.97788	1.52961	0.00535581	0.467229
GSONMG00077873001	4.96076	1.53281	0.00535581	0.467229	K12799	PYCARD, ASC; apoptosis-associated speck-like protein containing a CARD
GSONMG00022888001	4.9594	1.53219	0.00535581	0.467229	K10694	ZNRF1_2; E3 ubiquitin-protein ligase ZNRF1/2 [EC:2.3.2.27]
GSONMG00000023001	4.95581	1.53037	0.00535581	0.467229
GSONMG00019474001	-4.94335	1.51237	0.00535581	0.467229
GSONMG00037371001	4.9402	1.52265	0.00535581	0.467229
GSONMG00022766001	4.93066	1.51765	0.00535581	0.467229	K23926
GSONMG00043689001	4.91858	1.51185	0.00535581	0.467229	K13363	FXYD6; FXYD domain-containing ion transport regulator 6
GSONMG00060837001	4.91646	1.51109	0.00535581	0.467229
GSONMG00080025001	4.91646	1.51109	0.00535581	0.467229	K10694	ZNRF1_2; E3 ubiquitin-protein ligase ZNRF1/2 [EC:2.3.2.27]
GSONMG00046570001	4.90928	1.50709	0.00535581	0.467229
GSONMG00075185001	4.90928	1.50709	0.00535581	0.467229	K06928	NTPCR; nucleoside-triphosphatase [EC:3.6.1.15]
GSONMG00003653001	-4.90417	1.49305	0.00535581	0.467229	K22583	TIMP2; metalloproteinase inhibitor 2
GSONMG00074523001	-4.90241	1.49235	0.00535581	0.467229
GSONMG00025989001	4.89136	1.49871	0.00535581	0.467229
GSONMG00006123001	-4.8885	1.48562	0.00535581	0.467229
GSONMG00031880001	4.88063	1.49372	0.00535581	0.467229
GSONMG00066879001	4.87446	1.49038	0.00535581	0.467229
GSONMG00078123001	-4.87207	1.47744	0.00535581	0.467229
GSONMG00013242001	-4.87018	1.47647	0.00535581	0.467229
GSONMG00074867001	-4.86826	1.47562	0.00535581	0.467229
GSONMG00072286001	4.85956	1.4836	0.00535581	0.467229	K16367	EDN2; endothelin-2
GSONMG00031252001	4.84534	1.47682	0.00535581	0.467229	K20356	AGR2; anterior gradient protein 2
GSONMG00019504001	4.84248	1.47546	0.00535581	0.467229
GSONMG00024352001	4.84248	1.47546	0.00535581	0.467229
GSONMG00039485001	4.83674	1.47274	0.00535581	0.467229	K12964	CCL4; C-C motif chemokine 4
GSONMG00065894001	4.83674	1.47274	0.00535581	0.467229
GSONMG00001310001	1.84413	5.53976	0.0054166	0.47143	K02739	PSMB7; 20S proteasome subunit beta 2 [EC:3.4.25.1]
GSONMG00019197001	-1.87295	4.85741	0.00542465	0.47143	K09515	DNAJB9; DnaJ homolog subfamily B member 9
GSONMG00070251001	2.13579	3.57639	0.00544444	0.47143
GSONMG00062924001	2.09324	3.58598	0.00544444	0.47143	K23949	SAMD9, SAMD9L; sterile alpha motif domain-contaning protein 9
GSONMG00003306001	1.90375	4.65171	0.00545744	0.471679
GSONMG00059414001	1.95982	4.41041	0.0054963	0.474158
GSONMG00075946001	-1.93139	4.44226	0.00560652	0.482763	K23637	WFDC3; WAP four-disulfide core domain protein 3
GSONMG00033395001	2.35492	2.92451	0.00562714	0.482763	K13809	CMPK2; UMP-CMP kinase 2, mitochondrial [EC:2.7.4.14]
GSONMG00061152001	2.31742	2.91411	0.00562714	0.482763
GSONMG00076075001	-2.09364	3.51332	0.00573559	0.489518	K08134	P3H1; procollagen-proline 3-dioxygenase 1 [EC:1.14.11.7]
GSONMG00064736001	-2.93809	2.23098	0.00574791	0.489518
GSONMG00042339001	2.7763	2.25359	0.00574791	0.489518	K00513	CYP21A; steroid 21-monooxygenase [EC:1.14.14.16]
GSONMG00015131001	2.76004	2.24233	0.00574791	0.489518	K24048
GSONMG00017921001	1.79	6.78714	0.00577929	0.49094	K24057
GSONMG00071511001	-1.77306	7.32958	0.00578568	0.49094	K09495	CCT3, TRIC5; T-complex protein 1 subunit gamma
GSONMG00034018001	1.76139	8.08499	0.00585736	0.496118	K06721	CLEC10A, CLECSF13, CLECSF14, CD301; C-type lectin domain family 10 member A
GSONMG00080423001	1.90883	4.69487	0.0058755	0.496752	K11517	HAO; (S)-2-hydroxy-acid oxidase [EC:1.1.3.15]
GSONMG00024951001	1.79789	5.92497	0.00589626	0.497603	K06856	IGH; immunoglobulin heavy chain
GSONMG00037190001	-1.86021	4.86947	0.00591841	0.49857	K08057	CALR; calreticulin
GSONMG00058994001	-2.23802	2.99918	0.00600887	0.505276	K03905	FGG; fibrinogen gamma chain
GSONMG00060099001	1.96562	4.15387	0.00602452	0.505679	K01054	MGLL; acylglycerol lipase [EC:3.1.1.23]
GSONMG00030942001	2.37647	2.78315	0.0060734	0.508866
GSONMG00050290001	3.37251	2.03342	0.00610821	0.509036
GSONMG00082181001	-2.90154	2.05313	0.00610821	0.509036	K09512	DNAJB6; DnaJ homolog subfamily B member 6
GSONMG00038004001	2.823	2.05994	0.00610821	0.509036
GSONMG00076653001	1.85844	4.96363	0.00621548	0.515588	K08551	ESR2, NR3A2; estrogen receptor beta
GSONMG00007042001	-1.8187	5.23604	0.00621915	0.515588
GSONMG00045625001	3.49681	1.81003	0.00624217	0.515588	K04659	THBS2S; thrombospondin 2/3/4/5
GSONMG00052139001	3.20269	1.78733	0.00624217	0.515588
GSONMG00012884001	-3.11456	1.81083	0.00624217	0.515588
GSONMG00078466001	1.80864	5.56271	0.00635902	0.524309	K22070	FDX1, ADX; ferredoxin-1, mitochondrial
GSONMG00039220001	2.34568	2.86648	0.00650029	0.53501	K08553	NR3B2, ESRRB; estrogen-related receptor beta
GSONMG00065667001	1.8547	4.74163	0.00654315	0.537588
GSONMG00014116001	-1.76974	5.77989	0.00671064	0.550379
GSONMG00049178001	1.80706	5.37006	0.00682375	0.558672	K14286	AGXT2L1, ETNPPL; ethanolamine-phosphate phospho-lyase [EC:4.2.3.2]
GSONMG00032093001	-1.7364	7.1419	0.00689119	0.563203	K04077	groEL, HSPD1; chaperonin GroEL
GSONMG00046418001	-2.15426	3.47047	0.00693244	0.565583
GSONMG00062712001	1.86399	4.40029	0.00717461	0.584317	K14611	SLC23A1, SVCT1; solute carrier family 23 (nucleobase transporter), member 1
GSONMG00048656001	2.05741	3.33461	0.00718941	0.5845	K17612	TESC, CHP3; calcineurin B homologous protein 3
GSONMG00042423001	-1.99152	3.60376	0.00732794	0.594725	K17303	MLANA, MART1; melanoma antigen recognized by T-cells 1
GSONMG00070054001	1.73529	6.55846	0.00743163	0.602091
GSONMG00003156001	1.72521	6.94084	0.00750845	0.607188	K00757	udp, UPP; uridine phosphorylase [EC:2.4.2.3]
GSONMG00040275001	2.2857	2.85228	0.00752061	0.607188
GSONMG00028528001	-1.7413	6.22158	0.00754754	0.608308	K09571	FKBP4_5; FK506-binding protein 4/5 [EC:5.2.1.8]
GSONMG00044590001	1.78314	5.44463	0.00758701	0.610433	K07440	CYP46A1; cholesterol 24-hydroxylase [EC:1.14.14.25]
GSONMG00060015001	2.14001	3.22943	0.00776183	0.610988	K04221	SSTR5; somatostatin receptor 5
GSONMG00076810001	-2.10855	3.22108	0.00776183	0.610988	K18183	COX19; cytochrome c oxidase assembly protein subunit 19
GSONMG00053548001	-1.69358	8.70708	0.007767	0.610988	K06560	MRC, CD206, CD280; mannose receptor, C type
GSONMG00041829001	1.90369	4.02318	0.00792204	0.610988
GSONMG00041947001	-3.23348	1.96502	0.00805836	0.610988
GSONMG00027369001	3.15983	1.95478	0.00805836	0.610988
GSONMG00006828001	2.89102	2.0182	0.00805836	0.610988	K18932	ZDHHC; palmitoyltransferase [EC:2.3.1.225]
GSONMG00032101001	-2.84786	2.00031	0.00805836	0.610988
GSONMG00024059001	-1.84678	4.45165	0.00809601	0.610988	K01803	TPI, tpiA; triosephosphate isomerase (TIM) [EC:5.3.1.1]
GSONMG00046098001	1.78021	5.01271	0.00811953	0.610988
GSONMG00033407001	-1.80157	4.64521	0.0081778	0.610988	K09575	FKBP9_10; FK506-binding protein 9/10 [EC:5.2.1.8]
GSONMG00016287001	2.65625	2.33196	0.00817783	0.610988
GSONMG00026838001	-2.65315	2.33305	0.00817783	0.610988	K14383	SLC5A3, SMIT; solute carrier family 5 (sodium/myo-inositol cotransporter), member 3
GSONMG00053036001	4.84819	1.47691	0.0081841	0.610988
GSONMG00056987001	4.84819	1.47691	0.0081841	0.610988
GSONMG00057555001	-4.83724	1.46025	0.0081841	0.610988
GSONMG00060201001	4.83627	1.47138	0.0081841	0.610988	K15014	SLC29A1_2_3, ENT1_2_3; solute carrier family 29 (equilibrative nucleoside transporter), member 1/2/3
GSONMG00031241001	-4.83456	1.45957	0.0081841	0.610988
GSONMG00024454001	-4.83443	1.45975	0.0081841	0.610988
GSONMG00078057001	4.82953	1.46858	0.0081841	0.610988
GSONMG00006604001	-4.82557	1.45497	0.0081841	0.610988
GSONMG00018660001	4.82329	1.46513	0.0081841	0.610988
GSONMG00039029001	4.82329	1.46513	0.0081841	0.610988
GSONMG00050775001	4.82329	1.46513	0.0081841	0.610988
GSONMG00027232001	4.82049	1.4643	0.0081841	0.610988
GSONMG00071346001	4.8199	1.46441	0.0081841	0.610988
GSONMG00055530001	4.79952	1.45504	0.0081841	0.610988
GSONMG00056722001	4.79696	1.45343	0.0081841	0.610988
GSONMG00039165001	-4.79185	1.43857	0.0081841	0.610988
GSONMG00026258001	4.78806	1.44819	0.0081841	0.610988	K08126	OGN; osteoglycin (osteoinductive factor, mimecan)
GSONMG00044811001	-4.78731	1.43762	0.0081841	0.610988	K08762	DBI, ACBP; diazepam-binding inhibitor (GABA receptor modulator, acyl-CoA-binding protein)
GSONMG00009566001	4.77384	1.4412	0.0081841	0.610988
GSONMG00047642001	4.77065	1.44175	0.0081841	0.610988
GSONMG00043474001	4.75707	1.43548	0.0081841	0.610988	K18622	ADD; adducin
GSONMG00081826001	4.75707	1.43548	0.0081841	0.610988	K19006	PLCH; phosphatidylinositol phospholipase C, eta [EC:3.1.4.11]
GSONMG00055810001	-4.75424	1.4217	0.0081841	0.610988	K13521	CASP15; caspase 15
GSONMG00028540001	4.75129	1.43069	0.0081841	0.610988
GSONMG00073016001	-4.74787	1.41939	0.0081841	0.610988
GSONMG00044125001	-4.74662	1.41785	0.0081841	0.610988
GSONMG00043370001	4.74011	1.42576	0.0081841	0.610988	K18182	COX16; cytochrome c oxidase assembly protein subunit 16
GSONMG00047935001	4.74011	1.42576	0.0081841	0.610988
GSONMG00017411001	4.70305	1.41082	0.0081841	0.610988	K03012	RPB4, POLR2D; DNA-directed RNA polymerase II subunit RPB4
GSONMG00038293001	4.70305	1.41082	0.0081841	0.610988
GSONMG00052700001	4.70305	1.41082	0.0081841	0.610988
GSONMG00056800001	4.70305	1.41082	0.0081841	0.610988
GSONMG00019687001	1.98143	3.68346	0.00831271	0.619596
GSONMG00016535001	2.15406	2.7403	0.00833173	0.620008
GSONMG00038519001	-1.90345	4.17804	0.00834485	0.620008
GSONMG00009573001	1.98856	3.44156	0.00840116	0.623197	K07604	KRT1; type I keratin, acidic
GSONMG00024242001	-2.10638	3.14512	0.00845519	0.626208
GSONMG00075558001	1.68082	7.79835	0.00847449	0.626642	K05756	ARPC3; actin related protein 2/3 complex, subunit 3
GSONMG00021526001	1.95998	3.52068	0.00857573	0.633123
GSONMG00070335001	3.21646	1.71617	0.00871271	0.639335
GSONMG00030408001	-3.10614	1.74318	0.00871271	0.639335	K03783	punA, PNP; purine-nucleoside phosphorylase [EC:2.4.2.1]
GSONMG00054100001	-2.98081	1.74412	0.00871271	0.639335
GSONMG00052886001	2.23147	2.84977	0.00871477	0.639335
GSONMG00002337001	1.86776	4.14226	0.00875137	0.64101
GSONMG00022832001	1.80099	4.38373	0.00876728	0.641167	K23410	HRG; histidine-rich glycoprotein
GSONMG00081901001	2.24771	2.48891	0.00885225	0.646367
GSONMG00006713001	1.73188	5.53288	0.00899254	0.655583	K08204	SLC22A7, OAT2; MFS transporter, OCT family, solute carrier family 22 (organic anion transporter), member 7
GSONMG00024946001	1.92359	3.6965	0.00901511	0.656201
GSONMG00069050001	1.69155	6.49777	0.00904852	0.657606	K08199	SLC22A2, OCT2; MFS transporter, OCT family, solute carrier family 22 (organic cation transporter), member 2
GSONMG00000653001	1.76203	4.96832	0.00920457	0.667169	K15692	RNF13, RZF; E3 ubiquitin-protein ligase RNF13 [EC:2.3.2.27]
GSONMG00038128001	-1.70889	5.69461	0.00928767	0.667169
GSONMG00053371001	-2.91131	2.12367	0.00929134	0.667169	K06756	NRCAM; neuronal cell adhesion molecule
GSONMG00058028001	2.73507	2.1578	0.00929134	0.667169	K12375	ARSI_J; arylsulfatase I/J [EC:3.1.6.-]
GSONMG00065872001	2.72998	2.1404	0.00929134	0.667169	K00807	LTC4S; leukotriene-C4 synthase [EC:4.4.1.20]
GSONMG00017050001	-2.71406	2.12927	0.00929134	0.667169	K02270	COX7A; cytochrome c oxidase subunit 7a
GSONMG00067478001	1.66461	7.64038	0.00930273	0.667169	K00542	GAMT; guanidinoacetate N-methyltransferase [EC:2.1.1.2]
GSONMG00022276001	2.12853	3.02979	0.009309	0.667169	K15464	BNIP3; BCL2/adenovirus E1B 19 kDa protein-interacting protein 3
GSONMG00032517001	-2.11127	3.02638	0.009309	0.667169
GSONMG00038697001	2.40605	2.58893	0.00937456	0.670836
GSONMG00039285001	1.66443	7.37342	0.00939347	0.671158
GSONMG00017320001	2.00148	3.11737	0.00954241	0.679884	K01061	E3.1.1.45; carboxymethylenebutenolidase [EC:3.1.1.45]
GSONMG00017163001	-1.92836	3.55979	0.0095448	0.679884	K03259	EIF4E; translation initiation factor 4E
GSONMG00056425001	-1.78343	4.55514	0.00957682	0.681124	K09502	DNAJA1; DnaJ homolog subfamily A member 1
GSONMG00076739001	2.08252	3.18669	0.00974391	0.691045
GSONMG00008631001	1.68313	6.08282	0.00974598	0.691045
GSONMG00020506001	-1.80737	4.42135	0.00981414	0.69482
GSONMG00054932001	1.63921	8.40912	0.00990451	0.700154	K06752	MHC2; MHC class II antigen
GSONMG00011251001	1.70949	5.42004	0.00993102	0.700965	K22754	RNF213; E3 ubiquitin-protein ligase RNF213 [EC:2.3.2.27]
GSONMG00056536001	-1.66656	6.13231	0.0101158	0.712929	K15730	PTGES3; cytosolic prostaglandin-E synthase [EC:5.3.99.3]
GSONMG00019179001	2.44292	2.29852	0.0101461	0.713979	K01530	E7.6.2.1; phospholipid-translocating ATPase [EC:7.6.2.1]
GSONMG00039424001	1.64565	7.28599	0.0101685	0.714478
GSONMG00066399001	1.64802	6.90104	0.0102508	0.71918	K16931	STAR; steroidogenic acute regulatory protein, mitochondrial
GSONMG00001955001	-1.68019	5.90045	0.0103357	0.724041	K11703	GLT25D; collagen beta-1,O-galactosyltransferase [EC:2.4.1.50]
GSONMG00014443001	-2.10461	2.91515	0.0103809	0.72612	K10372	TNNT1; troponin T, slow skeletal muscle
GSONMG00081483001	-1.81469	4.06298	0.0104155	0.727443
GSONMG00052854001	-1.93652	3.53745	0.0104354	0.727742	K22557	COMMD1, MURR1; COMM domain containing 1
GSONMG00005022001	-1.67873	5.87378	0.0104904	0.730484	K04077	groEL, HSPD1; chaperonin GroEL
GSONMG00022669001	2.15329	2.99964	0.0105995	0.73459	K21072	ARHGEF28; A-kinase anchor protein 28
GSONMG00011807001	-2.09663	3.00674	0.0105995	0.73459	K08760	APOA4; apolipoprotein A-IV
GSONMG00079453001	-2.09265	3.01565	0.0105995	0.73459	K10077	LAYN; layilin
GSONMG00077672001	1.72693	5.03276	0.0106124	0.73459	K07426	CYP4B1; cytochrome P450 family 4 subfamily B polypeptide 1 [EC:1.14.14.1]
GSONMG00039815001	2.81638	1.96115	0.010697	0.736069
GSONMG00040314001	2.73329	1.94243	0.010697	0.736069
GSONMG00041532001	2.67577	1.93371	0.010697	0.736069
GSONMG00078700001	-2.64196	1.9673	0.010697	0.736069
GSONMG00082785001	2.51782	2.42571	0.0107523	0.737611	K02154	ATPeV0A, ATP6N; V-type H+-transporting ATPase subunit a
GSONMG00047132001	2.25383	2.44676	0.0107523	0.737611	K08027	NR5A2, FTF; nuclear receptor subfamily 5 group A member 2
GSONMG00006565001	-1.89312	3.75955	0.0107669	0.737611	K14349	NCEH1, AADACL1; neutral cholesterol ester hydrolase 1 [EC:3.1.1.-]
GSONMG00058008001	1.67373	5.77857	0.0107911	0.738181	K13195	CIRBP; cold-inducible RNA-binding protein
GSONMG00046526001	1.70625	4.62876	0.0110171	0.752537
GSONMG00046355001	1.99788	3.33015	0.0111701	0.759958
GSONMG00071610001	-1.94871	3.3276	0.0111701	0.759958	K06751	MHC1; MHC class I antigen
GSONMG00015921001	-2.2661	2.55856	0.0111914	0.759958	K09485	HSP110; heat shock protein 110kDa
GSONMG00027431001	2.18773	2.58161	0.0111914	0.759958
GSONMG00037545001	1.64273	6.09134	0.0112073	0.759958	K09649	PRSS16; thymus-specific serine protease [EC:3.4.-.-]
GSONMG00046414001	-1.71486	4.91391	0.0112308	0.760449	K23793
GSONMG00043517001	1.626	6.89732	0.0112816	0.762779
GSONMG00036398001	1.67732	5.55389	0.0113082	0.763469	K14683	SLC34A, NPT, nptA; solute carrier family 34 (sodium-dependent phosphate cotransporter)
GSONMG00070249001	1.95993	3.45457	0.0113449	0.764839	K10408	DNAH; dynein heavy chain, axonemal
GSONMG00018144001	1.6583	5.62532	0.0115858	0.779949	K05045	SLC6A12, BGT1; solute carrier family 6 (neurotransmitter transporter, betaine/GABA) member 12
GSONMG00061151001	1.8353	3.85776	0.0116927	0.785857
GSONMG00002223001	2.19701	2.80512	0.0117579	0.785857
GSONMG00049114001	2.18178	2.80085	0.0117579	0.785857
GSONMG00022819001	-2.12916	2.80268	0.0117579	0.785857
GSONMG00056187001	2.12688	2.78904	0.0117579	0.785857
GSONMG00056507001	1.80062	3.99733	0.0117748	0.785857
GSONMG00058210001	2.77169	2.12851	0.0118931	0.790358	K04534	GNAO, G-ALPHA-O; guanine nucleotide-binding protein G(o) subunit alpha
GSONMG00011167001	2.75416	2.10052	0.0118931	0.790358	K06491	NCAM, CD56; neural cell adhesion molecule
GSONMG00000212001	-2.3964	2.13399	0.0118931	0.790358
GSONMG00004825001	1.77819	4.35095	0.0119177	0.790862
GSONMG00030451001	-2.03317	2.90874	0.011942	0.791015	K14527	RPP20, POP7; ribonuclease P/MRP protein subunit RPP20 [EC:3.1.26.5]
GSONMG00016786001	-1.73237	4.48456	0.0119539	0.791015
GSONMG00058804001	-2.00431	2.98339	0.0120832	0.797304
GSONMG00046446001	-2.00153	2.98943	0.0120832	0.797304
GSONMG00027710001	-3.36884	1.65356	0.0122758	0.799679	K23284	C1QL; C1q-related factor
GSONMG00009722001	3.03448	1.72036	0.0122758	0.799679
GSONMG00037800001	-2.99662	1.68127	0.0122758	0.799679
GSONMG00047928001	-2.93897	1.72236	0.0122758	0.799679	K12275	SEC62; translocation protein SEC62
GSONMG00055665001	1.6267	5.82215	0.012303	0.799679	K23620	AMBP; protein AMBP
GSONMG00037078001	-1.67192	5.04963	0.0124208	0.799679
GSONMG00073852001	-1.61745	6.15735	0.0124383	0.799679	K22936	CNPY1_2; protein canopy 1/2
GSONMG00039646001	1.87772	3.52334	0.0124944	0.799679	K00498	CYP11A; cholesterol monooxygenase (side-chain-cleaving) [EC:1.14.15.6]
GSONMG00008802001	-1.8985	3.67961	0.0125401	0.799679	K22759	CHCHD10; coiled-coil-helix-coiled-coil-helix domain-containing protein 10
GSONMG00079031001	1.81765	3.73941	0.0125484	0.799679	K10418	DYNLL; dynein light chain LC8-type
GSONMG00014143001	-2.43212	2.25171	0.012632	0.799679
GSONMG00056257001	-2.38731	2.25945	0.012632	0.799679
GSONMG00018559001	-4.73654	1.41262	0.01272	0.799679
GSONMG00045000001	-4.73059	1.41044	0.01272	0.799679
GSONMG00063023001	-4.70891	1.40021	0.01272	0.799679
GSONMG00024384001	-4.67379	1.38587	0.01272	0.799679
GSONMG00036885001	-4.67379	1.38587	0.01272	0.799679	K07858	RND2; Rho family GTPase 2
GSONMG00017792001	-4.66922	1.3825	0.01272	0.799679
GSONMG00009492001	4.66057	1.38923	0.01272	0.799679	K13823	HBB; hemoglobin subunit beta
GSONMG00041928001	4.64699	1.38575	0.01272	0.799679
GSONMG00067620001	4.64045	1.38286	0.01272	0.799679
GSONMG00069113001	4.63979	1.38168	0.01272	0.799679	K23544	SERINC1_3; serine incorporator 1/3
GSONMG00010449001	4.63717	1.38141	0.01272	0.799679
GSONMG00056517001	4.63679	1.38049	0.01272	0.799679	K13159	HNRNPL; heterogeneous nuclear ribonucleoprotein L
GSONMG00061020001	4.63279	1.3761	0.01272	0.799679
GSONMG00076688001	4.60504	1.36649	0.01272	0.799679	K10842	MNAT1; CDK-activating kinase assembly factor MAT1
GSONMG00048513001	4.60394	1.36686	0.01272	0.799679	K08767	ANGPTL4, PGAR; angiopoietin-like 4
GSONMG00016360001	-4.60344	1.35337	0.01272	0.799679
GSONMG00034401001	-4.60259	1.35453	0.01272	0.799679
GSONMG00044815001	4.5972	1.36345	0.01272	0.799679
GSONMG00082441001	-4.59548	1.3498	0.01272	0.799679
GSONMG00021793001	-4.58749	1.34713	0.01272	0.799679
GSONMG00024502001	4.58253	1.35444	0.01272	0.799679
GSONMG00069821001	4.58253	1.35444	0.01272	0.799679	K04549	GNGT2; guanine nucleotide-binding protein G(I)/G(S)/G(O) subunit gamma-T2
GSONMG00021163001	4.57274	1.35212	0.01272	0.799679
GSONMG00040198001	-2.3001	2.41095	0.0130965	0.82113	K13999	CKAP4, CLIMP63; cytoskeleton-associated protein 4
GSONMG00037827001	2.24417	2.40392	0.0130965	0.82113
GSONMG00057170001	-1.6034	6.20332	0.0133111	0.833465	K00522	FTH1; ferritin heavy chain [EC:1.16.3.2]
GSONMG00011253001	1.65269	4.88297	0.0133369	0.833961	K22754	RNF213; E3 ubiquitin-protein ligase RNF213 [EC:2.3.2.27]
GSONMG00062973001	1.68543	4.8507	0.013357	0.834099	K07604	KRT1; type I keratin, acidic
GSONMG00003425001	-1.78984	3.87731	0.0134621	0.83841	K12373	HEXA_B; hexosaminidase [EC:3.2.1.52]
GSONMG00004822001	1.78408	3.87624	0.0134621	0.83841
GSONMG00000052001	1.78275	3.83246	0.0134924	0.839174	K06499	CEACAM, CD66; carcinoembryonic antigen-related cell adhesion molecule
GSONMG00040641001	-2.1687	2.76246	0.0136902	0.849211	K15115	SLC25A32, MFT; solute carrier family 25 (mitochondrial folate transporter), member 32
GSONMG00046671001	2.03386	2.76526	0.0136902	0.849211	K15122	SLC41A; solute carrier family 41
GSONMG00067234001	-2.00873	2.88678	0.0137568	0.850578	K03263	EIF5A; translation initiation factor 5A
GSONMG00041896001	1.95041	3.21587	0.0137875	0.850578
GSONMG00036473001	2.04803	2.96472	0.0137912	0.850578
GSONMG00025242001	-1.98265	3.14314	0.0138007	0.850578	K22936	CNPY1_2; protein canopy 1/2
GSONMG00043670001	1.98495	3.05311	0.0138035	0.850578
GSONMG00051866001	-1.63598	5.475	0.0138373	0.851534	K07374	TUBA; tubulin alpha
GSONMG00001429001	1.61621	5.34043	0.0140142	0.86128
GSONMG00016278001	1.59735	5.69363	0.014123	0.866823
GSONMG00007309001	3.09078	1.85447	0.01429	0.871332
GSONMG00044222001	3.06116	1.88661	0.01429	0.871332	K17198	RERGL; Ras-related and estrogen-regulated growth inhibitor-like protein
GSONMG00023406001	2.81481	1.92037	0.01429	0.871332	K03334	IL4I1; L-amino-acid oxidase [EC:1.4.3.2]
GSONMG00010472001	2.79839	1.88558	0.01429	0.871332
GSONMG00075126001	-2.69118	1.8772	0.01429	0.871332	K01852	LSS, ERG7; lanosterol synthase [EC:5.4.99.7]
GSONMG00059590001	-1.7773	3.76808	0.0145726	0.887407
GSONMG00030052001	-1.64661	4.6334	0.0146969	0.893341
GSONMG00019903001	-1.6941	4.2401	0.0147188	0.893341	K17433	MRPL52; large subunit ribosomal protein L52
GSONMG00030283001	-1.79265	3.65249	0.0147276	0.893341
GSONMG00022180001	1.74627	4.15658	0.0148575	0.900049
GSONMG00071723001	-1.57264	6.13262	0.0149801	0.906293	K17252	CLU; clusterin
GSONMG00051621001	1.7075	4.08662	0.0150113	0.907003	K18695	GPCPD1; glycerophosphocholine phosphodiesterase GPCPD1 [EC:3.1.4.2]
GSONMG00015689001	1.54878	7.15422	0.0151386	0.912671
GSONMG00001337001	1.71817	3.99776	0.0151825	0.912671
GSONMG00023461001	-1.71401	3.95318	0.0152756	0.912671
GSONMG00051913001	2.5923	2.08645	0.0152939	0.912671
GSONMG00016845001	-2.55334	2.0523	0.0152939	0.912671
GSONMG00055277001	-2.4409	2.0991	0.0152939	0.912671
GSONMG00034967001	2.42031	2.09384	0.0152939	0.912671
GSONMG00020684001	2.41202	2.075	0.0152939	0.912671
GSONMG00054653001	-2.40961	2.08995	0.0152939	0.912671	K16642	PTN; pleiotrophin
GSONMG00040709001	1.8502	3.2636	0.015301	0.912671
GSONMG00028896001	1.74248	3.91233	0.0153744	0.915875
GSONMG00053422001	1.60293	5.3381	0.0154517	0.919308	K12893	SFRS4_5_6; splicing factor, arginine/serine-rich 4/5/6
GSONMG00079932001	-1.92418	3.11143	0.0155274	0.921459	K19028	PFKFB1; 6-phosphofructo-2-kinase / fructose-2,6-biphosphatase 1 [EC:2.7.1.105 3.1.3.46]
GSONMG00006671001	1.87012	3.11696	0.0155274	0.921459	K15382	SLC50A, SWEET; solute carrier family 50 (sugar transporter)
GSONMG00001311001	1.56228	6.35488	0.0156243	0.926026	K02741	PSMB9, LMP2; 20S proteasome subunit beta 9 [EC:3.4.25.1]
GSONMG00052536001	1.53735	7.65309	0.0157178	0.929379	K15626	NUPR1, COM1; nuclear protein, 1
GSONMG00048468001	-1.54247	7.05125	0.0157313	0.929379	K23901
GSONMG00082762001	1.61956	5.06803	0.0157407	0.929379	K18592	GGT1_5, CD224; gamma-glutamyltranspeptidase / glutathione hydrolase / leukotriene-C4 hydrolase [EC:2.3.2.2 3.4.19.13 3.4.19.14]
GSONMG00065272001	1.66358	4.43397	0.0157753	0.929498	K13195	CIRBP; cold-inducible RNA-binding protein
GSONMG00002572001	2.25268	2.26379	0.0157826	0.929498	K23468	CASQ1; calsequestrin 1
GSONMG00019686001	1.78612	3.68599	0.0158357	0.931067
GSONMG00081588001	2.11403	2.83306	0.0158692	0.931067
GSONMG00000638001	2.04036	2.84119	0.0158692	0.931067
GSONMG00014625001	1.98932	2.7279	0.0159657	0.935191
GSONMG00027190001	2.12969	2.39702	0.0159964	0.935191
GSONMG00010102001	2.03499	2.64292	0.016036	0.935191	K12389	BTS, CLN3; battenin
GSONMG00012443001	1.64967	4.58535	0.0160402	0.935191	K00069	HPGD; 15-hydroxyprostaglandin dehydrogenase (NAD) [EC:1.1.1.141]
GSONMG00071202001	-1.73877	4.02998	0.0160571	0.935191	K13126	PABPC; polyadenylate-binding protein
GSONMG00077589001	1.6709	4.34025	0.0160599	0.935191	K00933	E2.7.3.2; creatine kinase [EC:2.7.3.2]
GSONMG00017873001	-1.74371	3.58693	0.0161156	0.937262
GSONMG00066802001	-1.56141	5.77385	0.0161773	0.939676	K09523	DNAJC3; DnaJ homolog subfamily C member 3
GSONMG00011252001	1.64989	4.49898	0.0163203	0.9468
GSONMG00045352001	-1.70713	3.88895	0.0164555	0.953459
GSONMG00006870001	-1.63147	4.43471	0.0165299	0.956576
GSONMG00017477001	-1.53178	6.74114	0.016579	0.958232	K01132	GALNS; N-acetylgalactosamine-6-sulfatase [EC:3.1.6.4]
GSONMG00075686001	-1.51861	8.08229	0.016621	0.959468	K08057	CALR; calreticulin
GSONMG00080390001	-1.68139	4.25327	0.0171562	0.987911
GSONMG00067504001	1.64077	4.25444	0.0171562	0.987911
GSONMG00047915001	-3.88768	1.61525	0.0174664	0.997069	K16142	HP; haptoglobin
GSONMG00046690001	3.4542	1.60719	0.0174664	0.997069
GSONMG00065895001	3.09599	1.66281	0.0174664	0.997069	K12043	TNNI2; troponin I, fast skeletal muscle
GSONMG00067696001	2.95409	1.64319	0.0174664	0.997069
GSONMG00005123001	-2.77813	1.62993	0.0174664	0.997069
GSONMG00048389001	2.66852	1.63168	0.0174664	0.997069	K23480	ZNF362_384, LIN-29; zinc finger protein 362/384
GSONMG00018154001	-1.57944	5.11514	0.0174751	0.997069	K09486	HYOU1; hypoxia up-regulated 1
GSONMG00016736001	-1.92081	3.08182	0.0174864	0.997069
GSONMG00053786001	-1.85714	3.01813	0.0177485	1	K11153	RDH12; retinol dehydrogenase 12 [EC:1.1.1.300]
GSONMG00054485001	1.92319	2.92227	0.0180302	1
GSONMG00009495001	1.49839	7.71575	0.0183318	1	K13822	HBA; hemoglobin subunit alpha
GSONMG00012317001	-2.06983	2.70237	0.0186493	1	K07998	MMP19, MMP18; matrix metalloproteinase-19 (RASI) [EC:3.4.24.-]
GSONMG00076196001	1.96539	2.72492	0.0186493	1	K00288	MTHFD; methylenetetrahydrofolate dehydrogenase (NADP+) / methenyltetrahydrofolate cyclohydrolase / formyltetrahydrofolate synthetase [EC:1.5.1.5 3.5.4.9 6.3.4.3]
GSONMG00058837001	-1.94452	2.7061	0.0186493	1	K11457	PHC2, EDR2; polyhomeotic-like protein 2
GSONMG00012252001	1.67596	3.86538	0.0188683	1	K15110	SLC25A21, ODC; solute carrier family 25 (mitochondrial 2-oxodicarboxylate transporter), member 21
GSONMG00066464001	-1.62031	4.08495	0.0188796	1	K08057	CALR; calreticulin
GSONMG00027018001	1.78	3.23131	0.0189428	1
GSONMG00037344001	1.97616	2.61525	0.0189778	1	K17398	DNMT3A; DNA (cytosine-5)-methyltransferase 3A [EC:2.1.1.37]
GSONMG00018507001	1.96243	2.6244	0.0189778	1
GSONMG00035957001	1.76368	3.54126	0.0191053	1
GSONMG00005125001	1.62143	4.52227	0.0191664	1	K05017	CLCNKA; chloride channel Ka
GSONMG00058807001	1.51247	6.17305	0.0191789	1	K14683	SLC34A, NPT, nptA; solute carrier family 34 (sodium-dependent phosphate cotransporter)
GSONMG00019714001	2.62717	1.87826	0.0192141	1
GSONMG00001060001	2.52521	1.84611	0.0192141	1
GSONMG00023223001	-2.49183	1.84858	0.0192141	1	K05149	TNFRSF12A, FN14, TWEAKR, CD266; tumor necrosis factor receptor superfamily member 12A
GSONMG00065666001	1.58714	4.63583	0.0192765	1
GSONMG00030314001	-2.22703	2.48412	0.0193025	1	K15455	DPH3, KTI11; diphthamide biosynthesis protein 3
GSONMG00031624001	2.03914	2.46778	0.0193025	1
GSONMG00021522001	1.90896	3.13753	0.0193079	1
GSONMG00033631001	1.5314	5.63533	0.0193974	1
GSONMG00014518001	1.79648	3.49655	0.0194324	1	K14754	MX; interferon-induced GTP-binding protein Mx
GSONMG00005276001	-1.74916	3.49761	0.0194324	1	K05699	ACTN1_4; actinin alpha 1/4
GSONMG00043751001	-1.74273	3.49564	0.0194324	1	K16729	CHORDC1, CHP1; cysteine and histidine-rich domain-containing protein 1
GSONMG00054221001	-2.17371	2.37017	0.0195936	1
GSONMG00054194001	-1.52029	5.64804	0.0196983	1	K01059	LPL; lipoprotein lipase [EC:3.1.1.34]
GSONMG00043132001	1.87138	3.08362	0.0197109	1
GSONMG00036972001	1.53854	5.07446	0.0197588	1
GSONMG00051136001	2.42099	2.01986	0.0197593	1	K01530	E7.6.2.1; phospholipid-translocating ATPase [EC:7.6.2.1]
GSONMG00031688001	2.36757	2.0491	0.0197593	1
GSONMG00016023001	-2.36521	2.01483	0.0197593	1
GSONMG00053334001	-2.30704	2.01479	0.0197593	1
GSONMG00058083001	2.51094	2.18264	0.0197894	1	K10033	CXCL14, SCYB14; C-X-C motif chemokine 14
GSONMG00039054001	2.47289	2.16771	0.0197894	1
GSONMG00040569001	-2.34262	2.18939	0.0197894	1	K09040	NFE2L1_3; nuclear factor erythroid 2-related factor 1/3
GSONMG00077640001	-2.32286	2.18972	0.0197894	1	K03990	C3; complement component 3
GSONMG00057400001	-2.31951	2.2051	0.0197894	1
GSONMG00018288001	2.30836	2.17885	0.0197894	1
GSONMG00064918001	2.27242	2.20718	0.0197894	1	K04362	FGFR1, CD331; fibroblast growth factor receptor 1 [EC:2.7.10.1]
GSONMG00074665001	-2.19227	2.20791	0.0197894	1
GSONMG00015077001	-2.13153	2.20753	0.0197894	1
GSONMG00081439001	1.51261	5.90118	0.0200674	1	K01077	E3.1.3.1, phoA, phoB; alkaline phosphatase [EC:3.1.3.1]
GSONMG00066734001	4.56732	1.34705	0.0201373	1
GSONMG00067294001	-4.56416	1.33574	0.0201373	1
GSONMG00025673001	4.55606	1.34288	0.0201373	1
GSONMG00062998001	-4.55305	1.33103	0.0201373	1
GSONMG00036044001	-4.5349	1.32552	0.0201373	1	K05759	PFN; profilin
GSONMG00049307001	-4.5349	1.32552	0.0201373	1
GSONMG00017698001	4.52812	1.33432	0.0201373	1	K07531	RND1; Rho family GTPase 1
GSONMG00045149001	4.52812	1.33432	0.0201373	1
GSONMG00000918001	4.52751	1.33244	0.0201373	1
GSONMG00025442001	4.52735	1.33263	0.0201373	1	K14958	KSR1; kinase suppressor of Ras 1
GSONMG00012141001	4.52726	1.33	0.0201373	1
GSONMG00040841001	-4.52454	1.31921	0.0201373	1
GSONMG00009449001	-4.5143	1.31454	0.0201373	1	K11151	RDH10; retinol dehydrogenase 10 [EC:1.1.1.-]
GSONMG00043906001	-4.5143	1.31454	0.0201373	1
GSONMG00009772001	4.51034	1.32683	0.0201373	1	K15626	NUPR1, COM1; nuclear protein, 1
GSONMG00073607001	4.5095	1.32487	0.0201373	1	K14411	MSI; RNA-binding protein Musashi
GSONMG00064758001	4.50812	1.32225	0.0201373	1	K10694	ZNRF1_2; E3 ubiquitin-protein ligase ZNRF1/2 [EC:2.3.2.27]
GSONMG00009202001	4.50144	1.32207	0.0201373	1
GSONMG00012804001	4.50144	1.32207	0.0201373	1
GSONMG00062444001	-4.49466	1.30587	0.0201373	1
GSONMG00028749001	4.49399	1.31755	0.0201373	1	K04345	PKA; protein kinase A [EC:2.7.11.11]
GSONMG00071789001	-4.49049	1.30663	0.0201373	1	K10244	ELOVL5; elongation of very long chain fatty acids protein 5 [EC:2.3.1.199]
GSONMG00017102001	-4.48684	1.30331	0.0201373	1
GSONMG00046593001	4.48548	1.31217	0.0201373	1	K07766	E3.6.1.52; diphosphoinositol-polyphosphate diphosphatase [EC:3.6.1.52]
GSONMG00026749001	-4.47692	1.29973	0.0201373	1	K08019	RAPGEF5; Rap guanine nucleotide exchange factor 5
GSONMG00033085001	4.47413	1.31173	0.0201373	1
GSONMG00021405001	4.47047	1.30854	0.0201373	1
GSONMG00041220001	4.4696	1.30814	0.0201373	1
GSONMG00007191001	-4.4665	1.29582	0.0201373	1	K17988	TECPR1; tectonin beta-propeller repeat-containing protein 1
GSONMG00019229001	4.45939	1.30565	0.0201373	1
GSONMG00021148001	4.45939	1.30565	0.0201373	1	K11271	DSCC1, DCC1; sister chromatid cohesion protein DCC1
GSONMG00004110001	-4.45738	1.29296	0.0201373	1	K01830	PTGDS; prostaglandin-H2 D-isomerase [EC:5.3.99.2]
GSONMG00040821001	-4.45525	1.29017	0.0201373	1
GSONMG00053252001	-4.4546	1.29211	0.0201373	1
GSONMG00041440001	4.45197	1.3026	0.0201373	1
GSONMG00068530001	4.45176	1.29849	0.0201373	1
GSONMG00036534001	-4.44952	1.28906	0.0201373	1	K13403	MTHFD2; methylenetetrahydrofolate dehydrogenase(NAD+) / 5,10-methenyltetrahydrofolate cyclohydrolase [EC:1.5.1.15 3.5.4.9]
GSONMG00019451001	4.43992	1.29263	0.0201373	1
GSONMG00024755001	4.43992	1.29263	0.0201373	1
GSONMG00032993001	4.43992	1.29263	0.0201373	1
GSONMG00061304001	4.43647	1.29213	0.0201373	1
GSONMG00081977001	4.43647	1.29213	0.0201373	1
GSONMG00058292001	-4.43001	1.28209	0.0201373	1
GSONMG00035606001	-4.42912	1.27814	0.0201373	1	K07826	GNG2; guanine nucleotide-binding protein G(I)/G(S)/G(O) subunit gamma-2
GSONMG00058576001	-4.42375	1.27845	0.0201373	1	K10396	KIF5; kinesin family member 5
GSONMG00032762001	-4.42294	1.27691	0.0201373	1
GSONMG00037370001	4.42031	1.28797	0.0201373	1
GSONMG00001002001	-4.4166	1.27667	0.0201373	1
GSONMG00051697001	4.4079	1.27939	0.0201373	1
GSONMG00029935001	-4.40567	1.2699	0.0201373	1
GSONMG00007387001	-4.40501	1.27013	0.0201373	1	K06556	CD200; CD200 antigen
GSONMG00037777001	-4.40501	1.27201	0.0201373	1
GSONMG00020724001	-4.40387	1.26991	0.0201373	1
GSONMG00079758001	4.40331	1.28115	0.0201373	1
GSONMG00077900001	4.39862	1.27786	0.0201373	1
GSONMG00030672001	4.39316	1.27874	0.0201373	1
GSONMG00027896001	4.36187	1.26628	0.0201373	1
GSONMG00058054001	4.36187	1.26628	0.0201373	1
GSONMG00060554001	4.36187	1.26628	0.0201373	1	K04883	KCNAB2; potassium voltage-gated channel Shaker-related subfamily A, beta member 2
GSONMG00076716001	-3.4804	1.3355	0.0201373	1	K09485	HSP110; heat shock protein 110kDa
GSONMG00028992001	-3.32587	1.30247	0.0201373	1	K10326	ASB4; ankyrin repeat and SOCS box protein 4
GSONMG00070248001	1.89792	2.96979	0.0201572	1	K10408	DNAH; dynein heavy chain, axonemal
GSONMG00034433001	1.59144	4.36153	0.0201798	1	K01099	INPP5B_F; inositol polyphosphate 5-phosphatase INPP5B/F [EC:3.1.3.36]
GSONMG00068494001	1.53428	5.14398	0.0203609	1	K15743	CES3_5; carboxylesterase 3/5 [EC:3.1.1.1]
GSONMG00026084001	1.85982	2.90052	0.0206529	1	K07426	CYP4B1; cytochrome P450 family 4 subfamily B polypeptide 1 [EC:1.14.14.1]
GSONMG00022085001	-1.4655	8.06026	0.0207264	1	K08054	CANX; calnexin
GSONMG00038883001	-1.71777	3.53575	0.0208166	1	K01953	asnB, ASNS; asparagine synthase (glutamine-hydrolysing) [EC:6.3.5.4]
GSONMG00042155001	1.5462	5.13475	0.0209403	1	K12040	SLC9A3, NHE3; solute carrier family 9 (sodium/hydrogen exchanger), member 3
GSONMG00035049001	1.47426	7.07189	0.0209403	1	K06856	IGH; immunoglobulin heavy chain
GSONMG00063623001	-1.79336	3.2102	0.0211003	1
GSONMG00062707001	-1.47983	6.46801	0.0211642	1	K22556	MANF, ARMET; mesencephalic astrocyte-derived neurotrophic factor
GSONMG00044023001	2.01705	2.78627	0.0212046	1	K09209	KLF10_11, TIEG; krueppel-like factor 10/11
GSONMG00030850001	1.93442	2.79975	0.0212046	1	K09575	FKBP9_10; FK506-binding protein 9/10 [EC:5.2.1.8]
GSONMG00027856001	1.84288	2.81944	0.0212046	1
GSONMG00062620001	-1.85065	3.12656	0.0216373	1	K12328	PPP1R14A, CPI17; protein phosphatase 1 regulatory subunit 14A
GSONMG00082823001	1.67813	3.82777	0.0216607	1	K14158	SLC5A1, SGLT1; solute carrier family 5 (sodium/glucose cotransporter), member 1
GSONMG00060185001	1.91782	2.67939	0.0218191	1
GSONMG00024158001	1.89701	2.70329	0.0218191	1
GSONMG00005919001	-1.84885	2.69793	0.0218191	1
GSONMG00058318001	-1.84851	2.69026	0.0218191	1
GSONMG00029838001	-1.55787	4.76868	0.0220289	1	K09507	DNAJB1; DnaJ homolog subfamily B member 1
GSONMG00023382001	1.46811	6.6887	0.0222388	1
GSONMG00057193001	-1.4543	7.13824	0.0222688	1	K08752	FABP3; fatty acid-binding protein 3, muscle and heart
GSONMG00012025001	-1.52602	5.1108	0.0223339	1	K03368	SIAT4B; beta-galactoside alpha-2,3-sialyltransferase (sialyltransferase 4B) [EC:2.4.99.4]
GSONMG00004311001	1.60543	4.1955	0.02239	1	K15116	SLC25A33_36, RIM2; solute carrier family 25, member 33/36
GSONMG00047089001	1.67041	3.73121	0.0225116	1	K04659	THBS2S; thrombospondin 2/3/4/5
GSONMG00005672001	-1.59296	4.17269	0.0227421	1
GSONMG00063938001	1.44966	7.52213	0.0227924	1	K20004	TMEM27; collectrin
GSONMG00065177001	-1.59735	4.00474	0.0229605	1	K13811	PAPSS; 3 -phosphoadenosine 5 -phosphosulfate synthase [EC:2.7.7.4 2.7.1.25]
GSONMG00036952001	-1.48564	5.49002	0.0229896	1	K05853	ATP2A; P-type Ca2+ transporter type 2A [EC:7.2.2.10]
GSONMG00082129001	2.10438	2.43251	0.0232546	1
GSONMG00043763001	-2.03488	2.45315	0.0232546	1	K21958	FAM20C; extracellular serine/threonine protein kinase FAM20C [EC:2.7.11.1]
GSONMG00028508001	-1.58915	3.96661	0.0233888	1	K18161	NDUFAF4; NADH dehydrogenase [ubiquinone] 1 alpha subcomplex assembly factor 4
GSONMG00024423001	1.48302	5.61284	0.0235782	1
GSONMG00025132001	1.93703	2.84009	0.0236852	1	K05929	E2.1.1.103, NMT; phosphoethanolamine N-methyltransferase [EC:2.1.1.103]
GSONMG00012324001	-1.4656	5.99934	0.0237773	1	K02138	ATPeF0D, ATP5H, ATP7; F-type H+-transporting ATPase subunit d
GSONMG00068249001	-2.09457	2.29141	0.0240673	1	K11146	DHRS3; short-chain dehydrogenase/reductase 3 [EC:1.1.1.300]
GSONMG00063791001	2.07721	2.32202	0.0240673	1
GSONMG00067674001	2.07712	2.3211	0.0240673	1
GSONMG00019906001	2.07669	2.29474	0.0240673	1	K07763	MMP14; matrix metalloproteinase-14 (membrane-inserted) [EC:3.4.24.80]
GSONMG00077490001	-1.68697	3.57786	0.0241053	1	K00472	P4HA; prolyl 4-hydroxylase [EC:1.14.11.2]
GSONMG00049280001	1.44225	6.46558	0.024489	1	K02738	PSMB6; 20S proteasome subunit beta 1 [EC:3.4.25.1]
GSONMG00063412001	1.78765	2.79792	0.0245619	1
GSONMG00073041001	1.72738	3.31337	0.0245764	1
GSONMG00037077001	-1.64597	3.51485	0.0247471	1	K06467	CD22, SIGLEC2; CD22 antigen
GSONMG00066750001	-1.44448	6.40628	0.0248715	1
GSONMG00076316001	-2.12884	2.14282	0.0249021	1
GSONMG00009856001	2.09184	2.15579	0.0249021	1
GSONMG00039491001	-1.49508	5.03485	0.0250694	1	K01858	INO1, ISYNA1; myo-inositol-1-phosphate synthase [EC:5.5.1.4]
GSONMG00030955001	-3.46125	1.54308	0.0251056	1	K07374	TUBA; tubulin alpha
GSONMG00063657001	-3.35089	1.55477	0.0251056	1	K00511	SQLE, ERG1; squalene monooxygenase [EC:1.14.14.17]
GSONMG00050966001	3.15969	1.56938	0.0251056	1
GSONMG00056169001	3.13733	1.56907	0.0251056	1	K08664	PRSS8; prostasin [EC:3.4.21.-]
GSONMG00060668001	-3.12372	1.57393	0.0251056	1	K15117	SLC25A34_35, OAC1; solute carrier family 25, member 34/35
GSONMG00013063001	-3.02596	1.57635	0.0251056	1
GSONMG00014279001	-2.93973	1.56102	0.0251056	1
GSONMG00029574001	2.87242	1.56153	0.0251056	1
GSONMG00074408001	-2.73254	1.58224	0.0251056	1	K18047	STYXL1, DUSP24, MKSTYX; serine/threonine/tyrosine-interacting-like protein 1
GSONMG00076038001	-2.64287	1.60769	0.0251056	1	K20909	ANTXR; anthrax toxin receptor
GSONMG00028841001	-1.43408	6.56532	0.025252	1	K09553	STIP1; stress-induced-phosphoprotein 1
GSONMG00020938001	1.75783	3.22987	0.0253573	1	K01513	ENPP1_3, CD203; ectonucleotide pyrophosphatase/phosphodiesterase family member 1/3 [EC:3.1.4.1 3.6.1.9]
GSONMG00013437001	1.71577	3.24906	0.0253573	1	K00488	CYP27A1; cholestanetriol 26-monooxygenase [EC:1.14.15.15]
GSONMG00031617001	1.69278	3.24524	0.0253573	1	K14943	MBNL; muscleblind
GSONMG00039316001	-1.67177	3.26597	0.0253573	1
GSONMG00042492001	-1.45898	5.53376	0.0254309	1	K09517	DNAJB11; DnaJ homolog subfamily B member 11
GSONMG00007457001	1.66718	3.44353	0.025459	1	K00497	CYP11B1; steroid 11beta-monooxygenase [EC:1.14.15.4]
GSONMG00038090001	1.58377	3.89997	0.0254676	1
GSONMG00081750001	-1.48307	5.05038	0.0255611	1
GSONMG00059389001	-2.04247	2.63418	0.0255685	1
GSONMG00068876001	-2.00931	2.64549	0.0255685	1	K05046	SLC6A13, GAT2; solute carrier family 6 (neurotransmitter transporter, GABA) member 13
GSONMG00062184001	1.90269	2.67641	0.0255685	1
GSONMG00076585001	2.54292	1.95292	0.0256492	1
GSONMG00074696001	2.48516	1.98031	0.0256492	1	K00522	FTH1; ferritin heavy chain [EC:1.16.3.2]
GSONMG00009542001	-2.44853	1.97407	0.0256492	1
GSONMG00038205001	-2.31666	1.97969	0.0256492	1
GSONMG00074009001	2.22442	1.98514	0.0256492	1
GSONMG00002128001	-1.51074	4.41904	0.0256979	1
GSONMG00027548001	-3.04095	1.77944	0.0260065	1	K06534	MCAM, CD146; melanoma cell adhesion molecule
GSONMG00033232001	-2.82019	1.77258	0.0260065	1
GSONMG00037129001	-2.74068	1.75723	0.0260065	1
GSONMG00052430001	-2.71104	1.76068	0.0260065	1
GSONMG00022401001	2.66606	1.78745	0.0260065	1
GSONMG00031965001	2.57183	1.80906	0.0260065	1	K17986	FUNDC1; FUN14 domain-containing protein 1
GSONMG00054481001	2.55937	1.81337	0.0260065	1
GSONMG00072211001	2.41852	1.80158	0.0260065	1
GSONMG00075807001	2.38809	1.80259	0.0260065	1	K22369	EPHX4; epoxide hydrolase 4 [EC:3.3.-.-]
GSONMG00035213001	-2.33337	1.80903	0.0260065	1	K05460	HGF; hepatocyte growth factor
GSONMG00079334001	-1.66367	3.38145	0.0262529	1	K14439	SMARCAD1; SWI/SNF-related matrix-associated actin-dependent regulator of chromatin subfamily A containing DEAD/H box 1 [EC:3.6.4.12]
GSONMG00066061001	1.50911	4.44761	0.0264618	1
GSONMG00023357001	1.40006	8.50465	0.0266834	1
GSONMG00007663001	2.00897	2.51758	0.0267309	1
GSONMG00026348001	1.95909	2.55181	0.0267309	1	K12012	TRIM35; tripartite motif-containing protein 35
GSONMG00007915001	-1.94353	2.5341	0.0267309	1
GSONMG00049633001	1.54417	4.02647	0.0270177	1	K18041	PTP4A; protein tyrosine phosphatase type IVA [EC:3.1.3.48]
GSONMG00067744001	-1.51934	4.36569	0.0273865	1	K09573	FKBP7; FK506-binding protein 7 [EC:5.2.1.8]
GSONMG00016916001	1.38564	10.1354	0.0276162	1	K06505	CD74, DHLAG; CD74 antigen
GSONMG00033564001	1.50611	4.42509	0.0276856	1
GSONMG00007872001	-1.49436	4.56734	0.0277654	1	K11160	DGAT2; diacylglycerol O-acyltransferase 2 [EC:2.3.1.20 2.3.1.75]
GSONMG00043526001	1.65453	3.42207	0.0278856	1
GSONMG00065998001	1.45612	4.9317	0.0279105	1
GSONMG00057182001	-2.12169	2.39221	0.0280796	1
GSONMG00068065001	2.02941	2.38899	0.0280796	1
GSONMG00042737001	1.98456	2.41426	0.0280796	1
GSONMG00079581001	1.97848	2.39453	0.0280796	1
GSONMG00039990001	1.72788	3.22337	0.0281483	1
GSONMG00068118001	-1.64313	3.23782	0.0281483	1	K06580	SLC42A, RHAG, RHBG, RHCG, CD241; ammonium transporter Rh
GSONMG00019119001	1.51199	4.38877	0.0281833	1
GSONMG00053079001	-1.47556	4.4052	0.0281833	1
GSONMG00016512001	-1.53922	3.93011	0.0283213	1	K16061	BIRC7_8; baculoviral IAP repeat-containing protein 7/8
GSONMG00076602001	-1.41739	6.05481	0.0283441	1	K00121	frmA, ADH5, adhC; S-(hydroxymethyl)glutathione dehydrogenase / alcohol dehydrogenase [EC:1.1.1.284 1.1.1.1]
GSONMG00012172001	1.76104	2.99544	0.0283871	1	K10393	KIF2_24, MCAK; kinesin family member 2/24
GSONMG00065467001	1.72223	3.02892	0.0283871	1
GSONMG00001448001	-1.75317	2.76149	0.0284895	1
GSONMG00038044001	-1.55957	4.00817	0.0287024	1
GSONMG00057344001	-1.61701	3.37674	0.0288772	1	K00599	METTL6; methyltransferase-like protein 6 [EC:2.1.1.-]
GSONMG00032769001	-1.40528	6.30142	0.0289537	1
GSONMG00025300001	-1.56387	3.65332	0.0290279	1	K03245	EIF3J; translation initiation factor 3 subunit J
GSONMG00042872001	-1.51609	4.09133	0.0290431	1
GSONMG00039563001	1.3724	10.1078	0.0290817	1
GSONMG00064157001	1.44534	5.25892	0.0293003	1	K07190	PHKA_B; phosphorylase kinase alpha/beta subunit
GSONMG00036382001	1.40281	6.30019	0.0293119	1	K06856	IGH; immunoglobulin heavy chain
GSONMG00054981001	1.51582	4.15632	0.0293493	1	K23445	CASQ2; calsequestrin 2
GSONMG00062239001	-1.42716	5.57091	0.029451	1	K05546	GANAB; mannosyl-oligosaccharide alpha-1,3-glucosidase [EC:3.2.1.207]
GSONMG00017476001	-1.44605	5.11989	0.0295694	1
GSONMG00019061001	2.19562	2.25126	0.0296454	1
GSONMG00077201001	-2.15081	2.25555	0.0296454	1
GSONMG00028481001	-2.12901	2.2707	0.0296454	1
GSONMG00058010001	2.11309	2.2466	0.0296454	1	K13195	CIRBP; cold-inducible RNA-binding protein
GSONMG00018683001	2.07502	2.26685	0.0296454	1
GSONMG00069851001	-2.01585	2.25466	0.0296454	1
GSONMG00005619001	1.9622	2.28687	0.0296454	1	K09209	KLF10_11, TIEG; krueppel-like factor 10/11
GSONMG00023787001	1.58079	3.81528	0.0298631	1
GSONMG00039313001	-1.54638	3.84108	0.0298631	1	K00078	DHDH; dihydrodiol dehydrogenase / D-xylose 1-dehydrogenase (NADP) [EC:1.3.1.20 1.1.1.179]
GSONMG00014454001	-1.54458	3.82987	0.0298631	1	K09583	PDIA5; protein disulfide-isomerase A5 [EC:5.3.4.1]
GSONMG00046929001	-1.90528	2.63576	0.0300095	1	K06087	CLDN; claudin
GSONMG00056776001	-1.85258	2.61886	0.0300095	1
GSONMG00054073001	-1.51453	4.1177	0.0300293	1
GSONMG00053430001	1.49783	4.35308	0.0301065	1
GSONMG00043936001	-1.41064	5.66967	0.0303837	1	K20526	TAGLN; transgelin
GSONMG00035051001	1.41384	5.60784	0.0304854	1	K06856	IGH; immunoglobulin heavy chain
GSONMG00054328001	1.76812	3.0759	0.0306007	1	K13141	INTS4; integrator complex subunit 4
GSONMG00074575001	1.695	3.08503	0.0306007	1	K11154	RDH16; retinol dehydrogenase 16 [EC:1.1.1.-]
GSONMG00019455001	1.54508	4.06893	0.0307625	1	K01122	ENPP2; ectonucleotide pyrophosphatase/phosphodiesterase family member 2 [EC:3.1.4.39]
GSONMG00057289001	1.36105	8.2809	0.0310029	1	K02165	DKK; dickkopf
GSONMG00000388001	-1.54417	3.87085	0.0310517	1	K01749	hemC, HMBS; hydroxymethylbilane synthase [EC:2.5.1.61]
GSONMG00044073001	1.49406	4.43499	0.0311008	1	K00846	KHK; ketohexokinase [EC:2.7.1.3]
GSONMG00065984001	-1.50073	4.21346	0.031209	1	K09040	NFE2L1_3; nuclear factor erythroid 2-related factor 1/3
GSONMG00006072001	1.85881	2.78719	0.0312611	1	K14208	XPNPEP2; Xaa-Pro aminopeptidase 2 [EC:3.4.11.9]
GSONMG00015283001	1.79703	2.82539	0.0312611	1
GSONMG00043136001	1.75835	2.8255	0.0312611	1
GSONMG00007712001	1.72002	2.80719	0.0312611	1
GSONMG00011964001	1.66102	3.21286	0.0312669	1	K08574	CAPN5; calpain-5 [EC:3.4.22.-]
GSONMG00037724001	1.60685	3.21555	0.0312669	1	K04794	PTH2; peptidyl-tRNA hydrolase, PTH2 family [EC:3.1.1.29]
GSONMG00030726001	-1.53353	3.95698	0.0313197	1
GSONMG00054466001	2.3015	2.10801	0.0314475	1
GSONMG00081805001	-2.22745	2.09803	0.0314475	1	K13644	CEPT1; choline/ethanolamine phosphotransferase [EC:2.7.8.1 2.7.8.2]
GSONMG00039719001	2.19858	2.09108	0.0314475	1
GSONMG00011670001	-2.10019	2.12442	0.0314475	1
GSONMG00009838001	-2.07028	2.10179	0.0314475	1
GSONMG00018491001	2.06154	2.10903	0.0314475	1
GSONMG00041956001	-2.0486	2.09636	0.0314475	1	K16833	PPP1R2, IPP2; protein phosphatase inhibitor 2
GSONMG00047398001	2.04046	2.10787	0.0314475	1	K13755	PDE1; calcium/calmodulin-dependent 3 ,5 -cyclic nucleotide phosphodiesterase [EC:3.1.4.17]
GSONMG00008011001	-2.03193	2.13217	0.0314475	1	K12489	ACAP; Arf-GAP with coiled-coil, ANK repeat and PH domain-containing protein
GSONMG00069587001	-1.99663	2.11909	0.0314475	1	K08370	CYBRD1, Dcytb; cytochrome b reductase 1 [EC:7.2.1.3]
GSONMG00008810001	1.35428	8.64525	0.0316121	1	K13822	HBA; hemoglobin subunit alpha
GSONMG00077886001	-1.41412	5.41679	0.0316428	1	K03257	EIF4A; translation initiation factor 4A
GSONMG00041213001	-1.54904	3.73637	0.0317121	1	K05450	PDGFC_D; platelet derived growth factor C/D
GSONMG00035778001	-1.4604	4.40941	0.0317297	1	K00432	gpx, btuE, bsaA; glutathione peroxidase [EC:1.11.1.9]
GSONMG00060871001	-1.35302	8.65683	0.0317895	1	K09497	CCT5; T-complex protein 1 subunit epsilon
GSONMG00070252001	1.52305	3.82085	0.0319819	1
GSONMG00025456001	1.63771	3.43798	0.0321867	1	K01367	CAPN1; calpain-1 [EC:3.4.22.52]
GSONMG00047553001	1.59779	3.45275	0.0321867	1	K02158	BAD; Bcl-2-antagonist of cell death
GSONMG00021429001	1.40205	5.54113	0.0322572	1
GSONMG00065552001	-1.37804	6.12581	0.0325009	1	K05625	TGM2; transglutaminase 2 [EC:2.3.2.13]
GSONMG00045287001	-4.40021	1.26684	0.0325252	1
GSONMG00024957001	-4.39804	1.26686	0.0325252	1
GSONMG00009231001	-4.3899	1.26352	0.0325252	1
GSONMG00016315001	-4.3899	1.26352	0.0325252	1
GSONMG00027361001	-4.38618	1.26203	0.0325252	1
GSONMG00069674001	-4.38402	1.26244	0.0325252	1	K00757	udp, UPP; uridine phosphorylase [EC:2.4.2.3]
GSONMG00021998001	4.3818	1.27092	0.0325252	1	K19947	MICAL; F-actin monooxygenase [EC:1.14.13.225]
GSONMG00025359001	4.37843	1.27077	0.0325252	1	K19899	GP2; pancreatic secretory granule membrane major glycoprotein GP2
GSONMG00060805001	4.36824	1.2637	0.0325252	1	K11964	PELI; pellino [EC:2.3.2.27]
GSONMG00057512001	4.36822	1.26425	0.0325252	1
GSONMG00052899001	4.3658	1.2639	0.0325252	1
GSONMG00081665001	-4.35115	1.24833	0.0325252	1
GSONMG00073869001	-4.34756	1.24598	0.0325252	1	K23770
GSONMG00012644001	-4.34362	1.24768	0.0325252	1
GSONMG00029687001	4.33797	1.25687	0.0325252	1
GSONMG00047520001	4.33382	1.25389	0.0325252	1
GSONMG00003500001	4.32991	1.25371	0.0325252	1	K09680	PANK1_2_3, CAB1, coaW; type II pantothenate kinase [EC:2.7.1.33]
GSONMG00011354001	4.32991	1.25371	0.0325252	1	K04714	SGMS; shingomyelin synthase [EC:2.7.8.27]
GSONMG00030240001	4.32991	1.25371	0.0325252	1
GSONMG00066598001	4.329	1.25204	0.0325252	1
GSONMG00005645001	4.32667	1.24908	0.0325252	1
GSONMG00051506001	-4.32532	1.2379	0.0325252	1
GSONMG00079026001	-4.32532	1.2379	0.0325252	1
GSONMG00000435001	4.32181	1.24464	0.0325252	1
GSONMG00060804001	4.32181	1.24464	0.0325252	1
GSONMG00077965001	4.32181	1.24464	0.0325252	1
GSONMG00046572001	-4.3205	1.23805	0.0325252	1
GSONMG00069450001	4.32049	1.24664	0.0325252	1
GSONMG00010721001	-4.32015	1.23673	0.0325252	1	K23593	A2ML; alpha-2-macroglobulin-like protein
GSONMG00030564001	-4.31499	1.23479	0.0325252	1	K09542	CRYAB; crystallin, alpha B
GSONMG00051985001	4.31367	1.24552	0.0325252	1	K14717	SLC39A11, ZIP11; solute carrier family 39 (zinc transporter), member 11
GSONMG00000156001	4.30716	1.24352	0.0325252	1
GSONMG00065826001	-4.30469	1.23258	0.0325252	1
GSONMG00001020001	4.29666	1.23782	0.0325252	1	K02366	EXT1; glucuronyl/N-acetylglucosaminyl transferase EXT1 [EC:2.4.1.224 2.4.1.225]
GSONMG00071968001	4.28482	1.23626	0.0325252	1
GSONMG00019676001	-4.28378	1.22457	0.0325252	1
GSONMG00029164001	-4.28378	1.22457	0.0325252	1
GSONMG00030205001	-4.28378	1.22457	0.0325252	1
GSONMG00065679001	-4.28378	1.22457	0.0325252	1
GSONMG00052287001	-4.27988	1.22157	0.0325252	1
GSONMG00010302001	-4.27533	1.22135	0.0325252	1
GSONMG00013396001	4.2645	1.2222	0.0325252	1
GSONMG00061333001	4.2645	1.2222	0.0325252	1
GSONMG00070060001	4.2645	1.2222	0.0325252	1
GSONMG00051732001	-4.26443	1.21483	0.0325252	1	K08758	APOA2; apolipoprotein A-II
GSONMG00054695001	-4.26245	1.21392	0.0325252	1
GSONMG00043840001	-4.26043	1.21571	0.0325252	1	K10371	TNNI1; troponin I, slow skeletal muscle
GSONMG00017229001	4.25873	1.22267	0.0325252	1
GSONMG00014957001	4.25753	1.22585	0.0325252	1
GSONMG00065767001	4.25753	1.22585	0.0325252	1
GSONMG00075136001	4.25621	1.22366	0.0325252	1	K00488	CYP27A1; cholestanetriol 26-monooxygenase [EC:1.14.15.15]
GSONMG00025505001	-4.25253	1.21085	0.0325252	1	K00457	HPD, hppD; 4-hydroxyphenylpyruvate dioxygenase [EC:1.13.11.27]
GSONMG00003211001	4.24037	1.21346	0.0325252	1	K05054	MCHR2; melanin-concentrating hormone receptor 2
GSONMG00012890001	4.23689	1.21279	0.0325252	1
GSONMG00070451001	4.23689	1.21279	0.0325252	1
GSONMG00080302001	4.23689	1.21279	0.0325252	1
GSONMG00056054001	-4.23211	1.20225	0.0325252	1	K17822	DCUN1D1_2; DCN1-like protein 1/2
GSONMG00018614001	4.23188	1.21618	0.0325252	1
GSONMG00039640001	-4.22967	1.20045	0.0325252	1	K02908	RP-L30e, RPL30; large subunit ribosomal protein L30e
GSONMG00054120001	-4.22741	1.19932	0.0325252	1	K17259	CIB1; calcium and integrin-binding protein 1
GSONMG00046857001	-4.22579	1.20272	0.0325252	1	K24099
GSONMG00078888001	-4.22579	1.20272	0.0325252	1
GSONMG00037407001	4.21235	1.20508	0.0325252	1
GSONMG00000118001	-4.21038	1.197	0.0325252	1	K13072	CCL25; C-C motif chemokine 25
GSONMG00039397001	-4.21038	1.197	0.0325252	1
GSONMG00063609001	-4.19871	1.19174	0.0325252	1
GSONMG00018164001	4.19736	1.20182	0.0325252	1	K01490	AMPD; AMP deaminase [EC:3.5.4.6]
GSONMG00030207001	4.19414	1.19979	0.0325252	1
GSONMG00011111001	4.17922	1.19665	0.0325252	1
GSONMG00061172001	4.17922	1.19665	0.0325252	1
GSONMG00032574001	3.46736	1.29665	0.0325252	1	K24220	MYH1s; myosin heavy chain 1/2/3/4/8/13/7B/15
GSONMG00000734001	3.36844	1.23047	0.0325252	1	K02432	FZD1_7, fz; frizzled 1/7
GSONMG00007602001	1.41789	5.11675	0.0326464	1	K09864	AQP1; aquaporin-1
GSONMG00049838001	-1.50696	4.13297	0.0327444	1	K00799	GST, gst; glutathione S-transferase [EC:2.5.1.18]
GSONMG00071332001	-1.50935	3.77302	0.0330029	1
GSONMG00033761001	-1.37294	5.99801	0.0330149	1	K19012	LYVE1; lymphatic vessel endothelial hyaluronan receptor 1
GSONMG00011105001	1.81348	2.70688	0.0330894	1	K08789	MAST; microtubule-associated serine/threonine kinase [EC:2.7.11.1]
GSONMG00030938001	1.38222	5.94562	0.0332005	1
GSONMG00002414001	2.27067	1.90669	0.0334525	1
GSONMG00068615001	2.25914	1.91602	0.0334525	1	K21843	TTC7; tetratricopeptide repeat protein 7
GSONMG00009859001	2.20925	1.96873	0.0334525	1	K08132	COL12A; collagen type XII alpha
GSONMG00007338001	2.20268	1.92939	0.0334525	1	K17347	UPK1; uroplakin-1
GSONMG00009683001	2.11101	1.95416	0.0334525	1	K06449	CD2; T-cell surface glycoprotein CD2
GSONMG00053826001	1.40267	5.04236	0.0334783	1
GSONMG00082763001	1.40862	5.27378	0.0337453	1	K18592	GGT1_5, CD224; gamma-glutamyltranspeptidase / glutathione hydrolase / leukotriene-C4 hydrolase [EC:2.3.2.2 3.4.19.13 3.4.19.14]
GSONMG00005117001	-1.76552	2.87992	0.0338849	1	K00235	SDHB, SDH2; succinate dehydrogenase (ubiquinone) iron-sulfur subunit [EC:1.3.5.1]
GSONMG00026665001	-1.70392	2.89638	0.0338849	1
GSONMG00003275001	1.6965	2.877	0.0338849	1	K03901	F3, CD142; coagulation factor III (tissue factor)
GSONMG00062198001	-1.67175	2.91165	0.0338849	1	K16735	ITGB1BP2; integrin beta-1-binding protein 2
GSONMG00009520001	-1.99118	2.36662	0.0339821	1	K17527	ITLN; intelectin
GSONMG00051554001	1.96951	2.36082	0.0339821	1
GSONMG00051294001	-1.86477	2.37874	0.0339821	1
GSONMG00026276001	1.86162	2.41913	0.0339821	1	K13649	FOLR; folate receptor
GSONMG00043801001	1.78774	2.38767	0.0339821	1
GSONMG00069826001	1.3956	5.23228	0.0341287	1	K06236	COL1A; collagen type I alpha
GSONMG00058527001	-1.43414	4.58798	0.0341691	1	K08336	ATG12; ubiquitin-like protein ATG12
GSONMG00033737001	1.52697	3.80161	0.03426	1	K00830	AGXT; alanine-glyoxylate transaminase / serine-glyoxylate transaminase / serine-pyruvate transaminase [EC:2.6.1.44 2.6.1.45 2.6.1.51]
GSONMG00058073001	-1.3612	6.2191	0.0343953	1	K14001	SIL1, SLS1; nucleotide exchange factor SIL1
GSONMG00043301001	1.72261	3.03589	0.0344036	1
GSONMG00062435001	1.42706	4.60836	0.034869	1
GSONMG00047532001	1.3257	9.66677	0.0349181	1
GSONMG00005312001	-1.33951	7.21965	0.0349499	1	K09498	CCT6; T-complex protein 1 subunit zeta
GSONMG00036712001	1.34597	6.56739	0.035066	1	K06553	VPREB, CD179a; pre-B lymphocyte gene
GSONMG00080720001	-1.54814	3.44423	0.0351652	1	K00227	SC5DL, ERG3; Delta7-sterol 5-desaturase [EC:1.14.19.20]
GSONMG00070548001	1.88922	2.58557	0.035277	1	K09293	PAX8; paired box protein 8
GSONMG00072496001	-1.78598	2.59706	0.035277	1
GSONMG00004658001	1.53384	3.55846	0.0352869	1	K09524	DNAJC4; DnaJ homolog subfamily C member 4
GSONMG00039044001	-1.56665	3.64481	0.0353745	1
GSONMG00051085001	2.73123	1.69197	0.0354362	1
GSONMG00001579001	2.71791	1.74532	0.0354362	1
GSONMG00012587001	-2.6246	1.74271	0.0354362	1
GSONMG00082016001	-2.57736	1.72653	0.0354362	1	K03990	C3; complement component 3
GSONMG00045715001	2.54826	1.73143	0.0354362	1
GSONMG00030334001	2.53841	1.71308	0.0354362	1	K06589	ITGB6; integrin beta 6
GSONMG00057941001	2.50703	1.73137	0.0354362	1
GSONMG00021453001	2.34228	1.73745	0.0354362	1	K06237	COL4A; collagen type IV alpha
GSONMG00063171001	2.26543	1.76125	0.0354362	1	K16815	PNPLA8; calcium-independent phospholipase A2-gamma
GSONMG00060989001	2.23832	1.74451	0.0354362	1
GSONMG00046041001	1.51852	3.76393	0.035438	1
GSONMG00005463001	1.44414	4.41053	0.0355752	1	K14388	SLC5A8_12, SMCT; solute carrier family 5 (sodium-coupled monocarboxylate transporter), member 8/12
GSONMG00032092001	-1.3298	7.54747	0.0357806	1	K04078	groES, HSPE1; chaperonin GroES
GSONMG00002257001	-1.34968	6.09047	0.0358079	1	K01803	TPI, tpiA; triosephosphate isomerase (TIM) [EC:5.3.1.1]
GSONMG00056370001	-1.37305	5.3523	0.0358559	1
GSONMG00054460001	1.36686	5.68456	0.0360366	1
GSONMG00080269001	1.68795	2.96664	0.0363655	1
GSONMG00057571001	-1.68016	2.9523	0.0363655	1
GSONMG00054327001	1.6366	2.95792	0.0363655	1
GSONMG00054412001	-1.33952	6.6719	0.0363985	1	K00416	QCR6, UQCRH; ubiquinol-cytochrome c reductase subunit 6
GSONMG00023085001	-1.32482	7.34776	0.036417	1	K24335	CRELD; protein disulfide-isomerase [EC:5.3.4.1]
GSONMG00022285001	3.61601	1.46451	0.0364671	1
GSONMG00043848001	3.2067	1.4732	0.0364671	1	K17065	DNM1L; dynamin 1-like protein [EC:3.6.5.5]
GSONMG00077917001	-3.19897	1.46539	0.0364671	1
GSONMG00066323001	2.82247	1.49231	0.0364671	1
GSONMG00041119001	2.81162	1.50851	0.0364671	1	K16758	CCDC85B; coiled-coil domain-containing protein 85B
GSONMG00000157001	2.76539	1.53746	0.0364671	1
GSONMG00062349001	-2.71357	1.4862	0.0364671	1
GSONMG00013241001	-2.54347	1.53043	0.0364671	1	K10408	DNAH; dynein heavy chain, axonemal
GSONMG00023212001	1.46082	4.25153	0.0364779	1	K05070	IL2RG, CD132; interleukin 2 receptor gamma
GSONMG00054995001	1.467	4.04455	0.036597	1	K05673	ABCC4; ATP-binding cassette, subfamily C (CFTR/MRP), member 4
GSONMG00009293001	1.46393	4.0529	0.036597	1
GSONMG00069078001	-1.33554	6.63986	0.0366022	1	K17252	CLU; clusterin
GSONMG00036974001	-2.0449	2.2438	0.0366177	1	K09228	KRAB; KRAB domain-containing zinc finger protein
GSONMG00029500001	2.03889	2.22239	0.0366177	1
GSONMG00001553001	-2.03204	2.20954	0.0366177	1
GSONMG00061222001	2.01207	2.23722	0.0366177	1	K17398	DNMT3A; DNA (cytosine-5)-methyltransferase 3A [EC:2.1.1.37]
GSONMG00069315001	1.97622	2.22656	0.0366177	1	K01446	PGRP; peptidoglycan recognition protein
GSONMG00082028001	-1.95871	2.24648	0.0366177	1
GSONMG00054280001	-1.93041	2.24915	0.0366177	1	K03522	fixB, etfA; electron transfer flavoprotein alpha subunit
GSONMG00029979001	1.92304	2.21915	0.0366177	1
GSONMG00011389001	1.91607	2.22828	0.0366177	1	K15103	UCP2_3, SLC25A8_9; solute carrier family 25 (mitochondrial uncoupling protein), member 8/9
GSONMG00020522001	-1.81824	2.2505	0.0366177	1	K07945	ARL4; ADP-ribosylation factor-like protein 4
GSONMG00037049001	1.39683	4.94583	0.0366313	1
GSONMG00019075001	1.46663	3.88341	0.0366749	1	K18618	GAS7; growth arrest-specific protein 7
GSONMG00070250001	1.59231	3.25542	0.036696	1	K10408	DNAH; dynein heavy chain, axonemal
GSONMG00020221001	1.53691	3.60142	0.0367608	1	K07990	SH2D1A, SAP; SH2 domain protein 1A
GSONMG00050250001	-1.34896	6.04341	0.0368735	1
GSONMG00057302001	1.41378	4.6718	0.0369057	1
GSONMG00048920001	1.32863	6.67044	0.0370847	1	K08059	IFI30, GILT; interferon, gamma-inducible protein 30
GSONMG00046048001	1.34208	6.23775	0.0371077	1	K11093	SNRP70; U1 small nuclear ribonucleoprotein 70kDa
GSONMG00065468001	1.38372	5.00427	0.0371236	1
GSONMG00022122001	-1.32194	7.17835	0.0371928	1	K01915	glnA, GLUL; glutamine synthetase [EC:6.3.1.2]
GSONMG00065869001	-1.33056	6.40755	0.0372896	1	K08054	CANX; calnexin
GSONMG00017439001	1.31095	8.35035	0.0376359	1	K06505	CD74, DHLAG; CD74 antigen
GSONMG00073160001	1.92434	2.46873	0.0379338	1	K01469	OPLAH, OXP1, oplAH; 5-oxoprolinase (ATP-hydrolysing) [EC:3.5.2.9]
GSONMG00062903001	1.91798	2.44074	0.0379338	1	K08530	NR1C3, PPARG; peroxisome proliferator-activated receptor gamma
GSONMG00001937001	1.85432	2.47892	0.0379338	1
GSONMG00033023001	-1.80644	2.48111	0.0379338	1	K04235	F2RL2, PAR3; coagulation factor II (thrombin) receptor-like 2
GSONMG00024539001	-1.38923	4.4379	0.0380094	1
GSONMG00001408001	1.33971	5.94274	0.0381613	1
GSONMG00024708001	-1.33381	5.95064	0.0384328	1
GSONMG00019975001	-1.71698	2.7072	0.0384828	1
GSONMG00040900001	-1.43086	4.1796	0.0384915	1	K17859	CYP2Y; cytochrome P450 family 2 subfamily Y
GSONMG00006983001	1.31053	7.51615	0.0385728	1	K17854	CYP2K; cytochrome P450 family 2 subfamily K
GSONMG00022604001	1.35767	5.27121	0.0386248	1	K00856	E2.7.1.20, ADK; adenosine kinase [EC:2.7.1.20]
GSONMG00000929001	-1.46273	4.1008	0.038636	1	K08504	BET1; blocked early in transport 1
GSONMG00024262001	-1.59895	3.16754	0.0386525	1
GSONMG00054076001	-1.57189	3.18805	0.0386525	1	K09228	KRAB; KRAB domain-containing zinc finger protein
GSONMG00024255001	-1.30183	8.32343	0.0388622	1
GSONMG00040672001	1.46313	3.95995	0.0389618	1
GSONMG00066178001	1.42911	4.26824	0.0392482	1
GSONMG00020174001	1.41422	4.20934	0.039426	1	K05853	ATP2A; P-type Ca2+ transporter type 2A [EC:7.2.2.10]
GSONMG00028669001	2.22244	2.05491	0.0398535	1	K01251	E3.3.1.1, ahcY; adenosylhomocysteinase [EC:3.3.1.1]
GSONMG00030454001	2.21775	2.0516	0.0398535	1
GSONMG00042606001	2.21165	2.04557	0.0398535	1
GSONMG00033895001	1.94705	2.0763	0.0398535	1	K09317	EMX; homeobox protein EMX
GSONMG00059013001	-1.29303	8.69937	0.0398692	1	K19013	STAB2, HARE; stabilin-2
GSONMG00017883001	-1.31832	6.47875	0.0400125	1
GSONMG00047087001	1.55458	3.46682	0.0400551	1	K04659	THBS2S; thrombospondin 2/3/4/5
GSONMG00001346001	1.54368	3.46726	0.0400551	1	K06751	MHC1; MHC class I antigen
GSONMG00075929001	-1.51117	3.4799	0.0400551	1
GSONMG00058481001	1.49038	3.81976	0.0405883	1	K02914	RP-L34, MRPL34, rpmH; large subunit ribosomal protein L34
GSONMG00075104001	-1.47671	3.81582	0.0405883	1	K01425	glsA, GLS; glutaminase [EC:3.5.1.2]
GSONMG00063387001	1.55231	3.24548	0.0406226	1
GSONMG00050048001	-1.31669	6.26048	0.040624	1	K08288	PRKCSH; protein kinase C substrate 80K-H
GSONMG00080360001	-1.48128	3.73046	0.0408942	1	K07151	STT3; dolichyl-diphosphooligosaccharide---protein glycosyltransferase [EC:2.4.99.18]
GSONMG00005316001	1.47018	3.72464	0.0408942	1	K16756	CCDC64; coiled-coil domain-containing protein 64
GSONMG00066811001	-1.34918	5.0385	0.0409663	1	K22816	CNPY3_4; protein canopy 3/4
GSONMG00045583001	-1.29099	7.80259	0.0410456	1
GSONMG00063682001	-1.69402	2.91425	0.0412139	1	K23791	PHETA; sesquipedalian
GSONMG00002350001	1.68971	2.93628	0.0412139	1
GSONMG00054064001	1.91976	2.34159	0.0412164	1
GSONMG00048444001	1.89644	2.3593	0.0412164	1
GSONMG00022612001	-1.8459	2.32682	0.0412164	1
GSONMG00029478001	1.83751	2.34797	0.0412164	1	K05642	ABCA2; ATP-binding cassette, subfamily A (ABC1), member 2
GSONMG00082408001	1.82307	2.32496	0.0412164	1
GSONMG00064664001	-1.81577	2.36188	0.0412164	1
GSONMG00071551001	1.81493	2.35543	0.0412164	1	K05143	TNFRSF6B, DCR3; tumor necrosis factor receptor superfamily member 6B
GSONMG00056280001	1.50909	3.62122	0.0412332	1
GSONMG00047832001	-1.50084	3.6238	0.0412332	1
GSONMG00023285001	1.75742	2.76588	0.0414504	1	K04221	SSTR5; somatostatin receptor 5
GSONMG00077585001	1.71043	2.73975	0.0414504	1	K05849	SLC8A, NCX; solute carrier family 8 (sodium/calcium exchanger)
GSONMG00015536001	-1.37046	4.7682	0.0415123	1	K11508	CENPP; centromere protein P
GSONMG00004561001	1.76658	2.55471	0.0415324	1	K15596	CDK18, PCTK3; cyclin-dependent kinase 18 [EC:2.7.11.22]
GSONMG00042473001	-1.73851	2.57027	0.0415324	1
GSONMG00012341001	1.6945	2.58824	0.0415324	1	K13887	CORO2; coronin-2
GSONMG00009335001	-1.31772	5.91736	0.041602	1	K05625	TGM2; transglutaminase 2 [EC:2.3.2.13]
GSONMG00000301001	-1.48116	3.52205	0.0416098	1
GSONMG00066136001	1.47582	3.53142	0.0416098	1	K13289	CTSA, CPY; cathepsin A (carboxypeptidase C) [EC:3.4.16.5]
GSONMG00020175001	1.4112	4.05638	0.0421658	1	K05853	ATP2A; P-type Ca2+ transporter type 2A [EC:7.2.2.10]
GSONMG00005860001	-1.27669	8.64961	0.0424054	1	K19013	STAB2, HARE; stabilin-2
GSONMG00044844001	1.47065	3.68083	0.0426153	1	K24220	MYH1s; myosin heavy chain 1/2/3/4/8/13/7B/15
GSONMG00072730001	1.28417	7.06101	0.0432522	1	K03234	EEF2; elongation factor 2
GSONMG00070374001	-1.29646	6.19351	0.043296	1
GSONMG00061536001	-1.29094	6.75051	0.0433645	1	K12795	SUGT1, SGT1; suppressor of G2 allele of SKP1
GSONMG00036145001	1.60198	3.01527	0.0435869	1	K14611	SLC23A1, SVCT1; solute carrier family 23 (nucleobase transporter), member 1
GSONMG00053928001	1.59812	2.99695	0.0435869	1
GSONMG00054047001	1.56117	3.02966	0.0435869	1
GSONMG00005232001	1.34176	4.98264	0.0436422	1
GSONMG00006979001	2.38192	1.89521	0.0438349	1	K04358	FGF; fibroblast growth factor
GSONMG00018643001	2.37392	1.89326	0.0438349	1
GSONMG00022988001	2.36888	1.89054	0.0438349	1	K06514	THY1, CD90; Thy-1 cell surface antigen
GSONMG00002150001	2.36248	1.86925	0.0438349	1
GSONMG00021739001	-2.24986	1.89222	0.0438349	1
GSONMG00013111001	2.23613	1.8701	0.0438349	1
GSONMG00018383001	-2.21042	1.90406	0.0438349	1	K17402	MRPS23; small subunit ribosomal protein S23
GSONMG00063630001	2.20265	1.87225	0.0438349	1
GSONMG00001755001	2.151	1.90062	0.0438349	1	K07995	MMP15; matrix metalloproteinase-15 (membrane-inserted) [EC:3.4.24.-]
GSONMG00040664001	-2.05024	1.8928	0.0438349	1	K07605	KRT2; type II keratin, basic
GSONMG00037196001	-1.35985	4.68164	0.0441969	1	K01764	HCCS; cytochrome c heme-lyase [EC:4.4.1.17]
GSONMG00007180001	1.67212	2.84292	0.0441992	1	K09664	B3GNT7; beta-1,3-N-acetylglucosaminyltransferase 7 [EC:2.4.1.-]
GSONMG00069296001	-1.53955	2.85171	0.0441992	1
GSONMG00044871001	1.32533	5.14381	0.0443732	1	K00830	AGXT; alanine-glyoxylate transaminase / serine-glyoxylate transaminase / serine-pyruvate transaminase [EC:2.6.1.44 2.6.1.45 2.6.1.51]
GSONMG00037627001	-1.47955	3.61697	0.0445377	1
GSONMG00029966001	1.47546	3.60913	0.0445377	1	K05612	SLC1A1, EAAT3; solute carrier family 1 (neuronal/epithelial high affinity glutamate transporter), member 1
GSONMG00012490001	1.47456	3.61236	0.0445377	1	K07876	RAB35, RAB1C; Ras-related protein Rab-35
GSONMG00067931001	1.46045	3.62144	0.0445377	1	K01896	ACSM; medium-chain acyl-CoA synthetase [EC:6.2.1.2]
GSONMG00035157001	1.3416	4.91884	0.0447212	1	K07514	EHHADH; enoyl-CoA hydratase / 3-hydroxyacyl-CoA dehydrogenase / 3,2-trans-enoyl-CoA isomerase [EC:4.2.1.17 1.1.1.35 5.3.3.8]
GSONMG00040011001	1.71108	2.65335	0.0448131	1	K06856	IGH; immunoglobulin heavy chain
GSONMG00061009001	-1.71037	2.65235	0.0448131	1	K18932	ZDHHC; palmitoyltransferase [EC:2.3.1.225]
GSONMG00024020001	1.64994	2.68192	0.0448131	1
GSONMG00036891001	1.37463	4.45134	0.0449692	1
GSONMG00075306001	1.29625	5.92909	0.0451021	1
GSONMG00054487001	-1.28204	6.37147	0.045151	1
GSONMG00003860001	-1.50012	3.51307	0.0452087	1	K10141	SESN1_3; sestrin 1/3
GSONMG00076383001	1.48449	3.5113	0.0452087	1	K23952	VMA21; vacuolar ATPase assembly integral membrane protein VMA21
GSONMG00036651001	-1.31518	5.26309	0.0452128	1	K10428	DCTN6; dynactin 6
GSONMG00076080001	1.93349	2.44217	0.0453119	1
GSONMG00071722001	1.65895	2.44326	0.0453119	1
GSONMG00065261001	2.05102	2.19291	0.0453529	1	K14361	OSTBETA, OSTB, SLC51A2; organic solute transporter subunit beta
GSONMG00068795001	2.03174	2.18938	0.0453529	1
GSONMG00064332001	-1.98973	2.20138	0.0453529	1
GSONMG00011119001	1.9549	2.19135	0.0453529	1	K11982	RNF115_126; E3 ubiquitin-protein ligase RNF115/126 [EC:2.3.2.27]
GSONMG00056622001	1.95476	2.20506	0.0453529	1	K10361	MYO15; myosin XV
GSONMG00020729001	-1.88999	2.21357	0.0453529	1
GSONMG00070822001	-1.87022	2.18166	0.0453529	1	K18703	SUGCT; succinate---hydroxymethylglutarate CoA-transferase [EC:2.8.3.13]
GSONMG00052577001	1.84635	2.20367	0.0453529	1	K09304	HOX_4; homeobox protein HoxA/B/C/D4
GSONMG00061194001	1.83662	2.19333	0.0453529	1	K23226	SATB2; DNA-binding protein SATB2
GSONMG00015422001	1.35191	4.61068	0.0455817	1	K14960	CXXC1, SPP1, CPS40; COMPASS component SPP1
GSONMG00064342001	1.28724	6.02514	0.045667	1	K05752	C3ORF10, HSPC300; chromosome 3 open reading frame 10
GSONMG00057369001	-1.59006	3.08589	0.0458121	1	K07374	TUBA; tubulin alpha
GSONMG00013817001	1.5817	3.06492	0.0458121	1	K15595	CDK17, PCTK2; cyclin-dependent kinase 17 [EC:2.7.11.22]
GSONMG00029967001	1.54478	3.07555	0.0458121	1	K05612	SLC1A1, EAAT3; solute carrier family 1 (neuronal/epithelial high affinity glutamate transporter), member 1
GSONMG00026921001	1.26446	7.49536	0.0459142	1	K14426	SLC12A3, TSC; solute carrier family 12 (sodium/chloride transporter), member 3
GSONMG00006236001	1.43706	3.66732	0.0459163	1
GSONMG00079184001	1.42281	3.6627	0.0459163	1
GSONMG00048497001	-1.3307	4.85975	0.045925	1	K23882	CISD2; CDGSH iron-sulfur domain-containing protein 2
GSONMG00046281001	1.50107	3.39794	0.0459775	1	K00933	E2.7.3.2; creatine kinase [EC:2.7.3.2]
GSONMG00040357001	1.40196	4.16968	0.0460504	1	K08455	ADGRG4, GPR112; adhesion G-protein coupled receptor G4
GSONMG00038445001	-1.27191	6.54637	0.0460768	1
GSONMG00006391001	-1.32012	5.07205	0.0461616	1	K09568	FKBP1; FK506-binding protein 1 [EC:5.2.1.8]
GSONMG00073766001	-1.34307	4.76287	0.0466818	1	K14445	SLC13A2_3_5; solute carrier family 13 (sodium-dependent dicarboxylate transporter), member 2/3/5
GSONMG00016355001	-1.58112	2.92495	0.0467483	1	K14720	SLC39A14, ZIP14; solute carrier family 39 (zinc transporter), member 14
GSONMG00057526001	-1.26992	6.40747	0.0468253	1	K05546	GANAB; mannosyl-oligosaccharide alpha-1,3-glucosidase [EC:3.2.1.207]
GSONMG00038455001	1.46985	3.69022	0.0472416	1	K04994	MCOLN3, TRPML3; mucolipin 3
GSONMG00058645001	-1.46471	3.69834	0.0472416	1
GSONMG00055360001	1.33821	4.7826	0.047276	1	K05006	KCNJ13, KIR7.1; potassium inwardly-rectifying channel subfamily J member 13
GSONMG00025421001	-1.38718	3.83285	0.0476665	1	K01132	GALNS; N-acetylgalactosamine-6-sulfatase [EC:3.1.6.4]
GSONMG00023010001	-1.25025	7.69999	0.0477373	1	K05759	PFN; profilin
GSONMG00051602001	1.66887	2.72167	0.0478093	1	K21072	ARHGEF28; A-kinase anchor protein 28
GSONMG00031008001	1.57167	2.74764	0.0478093	1
GSONMG00024952001	1.28422	5.50928	0.0480303	1
GSONMG00063680001	1.39538	4.05997	0.0482818	1	K23784
GSONMG00072557001	-1.26048	6.38109	0.0483619	1
GSONMG00003123001	2.67416	1.68476	0.0486094	1
GSONMG00008498001	2.65856	1.66922	0.0486094	1	K24338
GSONMG00025528001	2.55473	1.63554	0.0486094	1
GSONMG00040492001	2.50179	1.69395	0.0486094	1	K05733	PAK3, MRX30; p21-activated kinase 3 [EC:2.7.11.1]
GSONMG00082535001	-2.49566	1.65167	0.0486094	1	K09114	MXD, MAD; MAX dimerization protein
GSONMG00067998001	2.35518	1.68643	0.0486094	1
GSONMG00067379001	-2.32514	1.68095	0.0486094	1
GSONMG00018819001	-2.15178	1.7326	0.0486094	1	K15031	MTERF; transcription termination factor, mitochondrial
GSONMG00038245001	2.14447	1.69556	0.0486094	1	K06051	DLL; delta
GSONMG00061832001	1.46452	3.32527	0.0486379	1
GSONMG00079033001	1.28319	5.48782	0.0486718	1	K08034	TCF2, HNF1B; transcription factor 2, hepatocyte nuclear factor 1-beta
GSONMG00053737001	1.37174	4.26489	0.0487023	1
GSONMG00074687001	1.78542	2.54723	0.04897	1	K09575	FKBP9_10; FK506-binding protein 9/10 [EC:5.2.1.8]
GSONMG00068903001	1.74896	2.54208	0.04897	1
GSONMG00082379001	-1.6839	2.53029	0.04897	1	K23106	HAMP; hepcidin
GSONMG00058854001	-1.6748	2.54952	0.04897	1	K09583	PDIA5; protein disulfide-isomerase A5 [EC:5.3.4.1]
GSONMG00019921001	1.32931	4.44787	0.0490056	1	K23620	AMBP; protein AMBP
GSONMG00018659001	1.56118	2.97397	0.0491159	1
GSONMG00026435001	1.31196	4.96614	0.0491574	1
GSONMG00070326001	1.26105	6.05601	0.0495904	1	K11130	NOP10, NOLA3; H/ACA ribonucleoprotein complex subunit 3
GSONMG00044767001	-1.23593	8.05333	0.049813	1	K12670	WBP1; oligosaccharyltransferase complex subunit beta
GSONMG00058123001	-1.52487	3.19482	0.049863	1
GSONMG00053736001	1.28673	5.24008	0.0498769	1
GSONMG00036728001	-1.23896	7.62382	0.0499648	1	K09580	PDIA1, P4HB; protein disulfide-isomerase A1 [EC:5.3.4.1]
