# Supplementary material for: Multi-Omics Analysis Provides Novel Insight into Immuno-Physiological Pathways and Development of Thermal Resistance in Rainbow Trout Exposed to Acute Thermal Stress
Source: Int J Mol Sci. 2020 Dec 2;21(23):9198. doi: 10.3390/ijms21239198 (PMC7731343; doi:10.3390/ijms21239198)
Supplement: Supplementary file 1 [file ijms-21-09198-s001.zip › Table S6.xlsx]

## Sheet: 2DE results for Con vs 4hpt
Group ID	Mean (100%)	M.S.D	Variation	Ratio (100%)	Separability	c5	c2	c3	4h 2	4h 3	4h 5
35	0.124048	0.0965219	0.778102	1000000	0.137419	0.140446	0.137419	0.212691		0.253732				2DE results compared to con vs 4hpt
50	0.239077	0.18664	0.780667	8.4917	0.370114	0.073691	0.108908	0.255647	0.625762	0.117733	0.252722
81	0.130847	0.0409447	0.31292	3.61995	0.0809348	0.128042	0.0471069	0.128509	0.166588	0.144312	0.170524
88	0.0095265	0.0102699	1.07803	1000000	0.0115781	0.0115781		0.021293		0.0242879
90	0.0267654	0.0155559	0.581196	1000000	0.0167798	0.0241963	0.0167798	0.0383504	0.0332035	0.0480625
91	0.0487885	0.00767467	0.157305	1.49806	0.00921574	0.0478879	0.0405706	0.0605894	0.046134	0.0404453	0.0571037
92	0.0564378	0.035427	0.627717	1000000	0.0342868	0.0733993	0.103041	0.0892274	0.0338471	0.0391125
93	0.0571633	0.0110788	0.193809	1.97089	0.0169663	0.0623657	0.0645282	0.0703332	0.0574143	0.0526523	0.0356861
95	0.0415651	0.00408565	0.0982952	1.38388	0.00583106	0.0430024	0.0488335	0.0352873	0.041205	0.0418694	0.039193
96	0.0751537	0.0244003	0.324672	2.46935	0.0292626	0.0763952	0.119799	0.0905365	0.061813	0.0538641	0.0485143
104	0.0776506	0.0450655	0.580362	1000000	0.0457993	0.0748094	0.119004		0.0457993	0.0918934	0.134398
105	0.052413	0.0540336	1.03092	1000000	0.0850063	0.0578162	0.157173	0.0721665		0.0273225
106	0.012784	0.0132782	1.03866	1000000	0.0217364	0.0222265		0.0217364	0.0327407
107	0.0367823	0.0525896	1.42975	1000000	0.0969545	0.0969545		0.123739
108	0.0333723	0.0184464	0.552746	1000000	0.0313544	0.0318631	0.0313544	0.0338494	0.0402246	0.0629422
109	0.049234	0.0178011	0.361562	2.73792	0.0217621	0.0409253	0.0410619	0.0382545	0.062824	0.0822847	0.0300537
110	0.0440127	0.0609633	1.38513	1000000	0.141147	0.0283574	0.0229835			0.035794	0.176941
111	0.035857	0.057796	1.61185	1000000	0.0960581	0.059542			0.1556
113	0.0424899	0.0258689	0.608824	1000000	0.0327898	0.0368346	0.0371702	0.0327898	0.0685716	0.0795734
120	0.0435697	0.0537616	1.23392	1000000	0.0909754	0.0590378	0.0523671	0.150013
122	0.0654987	0.0681191	1.04001	1000000	0.0967268	0.0967268	0.135111	0.161154
123	0.012022	0.0173779	1.44551	1000000	0.0298365	0.0298365		0.0422952
125	0.0509294	0.0524523	1.0299	1000000	0.0853561	0.0937378	0.0853561	0.126482
126	0.0244502	0.0354509	1.44992	1000000	0.0598073	0.0598073	0.0868941
129	0.133879	0.0389703	0.291087	2.57995	0.0423366	0.170069	0.181841	0.0704825	0.144146	0.0971981	0.139535
130	0.379252	0.0958767	0.252805	1.8975	0.145372	0.316358	0.302816	0.300799	0.570765	0.359381	0.425393
131	0.207328	0.10295	0.496556	1000000	0.205541	0.232788	0.209259	0.205541	0.339664	0.256716
132	0.217737	0.14354	0.659236	1000000	0.131004	0.213671		0.086112	0.308021	0.259594	0.439025
133	0.124108	0.230691	1.8588	1000000	0.51861	0.113019					0.631629
140	0.0572484	0.0469682	0.820428	1000000	0.0447016	0.116387	0.110187	0.0722145			0.0447016
141	0.0368236	0.0521405	1.41595	1000000	0.105996	0.114946		0.105996
144	0.0181335	0.0405477	2.23607	1000000	0.108801	0.108801
150	0.19187	0.124759	0.650227	1000000	0.123604	0.265565	0.389168	0.181887	0.227041		0.0875598
152	0.0452826	0.0208492	0.460423	1000000	0.0466548	0.0510846	0.0537054	0.0466548		0.0578331	0.0624175
154	0.0359781	0.0268262	0.745626	1000000	0.0422158	0.0569633	0.0422158	0.0695073			0.0471825			Green=paired spots/ red=non-paired spots
157	0.112593	0.115676	1.02738	1000000	0.176971	0.176971		0.268464			0.230123
158	0.109283	0.127049	1.16257	1000000	0.153743	0.124142	0.188906		0.342649
159	0.0482326	0.0374021	0.775454	1000000	0.069942	0.0399357		0.041454	0.0533837	0.123326	0.0312963
161	0.0549088	0.103631	1.88734	1000000	0.237727	0.28359	0.0458629
162	0.0497964	0.0418432	0.840286	1000000	0.0901976	0.044957	0.03873		0.0319242	0.0464848	0.136682
165	1.11803	0.161341	0.144308	1.53843	0.320325	0.946872	1.4567	1.04758	1.07133	1.13637	1.04935
166	0.00711672	0.00713852	1.00306	1000000	0.0135605	0.0138		0.0153398	0.0135605
168	0.0111814	0.0118961	1.06392	1000000	0.0155751	0.0155751		0.0218936		0.0296199
170	0.638943	0.205831	0.322144	2.42022	0.36714	0.436971	0.463454	1.05757	0.578073	0.607167	0.690426
171	0.0666485	0.0365066	0.547748	1000000	0.042064	0.042064		0.0975247	0.0663414	0.0881357	0.105825
172	0.682965	0.383034	0.560839	1000000	0.607493	0.607493	1.29693	0.668954	0.666171	0.858244
173	0.169274	0.0847295	0.500545	1000000	0.154025	0.163042	0.154025	0.257803	0.197079	0.243698
174	0.168161	0.0806389	0.479533	3.64674	0.0668885	0.173935	0.0824377	0.127614	0.240824	0.300628	0.0835296
175	0.218318	0.0994399	0.455481	3.66044	0.103799	0.145101	0.147418	0.222198	0.291676	0.395475	0.10804
177	0.185013	0.109093	0.589648	1000000	0.156673	0.156673	0.180643	0.225262	0.371183		0.176317
179	0.234598	0.0756996	0.322677	2.58392	0.0912699	0.250778	0.168401	0.142902	0.369247	0.277977	0.198286
180	0.178126	0.0670461	0.376398	3.4758	0.046655	0.15391	0.192019	0.0802074	0.278784	0.238674	0.12516
181	0.174528	0.080884	0.463445	3.35052	0.089094	0.188062	0.0835712	0.126494	0.280007	0.277156	0.0918762
182	0.317431	0.241068	0.759434	1000000	0.353121	0.353121	0.576878	0.589433	0.385156
184	0.264584	0.0862502	0.325984	3.15024	0.0919389	0.332103	0.288049	0.37677	0.1196	0.28146	0.189521
185	0.350992	0.109009	0.310574	2.70084	0.129538	0.318922	0.536078	0.40654	0.386594	0.198486	0.259333
187	0.274349	0.0423625	0.154411	1.60277	0.0429161	0.23898	0.300228	0.259284	0.214095	0.343144	0.290366
191	0.197932	0.0916225	0.462899	1000000	0.213367	0.213367	0.221164		0.214897	0.268597	0.269568
192	0.17718	0.0802764	0.453078	4.09346	0.0923507	0.254208	0.104183	0.221443	0.0695314	0.284624	0.129092
196	0.0744502	0.0631582	0.848329	1000000	0.0781517	0.137463		0.118474		0.150441	0.0403224
200	0.0221882	0.028866	1.30096	1000000	0.0368886	0.0477364			0.0745447	0.0108479
201	0.476756	0.0711837	0.149308	1.51497	0.0776938	0.427412	0.53794	0.418076	0.505106	0.585516	0.386487
202	0.0139991	0.0204706	1.46227	1000000	0.0329819	0.0510129			0.0329819
203	0.057992	0.0400592	0.690771	1000000	0.0493983	0.10891		0.0769785	0.0909437	0.0108611	0.0602594
204	0.030043	0.0229132	0.76268	1000000	0.031177	0.0600747	0.041072	0.031177			0.0479345
205	0.0411953	0.0298064	0.723539	1000000	0.055231	0.074883	0.059881		0.0571767	0.055231
206	0.0660903	0.031704	0.479708	1000000	0.0665995	0.0958922		0.0665995	0.0931544	0.071878	0.0690176
207	0.0843799	0.0439731	0.521132	1000000	0.0642675	0.0966154	0.118898	0.0901276	0.0642675		0.136371
208	0.110205	0.0660472	0.599312	1000000	0.0568222	0.131976	0.189905	0.11108	0.0542575		0.174011
210	0.195726	0.0648759	0.331463	2.87256	0.0673736	0.200314	0.267688	0.168088	0.0996266	0.152457	0.286183
211	0.0274018	0.0290684	1.06082	1000000	0.0423812	0.0423812	0.0739225		0.0481069
213	0.0216873	0.0166432	0.767415	1000000	0.0195732	0.0410545			0.0352801	0.0195732	0.0342161
214	3.81832	1.05148	0.275377	2.03573	1.26229	3.72307	4.91353	4.43574	4.94681	2.46078	2.42999
216	0.137134	0.0409775	0.298813	2.3724	0.0508354	0.0868794	0.155277	0.0892387	0.149976	0.206113	0.135322
217	1.57979	0.446931	0.282906	2.10271	0.39549	1.34481	1.69502	2.1865	1.03985	1.12205	2.09051
218	2.0056	0.97843	0.487848	1000000	1.74572	2.30248	3.02846	2.6687	2.28827	1.74572
221	0.587594	0.0797833	0.13578	1.48634	0.131451	0.573801	0.738246	0.606795	0.507317	0.496687	0.602721
222	0.497288	0.1382	0.277908	2.40951	0.120113	0.394527	0.274414	0.55424	0.64653	0.661204	0.452813
227	0.105328	0.120771	1.14662	1000000	0.144957	0.328246		0.0430628	0.202809	0.057852
228	0.107563	0.0859296	0.798879	1000000	0.108129	0.2402	0.108129		0.158903	0.138145
230	0.12421	0.0786016	0.632813	1000000	0.0794547	0.207668		0.0956455	0.23297	0.0794547	0.129521
231	0.0631791	0.0542821	0.859177	1000000	0.0629847	0.0933626	0.156347		0.0717601	0.0576048
232	2.91435	1.13736	0.390263	5.17739	1.60383	3.19249	0.926397	4.79632	2.93274	2.52589	3.11223
234	0.0540458	0.0295661	0.547055	1000000	0.0389977	0.0799954		0.0454031	0.07788	0.0389977	0.0819989
235	2.27442	1.09419	0.481086	4.46297	1.41442	3.071	3.94597	1.37694	1.47701	0.884157	2.89143
237	2.63267	0.854184	0.324455	2.70999	1.20443	3.02128	2.32331	1.55931	4.22571	2.69503	1.97139
240	0.0412728	0.0439467	1.06478	1000000	0.0537983	0.104906		0.0537983	0.0889329
241	0.120209	0.129491	1.07722	1000000	0.29173	0.396286	0.104556	0.0286087	0.0881057	0.103696
244	0.59502	0.388395	0.652744	6.57439	0.615827	0.549761	1.36026	0.206903	0.474152	0.234608	0.744434
245	0.118677	0.0700885	0.590579	1000000	0.0951124	0.22787	0.115567	0.0951124	0.170285	0.10323
250	0.0134056	0.0193202	1.4412	1000000	0.0337714	0.0466623				0.0337714
253	0.053518	0.0409963	0.766028	1000000	0.0540421	0.107665		0.0848286	0.0745723	0.0540421
254	0.270156	0.0463164	0.171443	1.68026	0.0767587	0.360896	0.284137	0.269673	0.255261	0.214785	0.236184
255	0.10945	0.049229	0.449787	3.72259	0.0580329	0.199498	0.0535913	0.0974123	0.141465	0.100736	0.0639939
256	0.0532203	0.0221596	0.416375	3.05738	0.0261646	0.0900237	0.0493495	0.0343367	0.0755142	0.0294447	0.0406531
257	0.27223	0.0797223	0.292849	2.51082	0.0627985	0.367371	0.350849	0.202667	0.25169	0.146315	0.314488
259	0.128875	0.0418022	0.324361	2.85215	0.0307145	0.161778	0.0915527	0.120188	0.192492	0.139752	0.0674903
261	0.195041	0.128752	0.660131	1000000	0.14735	0.222875	0.281396	0.213858	0.385607		0.0665082
262	0.093433	0.0209721	0.224461	2.09662	0.0232914	0.100024	0.0779033	0.114501	0.0546119	0.111637	0.101921
263	0.178947	0.0463288	0.258897	2.20865	0.0477788	0.210076	0.162098	0.140541	0.186366	0.257855	0.116748
265	0.0575604	0.075993	1.32023	1000000	0.091386	0.199163		0.0274066			0.118793
266	0.119816	0.0418643	0.349406	2.77972	0.0611819	0.0923783	0.101065	0.111103	0.201517	0.140335	0.0724954
268	0.167237	0.123448	0.738162	1000000	0.204778	0.212342			0.279975	0.204778	0.30633
269	0.0547875	0.0494732	0.903002	1000000	0.0460095	0.0273225	0.0972509		0.13082	0.073332
270	0.209999	0.042916	0.204363	1.72997	0.0572468	0.26231	0.241162	0.154357	0.211604	0.238934	0.151627
277	0.0183659	0.0280835	1.52911	1000000	0.0369985	0.0735968	0.0365984
278	0.211075	0.0422344	0.200092	2.10102	0.077834	0.213869	0.267622	0.225524	0.205211	0.226844	0.127377
284	0.216597	0.0420394	0.19409	1.96203	0.0600631	0.239291	0.263703	0.194466	0.237615	0.230106	0.134403
285	0.175834	0.146857	0.8352	1000000	0.158467	0.37721	0.339148	0.180681	0.157968
290	0.26505	0.226303	0.853813	1000000	0.268765	0.573434	0.261098	0.529863		0.225903
291	0.226843	0.15604	0.687877	1000000	0.21813	0.437424	0.25987	0.330587		0.291439	0.0417403
295	0.0879733	0.0471509	0.535968	1000000	0.0595388	0.12351	0.108298	0.0595388	0.14357	0.0929234
301	0.0473431	0.0588633	1.24333	1000000	0.075277	0.0398665		0.159734	0.0844575
302	10.5381	0.919779	0.0872814	1.31941	0.844652	9.06026	11.9542	9.90491	10.638	11.222	10.4492
303	0.0328311	0.0344842	1.05035	1000000	0.0492428	0.0853453		0.0623987	0.0492428
304	0.116768	0.0467069	0.399999	3.29561	0.0602319	0.0676025	0.115727	0.140151	0.11594	0.0608029	0.200382
305	0.0183391	0.0265667	1.44863	1000000	0.0450463	0.0649885		0.0450463
306	0.0231398	0.0243417	1.05194	1000000	0.0329355	0.0590873		0.0468162	0.0329355
310	0.0310525	0.0464849	1.49698	1000000	0.0667566	0.0667566		0.119558
318	0.147069	0.156282	1.06264	1000000	0.199222	0.381935	0.301256	0.199222
320	0.0340659	0.0374973	1.10073	1000000	0.0380216	0.0756568			0.0380216	0.0907172
322	0.0194219	0.0278778	1.43538	1000000	0.0500038	0.0500038		0.0665276
323	0.0615518	0.0733717	1.19203	1000000	0.102116	0.147221			0.0451049	0.176985
324	0.05222	0.0305042	0.584147	1000000	0.037872	0.037872	0.101169	0.0527449	0.0681093	0.0534244
325	0.134347	0.0636247	0.473585	3.4844	0.0758713	0.161575	0.068718	0.0720943	0.0857037	0.239441	0.178548
327	0.0165105	0.0233876	1.41653	1000000	0.0472146	0.0472146		0.0518484
328	0.0787968	0.0926806	1.1762	1000000	0.185826	0.272363	0.0865366	0.0747888			0.0390927
329	0.038329	0.0303107	0.790805	1000000	0.0376367	0.051449		0.0574277	0.0376367	0.0834604
331	0.100534	0.0648872	0.645424	1000000	0.0890525	0.100928	0.216452	0.0858046		0.1274	0.0726209
333	0.239419	0.0454643	0.189894	1.74047	0.051885	0.19852	0.236981	0.172889	0.28955	0.237665	0.300908
334	0.17461	0.0889034	0.509154	1000000	0.143315	0.17085		0.216031	0.143315	0.252723	0.26474
335	0.879808	0.419432	0.476732	17.7539	0.720442	0.80319	0.082748	1.4691	1.10145	0.82171	1.00066
336	1.41082	0.165671	0.117429	1.45457	0.190565	1.10487	1.29543	1.45018	1.51852	1.48881	1.60711
337	0.0740297	0.0456202	0.616241	1000000	0.0525636	0.144287		0.0568203	0.0525636	0.10962	0.0808869
338	0.0142784	0.0203296	1.42381	1000000	0.0387543	0.0387543					0.0469158
339	0.0990682	0.0565045	0.57036	1000000	0.0710791	0.139787	0.0880294	0.115838	0.179676		0.0710791
341	0.232143	0.105783	0.455682	6.53109	0.121787	0.25181	0.0575331	0.190759	0.179321	0.337682	0.375754
344	0.10028	0.0605804	0.604113	1000000	0.0704383	0.188998	0.087465	0.0993849	0.0704383	0.155394
345	0.642875	0.0768452	0.119534	1.40798	0.112799	0.531619	0.663576	0.550777	0.748509	0.678357	0.684408
346	0.07311	0.0844804	1.15552	1000000	0.125863	0.187432			0.0615689	0.189659
347	0.23845	0.240953	1.0105	1000000	0.327859	0.20317		0.0995799	0.531029	0.596923
349	0.143568	0.082462	0.574377	1000000	0.1053	0.262264	0.182965	0.1053	0.118015	0.192863
352	0.0748007	0.0345707	0.462171	1000000	0.0759457	0.0875424	0.101761	0.0991505	0.0844042	0.0759457
354	0.0483463	0.044241	0.915087	1000000	0.0427148	0.0302787		0.117586	0.092464	0.0497492
355	0.0986279	0.0419406	0.425241	3.20474	0.0481883	0.0694408	0.176489	0.0550713	0.0698984	0.0925664	0.128301
357	0.0248036	0.0248683	1.00261	1000000	0.046337	0.046337		0.0499698	0.0525146
359	0.167919	0.0570032	0.339468	2.72961	0.106876	0.175103	0.121936	0.281978	0.155933	0.169261	0.103303
361	0.0111185	0.0157239	1.41421	1000000	0.0333198	0.0333912		0.0333198
362	0.0704101	0.0744236	1.057	1000000	0.0933565	0.0933565	0.157185	0.171919
363	0.0410827	0.0320926	0.781171	1000000	0.0452583	0.0525256	0.0452583	0.0594999			0.0892125
364	0.0979311	0.0812561	0.829727	1000000	0.0905989	0.0905989			0.155713	0.227512	0.113763
367	0.0364817	0.0306539	0.840255	1000000	0.0259486	0.0259486		0.070051	0.0457618	0.0771288
368	0.0694686	0.0760056	1.0941	1000000	0.0789812	0.0789812			0.15639	0.18144
369	0.0874951	0.0475561	0.543529	1000000	0.0508695	0.111894		0.0997192	0.0508695	0.131343	0.131144
372	0.108909	0.0140191	0.128723	1.49948	0.0173465	0.114851	0.0840746	0.126068	0.101421	0.10533	0.121709
373	0.177642	0.0584319	0.328931	2.73075	0.0832823	0.290045	0.156143	0.141977	0.106214	0.164709	0.206762
374	1.3691	0.298342	0.217911	2.08508	0.425463	1.70344	1.24243	1.6859	1.40053	0.816966	1.36532
376	0.0651178	0.054994	0.844531	1000000	0.0536353	0.0503815	0.127322	0.0736867			0.139316
378	0.416873	0.0665061	0.159536	1.50705	0.0680416	0.469796	0.334878	0.462651	0.394609	0.504527	0.334777
379	0.0747948	0.0901401	1.20516	1000000	0.108061	0.0706502			0.135029		0.24309
380	0.834587	0.0925974	0.11095	1.35823	0.101844	0.9391	0.708551	0.745721	0.837256	0.962378	0.814517
381	2.70061	0.277621	0.102799	1.30563	0.311392	2.34183	2.39619	2.65242	2.72214	3.03353	3.05757
383	0.116448	0.0828885	0.711809	1000000	0.162934	0.169378	0.162934	0.193959		0.172414
384	0.694917	0.209277	0.301153	2.36063	0.213586	0.936372	0.645899	0.970316	0.411041	0.722786	0.483091
387	0.355334	0.171647	0.483058	1000000	0.341109	0.341109	0.342757	0.506943	0.487865	0.453329
391	0.669561	0.176171	0.263114	2.05857	0.293572	0.756824	0.442801	0.736373	0.843977	0.82741	0.409982
392	1.53204	0.421356	0.275029	2.08811	0.487186	1.24411	1.10864	1.21577	1.48098	1.82778	2.31497
394	0.159846	0.0358851	0.224498	1.99311	0.0339929	0.215435	0.10809	0.123817	0.173424	0.181442	0.156869
395	1.01363	0.315188	0.31095	2.25112	0.45634	0.723407	0.813243	0.752785	1.17213	0.991723	1.62847
396	0.0349882	0.0504158	1.44094	1000000	0.0882243	0.0882243		0.121705
398	0.0508027	0.0398239	0.783893	1000000	0.0435367	0.0857992			0.0435367	0.100922	0.074558
399	0.138334	0.038554	0.278703	2.06931	0.0431346	0.194183	0.169085	0.117746	0.0942687	0.0938394	0.16088
400	0.190785	0.213301	1.11801	1000000	0.206996	0.402244	0.535471				0.206996
402	0.489982	0.117791	0.240398	2.10822	0.131271	0.558825	0.327336	0.690096	0.498155	0.484651	0.380829
403	0.0219274	0.0490311	2.23607	1000000	0.131564	0.131564
405	0.012347	0.0276087	2.23607	1000000	0.0740818	0.0740818
407	0.269553	0.150723	0.559158	1000000	0.173821	0.237797	0.173821	0.378309	0.420409	0.406984
409	0.0437569	0.0641774	1.46668	1000000	0.101805	0.160736		0.101805
412	0.0175208	0.024927	1.4227	1000000	0.0478528	0.0478528					0.0572722
413	0.0113614	0.0254049	2.23607	1000000	0.0681686	0.0681686
414	0.0355868	0.0370824	1.04203	1000000	0.0690309	0.0414859	0.0274528	0.110517		0.0340652
415	0.077797	0.0194981	0.250627	2.42913	0.0210324	0.0825115	0.044249	0.107486	0.0652814	0.0873195	0.0799339
418	0.0252733	0.0358293	1.41767	1000000	0.0714867	0.0801531		0.0714867
420	0.00672181	0.0150304	2.23607	1000000	0.0403309	0.0403309
422	0.0488968	0.0117692	0.240694	1.89972	0.0112367	0.05827	0.0365878	0.0418281	0.0491051	0.0380833	0.0695067
423	0.0435953	0.0464298	1.06502	1000000	0.060872	0.084665	0.060872	0.116035
424	0.0201196	0.0141368	0.70264	1000000	0.022835	0.0113377	0.022519	0.0235442		0.0169374	0.0463792
429	0.0307584	0.031155	1.01289	1000000	0.0516383	0.0657797	0.0516383	0.0671327
432	0.264667	0.117388	0.443531	3.47722	0.143452	0.143754	0.203105	0.324483	0.31415	0.467936	0.134572
437	0.534697	0.200083	0.374198	3.83861	0.209872	0.402452	0.761443	0.508492	0.551571	0.203411	0.780816
443	0.057632	0.021631	0.37533	3.76095	0.0232459	0.0568259	0.0487179	0.0243125	0.0769394	0.0475584	0.0914381
447	0.0518997	0.0368958	0.710906	1000000	0.072443	0.0850928		0.072443	0.0782885		0.0755741
453	0.0366634	0.0347085	0.946679	1000000	0.0674983	0.0178328	0.0408453	0.0173606		0.0355982	0.108344
454	0.0633818	0.0378431	0.597065	6.33899	0.0521026	0.112845	0.0179886	0.0284773	0.0462077	0.0607427	0.114029
459	0.0388065	0.0296988	0.765304	1000000	0.0397588	0.0731833	0.0397588	0.0700375	0.0498594
472	0.0420948	0.0175806	0.417642	3.46769	0.0176988	0.0427098	0.0202183	0.0226396	0.0403383	0.070111	0.0565518
474	0.0146592	0.0236231	1.61149	1000000	0.0392329	0.0243612					0.063594
475	0.039384	0.0573427	1.45599	1000000	0.0945305	0.0945305					0.141773
484	0.0263513	0.0273949	1.0396	1000000	0.0382424	0.0565484	0.0633169	0.0382424
488	0.0244541	0.0179262	0.733057	1000000	0.029027	0.0381215	0.029027	0.0345855			0.0449904
490	0.0182495	0.0306351	1.67868	1000000	0.0571758	0.0261605					0.0833364
492	0.927455	0.325466	0.350923	3.64174	0.443036	0.408058	0.864094	1.48604	1.043	0.754812	1.00872
493	0.0347968	0.0354021	1.01739	1000000	0.0570072	0.0729453			0.0570072		0.0788285
497	0.161908	0.0397783	0.245684	1.80167	0.0768779	0.21763	0.120793	0.135586	0.140316	0.217194	0.139931
499	0.0518489	0.0370515	0.714604	1000000	0.0712277	0.0772223	0.088519	0.0741246		0.0712277
503	0.211778	0.0374411	0.176794	1.74876	0.0524308	0.199487	0.217897	0.185979	0.227423	0.16003	0.279854
505	0.170531	0.0200555	0.117606	1.35798	0.0183075	0.151101	0.153655	0.172263	0.187019	0.153956	0.205193
507	0.0439418	0.036509	0.83085	1000000	0.0471603	0.105162	0.0576802	0.0580022	0.0428059
509	0.0700806	0.0354125	0.505311	1000000	0.0593981	0.0925497	0.0593981	0.109129	0.0677862		0.0916208
511	0.148897	0.0478684	0.321487	3.04874	0.0561964	0.218192	0.127764	0.128996	0.151977	0.071568	0.194882
512	0.0401299	0.0327795	0.816836	1000000	0.0377192	0.0643787	0.0478254	0.0377192			0.0908558
513	0.0297765	0.0322917	1.08447	1000000	0.0356203	0.0777455	0.0356203				0.0652932
515	0.0576644	0.0618951	1.07337	1000000	0.0766117	0.114859			0.0766117		0.154516
517	0.0818801	0.0644689	0.787357	1000000	0.0725505	0.0725505	0.12686	0.121314	0.170556
519	0.0152537	0.0224004	1.46852	1000000	0.0353079	0.0353079		0.0562146
521	0.0808316	0.0388725	0.480907	1000000	0.084748	0.0962847	0.0870012		0.084748	0.0896117	0.127344
525	0.0982355	0.0403729	0.410981	3.07101	0.043704	0.0538112	0.0553959	0.134876	0.0889035	0.0911719	0.165255
528	0.044832	0.0473218	1.05554	1000000	0.0744726	0.119959	0.0745603	0.0744726
531	0.132208	0.143476	1.08523	1000000	0.181447	0.0224112			0.162576	0.213408	0.394855
533	0.0762424	0.07692	1.00889	1000000	0.13249	0.13249	0.16587	0.159095
534	0.0893125	0.0437537	0.489895	1000000	0.0794691	0.101472	0.103947	0.0794691	0.110785		0.140201
536	0.075517	0.0770667	1.02052	1000000	0.108247	0.0827377	0.112968	0.0361813	0.221215
537	0.131109	0.0879498	0.670813	1000000	0.0651206	0.233214	0.046477	0.165892	0.110061		0.231012
539	0.115538	0.0618088	0.534964	1000000	0.0927906	0.183541	0.0958987	0.0927906	0.159423		0.161576
540	0.0784353	0.0137957	0.175886	1.795	0.0191171	0.0836754	0.0572659	0.0774989	0.102793	0.0699933	0.0793856
541	0.0730696	0.0389744	0.533387	1000000	0.0598547	0.110289	0.0641019	0.0598547		0.0870765	0.117096
545	0.046325	0.0313029	0.675723	1000000	0.0432288	0.0514386	0.0407825	0.0252732	0.0586135		0.101842
546	0.177788	0.0536988	0.302039	2.69327	0.061866	0.217083	0.139028	0.217964	0.155217	0.0913647	0.24607
551	0.0813064	0.0256921	0.315991	2.45978	0.0220995	0.122139	0.0592716	0.0496543	0.105829	0.0837299	0.0672144
554	0.100365	0.0832248	0.829223	1000000	0.0767309	0.143395	0.188725	0.203405		0.0666642
556	0.084433	0.0705644	0.835745	1000000	0.0980107	0.0473318		0.0332581	0.0671585	0.19368	0.165169
557	0.0639	0.0543743	0.850928	1000000	0.0547498	0.0513459	0.0983106		0.080683	0.15306
558	0.0505976	0.0360305	0.712099	1000000	0.068656	0.0833931	0.0760626	0.068656		0.0754737
565	0.0383473	0.0316504	0.825362	1000000	0.0397022	0.0404324	0.0397022		0.0611879		0.0887615
568	0.0766617	0.0198029	0.258316	2.31236	0.0183872	0.09343	0.107609	0.0624974	0.0750427	0.0465363	0.0748551
572	0.0844695	0.0103184	0.122155	1.49543	0.0160101	0.0873216	0.080341	0.0643309	0.0858796	0.0962025	0.0927413
573	0.146198	0.0173934	0.118972	1.48513	0.0265985	0.177831	0.119741	0.138671	0.141052	0.151233	0.148659
574	0.118864	0.0293879	0.247241	2.23873	0.0296805	0.118303	0.0745049	0.137116	0.166796	0.0948684	0.121594
575	0.314526	0.0965248	0.30689	2.62282	0.0793868	0.302963	0.331448	0.452782	0.223577	0.172632	0.403754
576	12.1764	1.47492	0.121129	1.43759	1.50563	12.4819	10.9763	13.8069	12.5668	13.6226	9.60415
577	0.148906	0.029225	0.196264	1.77069	0.0344002	0.170052	0.203149	0.114728	0.135652	0.135438	0.134415
578	0.132467	0.0350191	0.264361	2.73277	0.0598194	0.15736	0.129899	0.125379	0.0655592	0.137449	0.179158
584	0.144865	0.105036	0.725064	6.57508	0.220925	0.146116	0.12816	0.0568663	0.115184	0.0558229	0.36704
591	0.0949415	0.0919393	0.968379	1000000	0.127802	0.140724	0.0765232		0.0838758		0.268526
595	0.139612	0.0589045	0.421916	3.33381	0.0637009	0.208551	0.122613	0.0625563	0.186314	0.0678868	0.18975
598	0.153405	0.0853366	0.556283	1000000	0.126911	0.265439	0.235164	0.154406	0.13851		0.126911
608	0.14789	0.0871407	0.589227	6.03922	0.0866271	0.280768	0.118429	0.0541175	0.150454	0.0464907	0.237081
614	0.218649	0.122973	0.562423	1000000	0.164563	0.306779	0.27999	0.178116	0.382444		0.164563
621	0.0568578	0.02954	0.519541	1000000	0.0477798	0.0864421	0.0888712	0.0613664	0.0566874	0.0477798
622	0.124367	0.13857	1.1142	1000000	0.139662	0.272642	0.34058				0.13298
623	0.070614	0.0370464	0.524633	1000000	0.0468054	0.0800383	0.109734	0.0468054	0.0957692	0.091337
628	0.153955	0.0938675	0.609707	1000000	0.122252	0.312413	0.148623	0.122252	0.205525	0.134916
630	0.115741	0.0703902	0.608168	1000000	0.0886472	0.119786	0.233672		0.0886472	0.0991806	0.153162
637	0.133292	0.118258	0.887211	1000000	0.139314	0.21619	0.311577		0.0663354		0.205649
639	0.179714	0.0967994	0.538632	1000000	0.121558	0.234193	0.300716	0.121558	0.188703		0.233113
640	0.138466	0.0307222	0.221875	2.29403	0.0534346	0.141862	0.141293	0.134946	0.0815115	0.144193	0.18699
644	0.0398347	0.0425775	1.06886	1000000	0.0523786	0.0823811			0.0523786		0.104248
648	0.311194	0.115484	0.371101	2.84141	0.131351	0.473246	0.425043	0.166553	0.302821	0.17147	0.328029
650	0.0317413	0.0449008	1.41459	1000000	0.0934336	0.097014	0.0934336
656	0.851259	0.302549	0.355413	2.45538	0.417703	0.64288	1.44777	0.660292	0.736909	0.589633	1.03007
659	0.021499	0.031598	1.46974	1000000	0.0495951	0.0495951		0.0793989
666	0.13373	0.159519	1.19285	1000000	0.222125	0.437268	0.215143	0.149968
670	0.22531	0.0560167	0.24862	2.20444	0.0605612	0.283884	0.304367	0.223323	0.187691	0.13807	0.214526
671	0.0306156	0.0280866	0.917394	1000000	0.0388409	0.0275888	0.043559	0.0301462			0.0823998
677	0.084236	0.0229614	0.272584	2.26097	0.025913	0.0731311	0.0640262	0.0540919	0.0954799	0.096387	0.1223
678	0.0952145	0.0121492	0.127598	1.50016	0.0129041	0.100018	0.0845132	0.100513	0.0756036	0.0972216	0.113417
683	0.0794503	0.0185603	0.233609	1.68422	0.0279334	0.0612875	0.100983	0.0900625	0.0621292	0.060442	0.101797
684	0.0553138	0.042128	0.761618	1000000	0.0579164	0.0831283	0.0791082		0.0579164		0.11173
685	0.16817	0.133401	0.793251	1000000	0.199569	0.417677	0.218108	0.18019	0.137353	0.05569
689	0.0708943	0.0280339	0.395432	2.91267	0.0397218	0.0581072	0.126271	0.0532611	0.0865488	0.0433521	0.0578258
691	0.0560045	0.0438814	0.783533	1000000	0.0538627	0.0962184		0.0538627	0.0714628		0.114483
698	0.510408	0.41485	0.812782	8.33846	0.691766	1.36118	0.392116	0.163241	0.258983	0.21752	0.66941
699	0.244546	0.0766503	0.313439	2.70433	0.0890564	0.183891	0.309803	0.117719	0.318351	0.316764	0.220747
703	0.134246	0.164166	1.22287	1000000	0.28028	0.359825		0.0795451			0.366106
706	0.369341	0.130392	0.35304	2.59113	0.11696	0.295497	0.412457	0.219469	0.232832	0.568674	0.487115
709	0.0698063	0.0392781	0.562673	1000000	0.0438012	0.0617723		0.0438012	0.108979	0.105068	0.0992174
710	0.134113	0.0351304	0.261945	2.21631	0.0570622	0.0961791	0.159161	0.0748562	0.155339	0.153241	0.165904
711	0.237204	0.0995291	0.419592	3.21781	0.0819254	0.128082	0.204475	0.123408	0.244115	0.397105	0.326041
714	0.160935	0.0721685	0.448432	5.31944	0.0682798	0.0948123	0.153526	0.05072	0.195229	0.201522	0.269802
716	2.44709	0.438804	0.179317	1.59905	0.443654	2.27407	1.92667	2.93146	2.48781	3.08084	1.98168
717	3.41953	0.264483	0.0773448	1.25981	0.229226	3.266	3.03677	3.66429	3.45736	3.82577	3.267
718	1.02886	0.530401	0.515522	5.05569	0.391073	0.465974	0.852755	0.368155	1.1548	1.4702	1.86128
720	0.237245	0.0801251	0.337731	2.44297	0.0763346	0.195756	0.154688	0.153708	0.299169	0.375503	0.244648
721	0.19454	0.0675933	0.347451	3.83392	0.0871832	0.159719	0.180803	0.0725354	0.278095	0.22463	0.25146
731	0.168337	0.0468032	0.278033	1.95651	0.0765125	0.120533	0.130648	0.235823	0.230145	0.139239	0.153632
732	0.335779	0.0619871	0.184607	1.85993	0.0822562	0.408245	0.337735	0.384674	0.219495	0.362772	0.301751
734	0.0140179	0.0313451	2.23607	1000000	0.0841077	0.0841077
735	0.159956	0.0465311	0.290899	2.13294	0.105982	0.122004	0.14438	0.154246	0.125672	0.260227	0.153208
738	0.65192	0.186477	0.286042	2.10768	0.208639	0.809681	0.4992	0.953463	0.452375	0.707839	0.48896
828	0.0418967	0.0336282	0.802647	1000000	0.0366109	0.0366109	0.051596		0.0825602		0.0806129
829	0.040733	0.0247372	0.607301	1000000	0.0230878	0.0335394	0.0593741		0.0222208	0.0566272	0.0726366
830	0.0255836	0.0406475	1.58881	1000000	0.0641732	0.044664					0.108837
831	0.0429479	0.0259159	0.603428	1000000	0.0268796	0.0372389	0.0465725		0.0268796	0.0707835	0.0762128
832	0.0100041	0.0144019	1.4396	1000000	0.0253484	0.0253484			0.0346762
833	0.0522103	0.0447725	0.857542	1000000	0.0646907	0.0558169	0.0669007	0.131591		0.0589529
834	0.0260461	0.00728954	0.27987	1.92715	0.010749	0.0236703	0.0202628	0.0377837	0.0344193	0.0205346	0.019606
835	0.0240579	0.00500497	0.208039	1.89686	0.00607266	0.0223799	0.0290365	0.0229639	0.0212785	0.0168073	0.0318811
836	0.0191523	0.0303193	1.58306	1000000	0.047198	0.033858		0.081056
837	0.026019	0.0261274	1.00416	1000000	0.0462781	0.0280234	0.0313375		0.0191377		0.0776156
838	0.0307448	0.0171139	0.556644	1000000	0.019601	0.0494644		0.0346068	0.019601	0.0321471	0.0486496

## Sheet: 2DE results for Con vs 24hpt
Group ID	Mean (100%)	M.S.D	Variation	Ratio (100%)	Separability	c5	c2	c3	24h 2	24h 3	24h 5
35	0.176905	0.0724939	0.409789	3.77383	0.100345	0.140446	0.137419	0.212691	0.313035	0.174893	0.0829489			2DE results compared to con vs 24hpt
50	0.185985	0.10156	0.546063	5.096	0.119882	0.073691	0.108908	0.255647	0.375529	0.143414	0.158722
81	0.0506095	0.0573879	1.13394	1000000	0.0809348	0.128042	0.0471069	0.128509
88	0.00547852	0.00823975	1.50401	1000000	0.0115781	0.0115781		0.021293
90	0.0208241	0.0123818	0.59459	1000000	0.0143406	0.0241963	0.0167798	0.0383504	0.0143406	0.0312777
91	0.0381423	0.019345	0.507181	1000000	0.0304266	0.0478879	0.0405706	0.0605894	0.0304266	0.0493791
92	0.0664351	0.024704	0.371852	3.37698	0.0220267	0.0733993	0.103041	0.0892274	0.0305128	0.0510577	0.0513725
93	0.0599049	0.0118693	0.198135	2.06558	0.0283156	0.0623657	0.0645282	0.0703332	0.03405	0.0657825	0.0623696
95	0.0326111	0.0111936	0.343247	2.57587	0.0113853	0.0430024	0.0488335	0.0352873	0.018958	0.0190999	0.0304852
96	0.0769743	0.0243002	0.315693	2.94093	0.0292626	0.0763952	0.119799	0.0905365	0.0407351	0.0703558	0.0640242
104	0.0474091	0.0449237	0.947576	1000000	0.0587928	0.0748094	0.119004		0.0159242	0.074717
105	0.0718549	0.0459144	0.638987	1000000	0.0830306	0.0578162	0.157173	0.0721665	0.0741423	0.0698318
106	0.0121895	0.0124239	1.01923	1000000	0.0217364	0.0222265		0.0217364	0.0291742
107	0.0683655	0.0499878	0.731185	1000000	0.0811632	0.0969545		0.123739	0.108336	0.0811632
108	0.0409004	0.011591	0.283397	1.88608	0.02115	0.0318631	0.0313544	0.0338494	0.0340243	0.0551744	0.059137
109	0.047581	0.0120906	0.254106	1.93	0.0262253	0.0409253	0.0410619	0.0382545	0.0438068	0.0476059	0.0738312
110	0.0179885	0.0129714	0.721093	1000000	0.0229835	0.0283574	0.0229835			0.0312491	0.0253408
111	0.0340042	0.034274	1.00793	1000000	0.059542	0.059542			0.0710134	0.0734699
113	0.0487329	0.01807	0.370797	2.6385	0.0363279	0.0368346	0.0371702	0.0327898	0.050188	0.0488987	0.0865159
120	0.0741656	0.0371334	0.500682	4.60056	0.0679748	0.0590378	0.0523671	0.150013	0.0689297	0.0820385	0.0326076
122	0.10683	0.031638	0.296154	2.17914	0.0361224	0.0967268	0.135111	0.161154	0.0739531	0.0989886	0.0750434
123	0.0305331	0.0396261	1.29781	1000000	0.0687717	0.0298365		0.0422952	0.111067
125	0.0927605	0.0166793	0.179811	1.63246	0.030494	0.0937378	0.0853561	0.126482	0.0774797	0.0959884	0.0775182
126	0.0244502	0.0354509	1.44992	1000000	0.0598073	0.0598073	0.0868941
129	0.130428	0.0426676	0.327136	2.57995	0.0421915	0.170069	0.181841	0.0704825	0.0844466	0.116768	0.158959
130	0.369585	0.0796989	0.215644	1.75883	0.134126	0.316358	0.302816	0.300799	0.394929	0.373551	0.529055
131	0.251432	0.0409398	0.162826	1.49426	0.0533063	0.232788	0.209259	0.205541	0.250285	0.303591	0.307131
132	0.209529	0.136274	0.650382	1000000	0.135346	0.213671		0.086112	0.250449	0.285797	0.421143
133	0.0796295	0.0698655	0.877381	1000000	0.0718465	0.113019			0.0411724	0.17776	0.145826
140	0.0691239	0.0386425	0.559032	1000000	0.0566959	0.116387	0.110187	0.0722145	0.0566959	0.0592586
141	0.0619104	0.0478763	0.773316	1000000	0.0531888	0.114946		0.105996	0.0531888	0.0973319
144	0.0608581	0.0664939	1.0926	1000000	0.0831398	0.108801			0.173208	0.0831398
150	0.273439	0.158254	0.578752	1000000	0.181887	0.265565	0.389168	0.181887	0.503495		0.30052
152	0.0423878	0.0206577	0.48735	1000000	0.0376956	0.0510846	0.0537054	0.0466548	0.065186	0.0376956
154	0.0532352	0.0144456	0.271354	2.17629	0.012544	0.0569633	0.0422158	0.0695073	0.0728212	0.0334612	0.0444421			Green=paired spots/ red=non-paired spots
157	0.153353	0.176831	1.15309	1000000	0.206222	0.176971		0.268464			0.474686
158	0.0823871	0.0848837	1.0303	1000000	0.124142	0.124142	0.188906		0.181275
159	0.0321567	0.0399009	1.24083	1000000	0.0700964	0.0399357		0.041454			0.11155
161	0.194744	0.186549	0.957916	1000000	0.237727	0.28359	0.0458629		0.449975		0.389039
162	0.0390351	0.0532855	1.36507	1000000	0.105567	0.044957	0.03873				0.150524
165	1.15159	0.284614	0.247149	1.85345	0.409111	0.946872	1.4567	1.04758	0.877836	1.62703	0.953518
166	0.00485664	0.0068827	1.41717	1000000	0.0138	0.0138		0.0153398
168	0.00624478	0.00901785	1.44406	1000000	0.0155751	0.0155751		0.0218936
170	0.574166	0.225772	0.393217	2.47174	0.439389	0.436971	0.463454	1.05757	0.427862	0.618176	0.44097
171	0.0500623	0.0443514	0.885925	1000000	0.0534182	0.042064		0.0975247	0.0441065	0.116678
172	0.761948	0.248948	0.326726	2.26658	0.505264	0.607493	1.29693	0.668954	0.634455	0.791663	0.572195
173	0.188582	0.0495582	0.262794	1.82475	0.0947618	0.163042	0.154025	0.257803	0.156655	0.258372	0.141593
174	0.140756	0.156295	1.11039	1000000	0.286616	0.173935	0.0824377	0.127614		0.460551
175	0.281827	0.16371	0.580887	4.3159	0.321453	0.145101	0.147418	0.222198	0.626242	0.245213	0.304789
177	0.228	0.0466414	0.204567	1.8228	0.0446197	0.156673	0.180643	0.225262	0.246484	0.273357	0.285583
179	0.203256	0.0453976	0.223352	1.81727	0.0623147	0.250778	0.168401	0.142902	0.16705	0.259692	0.230716
180	0.182554	0.0636562	0.348698	3.68104	0.098551	0.15391	0.192019	0.0802074	0.196696	0.177246	0.295247
181	0.16994	0.0570244	0.335556	3.01418	0.0429227	0.188062	0.0835712	0.126494	0.14823	0.251899	0.221385
182	0.37179	0.218499	0.587695	1000000	0.185471	0.353121	0.576878	0.589433	0.185471	0.525836
184	0.393738	0.0995751	0.252897	2.09189	0.208368	0.332103	0.288049	0.37677	0.368744	0.394198	0.602566
185	0.401087	0.0811766	0.202391	1.82656	0.080825	0.318922	0.536078	0.40654	0.293491	0.396238	0.455253
187	0.237253	0.0396748	0.167226	1.78867	0.0573246	0.23898	0.300228	0.259284	0.225174	0.167849	0.232
191	0.0724219	0.102445	1.41455	1000000	0.213367	0.213367	0.221164
192	0.229911	0.0715234	0.311092	3.34463	0.113223	0.254208	0.104183	0.221443	0.217406	0.233768	0.348456
196	0.111827	0.0532774	0.476426	1000000	0.106062	0.137463		0.118474	0.106062	0.145761	0.163203
201	0.463452	0.0391528	0.0844808	1.28671	0.0623809	0.427412	0.53794	0.418076	0.468968	0.452759	0.475559
203	0.0585055	0.0344829	0.589396	1000000	0.0372382	0.10891		0.0769785	0.0765645	0.0372382	0.0513426
204	0.0330168	0.0192853	0.584104	1000000	0.0198314	0.0600747	0.041072	0.031177	0.0198314	0.045946
205	0.0332957	0.0335855	1.0087	1000000	0.059881	0.074883	0.059881			0.0650103
206	0.0559514	0.0459891	0.821947	1000000	0.0489222	0.0958922		0.0665995		0.0489222	0.124295
207	0.0833936	0.0222542	0.266858	2.46522	0.0222828	0.0966154	0.118898	0.0901276	0.0482303	0.07816	0.06833
208	0.117146	0.0364212	0.310904	2.25507	0.0579297	0.131976	0.189905	0.11108	0.0842126	0.084383	0.101322
210	0.184649	0.0577924	0.312986	3.18743	0.0758735	0.200314	0.267688	0.168088	0.227963	0.0839824	0.159856
211	0.0360186	0.0396616	1.10114	1000000	0.0423812	0.0423812	0.0739225		0.0998078
213	0.0108587	0.0161178	1.48433	1000000	0.0240974	0.0410545				0.0240974
214	4.48037	0.716131	0.159838	1.5666	0.919022	3.72307	4.91353	4.43574	5.83255	4.02019	3.95713
216	0.0848744	0.0683515	0.805326	1000000	0.0868794	0.0868794	0.155277	0.0892387		0.177851
217	1.59796	0.419671	0.262629	2.05737	0.369735	1.34481	1.69502	2.1865	1.23392	1.06276	2.06475
218	2.54454	0.50818	0.199714	1.95337	0.684176	2.30248	3.02846	2.6687	2.48816	1.6183	3.16114
221	0.613169	0.0769507	0.125497	1.41584	0.0825756	0.573801	0.738246	0.606795	0.521417	0.549382	0.68937
222	0.497987	0.125552	0.25212	2.3623	0.142663	0.394527	0.274414	0.55424	0.648247	0.579302	0.53719
227	0.0910975	0.111938	1.22877	1000000	0.238166	0.328246		0.0430628	0.09008	0.0851961
228	0.0729598	0.0870313	1.19287	1000000	0.13207	0.2402	0.108129		0.0894294
230	0.0842758	0.0710879	0.843515	1000000	0.0967381	0.207668		0.0956455	0.0914125	0.110929
231	0.0416183	0.0616016	1.48016	1000000	0.0933626	0.0933626	0.156347
232	2.94424	1.13148	0.384304	5.17739	1.79562	3.19249	0.926397	4.79632	3.1856	2.72201	2.8426
234	0.0349144	0.0283656	0.812432	1000000	0.0335106	0.0799954		0.0454031	0.0335106	0.0505775
235	1.599	1.42239	0.88955	26.9324	1.69406	3.071	3.94597	1.37694	0.146514	0.580174	0.473381
237	2.83955	0.73204	0.257801	2.33787	0.764	3.02128	2.32331	1.55931	2.8566	3.63136	3.64546
240	0.0614616	0.0367317	0.597637	1000000	0.0340371	0.104906		0.0537983	0.0340371	0.0982485	0.0777801
241	0.11943	0.131689	1.10265	1000000	0.261909	0.396286	0.104556	0.0286087	0.0527496		0.134377
244	0.511364	0.393785	0.770069	6.57439	0.810499	0.549761	1.36026	0.206903	0.311089	0.354131	0.286038
245	0.0953652	0.0728541	0.763949	1000000	0.112303	0.22787	0.115567	0.0951124	0.0270937	0.106548
253	0.0452032	0.0401956	0.889219	1000000	0.0396546	0.107665		0.0848286	0.0335516	0.045174
254	0.255836	0.0580481	0.226895	1.98452	0.0767587	0.360896	0.284137	0.269673	0.215094	0.223363	0.181855
255	0.0815554	0.0605002	0.74183	1000000	0.102086	0.199498	0.0535913	0.0974123	0.0754015	0.0634293
256	0.0472083	0.0278774	0.59052	1000000	0.0343367	0.0900237	0.0493495	0.0343367	0.0421901	0.0673496
257	0.277411	0.0816462	0.294315	2.08935	0.139506	0.367371	0.350849	0.202667	0.211343	0.17583	0.356407
259	0.0794228	0.0528054	0.664865	1000000	0.04159	0.161778	0.0915527	0.120188	0.0398274	0.0631912
261	0.190221	0.0890033	0.467895	1000000	0.195886	0.222875	0.281396	0.213858	0.22731		0.195886
262	0.0957741	0.0254749	0.265989	2.51096	0.0250683	0.100024	0.0779033	0.114501	0.052835	0.132667	0.0967153
263	0.137272	0.0675667	0.49221	1000000	0.124162	0.210076	0.162098	0.140541	0.186756		0.124162
265	0.0429583	0.0710831	1.6547	1000000	0.167983	0.199163		0.0274066			0.0311798
266	0.0722469	0.0367213	0.508276	1000000	0.0629557	0.0923783	0.101065	0.111103	0.0659799	0.0629557
268	0.113286	0.124686	1.10064	1000000	0.144315	0.212342			0.144315		0.323057
269	0.0207622	0.035632	1.71619	1000000	0.0699284	0.0273225	0.0972509
270	0.18942	0.100882	0.532581	1000000	0.154357	0.26231	0.241162	0.154357	0.165259		0.313434
277	0.0225421	0.0268791	1.1924	1000000	0.0369985	0.0735968	0.0365984		0.0250573
278	0.190815	0.0947666	0.496641	1000000	0.154687	0.213869	0.267622	0.225524	0.154687		0.28319
284	0.190085	0.0942943	0.496063	1000000	0.160784	0.239291	0.263703	0.194466	0.160784		0.282268
285	0.233737	0.125173	0.535528	1000000	0.180681	0.37721	0.339148	0.180681	0.207157	0.298228
290	0.43112	0.246416	0.571573	1000000	0.261098	0.573434	0.261098	0.529863	0.776572	0.445752
291	0.308716	0.115098	0.372827	3.90777	0.143216	0.437424	0.25987	0.330587	0.450589	0.258522	0.115306
295	0.0877686	0.0466217	0.531188	1000000	0.0595388	0.12351	0.108298	0.0595388	0.0946257		0.140639
301	0.0652034	0.0612222	0.938942	1000000	0.0711959	0.0398665		0.159734	0.131408	0.0602118
302	10.2447	0.936185	0.0913828	1.31941	1.06021	9.06026	11.9542	9.90491	9.98176	10.894	9.67278
303	0.0490094	0.0283786	0.579043	1000000	0.0299074	0.0853453		0.0623987	0.0441199	0.0299074	0.0722854
304	0.11208	0.0785721	0.701034	1000000	0.117739	0.0676025	0.115727	0.140151		0.0911117	0.257889
305	0.0427404	0.0460515	1.07747	1000000	0.0661576	0.0649885		0.0450463		0.131146	0.0152616
306	0.0471925	0.0279851	0.592999	1000000	0.0392698	0.0590873		0.0468162	0.0433284	0.0946534	0.0392698
310	0.0542312	0.0424407	0.782588	1000000	0.0655217	0.0667566		0.119558	0.0735503		0.0655217
318	0.172148	0.142099	0.825446	1000000	0.150473	0.381935	0.301256	0.199222	0.150473
320	0.0241629	0.0342204	1.41624	1000000	0.0693205	0.0756568				0.0693205
322	0.0194219	0.0278778	1.43538	1000000	0.0500038	0.0500038		0.0665276
323	0.0605563	0.0626687	1.03488	1000000	0.0916368	0.147221				0.0916368	0.12448
324	0.0354976	0.0349773	0.985343	1000000	0.0484245	0.037872	0.101169	0.0527449			0.0211994
325	0.120554	0.0665546	0.552072	4.02333	0.0866659	0.161575	0.068718	0.0720943	0.0617004	0.110996	0.248241
327	0.0235306	0.0236977	1.0071	1000000	0.0421205	0.0472146		0.0518484		0.0421205
328	0.11403	0.082648	0.724792	1000000	0.133616	0.272363	0.0865366	0.0747888	0.111744	0.138747
329	0.0256961	0.0259335	1.00924	1000000	0.0453	0.051449		0.0574277		0.0453
331	0.140466	0.0440312	0.313466	2.52262	0.0460972	0.100928	0.216452	0.0858046	0.147779	0.170355	0.121475
333	0.134474	0.0969065	0.720634	1000000	0.172889	0.19852	0.236981	0.172889			0.198454
334	0.0644803	0.0921168	1.42861	1000000	0.17085	0.17085		0.216031
335	0.792294	0.571652	0.721516	1000000	0.720442	0.80319	0.082748	1.4691	1.05805		1.34068
336	1.54353	0.299537	0.19406	1.74477	0.315149	1.10487	1.29543	1.45018	1.92774	1.5839	1.89905
337	0.0501981	0.0561909	1.11938	1000000	0.0568203	0.144287		0.0568203		0.100081
339	0.0813785	0.0603976	0.742181	1000000	0.0880294	0.139787	0.0880294	0.115838			0.144616
341	0.19659	0.146577	0.745596	1000000	0.203817	0.25181	0.0575331	0.190759	0.223812		0.455626
344	0.0836522	0.0672731	0.8042	1000000	0.087465	0.188998	0.087465	0.0993849			0.126066
345	0.707865	0.14109	0.199317	1.67303	0.138235	0.531619	0.663576	0.550777	0.875018	0.736784	0.889415
346	0.075089	0.108415	1.44382	1000000	0.187432	0.187432				0.263102
347	0.0504582	0.0773712	1.53337	1000000	0.10359	0.20317		0.0995799
349	0.192745	0.0556815	0.288887	2.49371	0.079148	0.262264	0.182965	0.1053	0.183116	0.160238	0.262588
352	0.0809937	0.0265641	0.327978	2.64728	0.0393492	0.0875424	0.101761	0.0991505	0.0481931	0.108376	0.0409388
354	0.0911506	0.0737728	0.809351	1000000	0.111551	0.0302787		0.117586	0.0646427	0.10526	0.229137
355	0.0881329	0.0422238	0.479093	3.44339	0.0815955	0.0694408	0.176489	0.0550713	0.0512545	0.0948938	0.0816476
357	0.0565003	0.0301407	0.533462	1000000	0.046337	0.046337		0.0499698	0.0902478	0.0663326	0.0861142
359	0.227129	0.0649394	0.285914	2.61061	0.0531663	0.175103	0.121936	0.281978	0.318329	0.22428	0.24115
361	0.0220596	0.0245455	1.11269	1000000	0.0333198	0.0333912		0.0333198		0.0656465
362	0.0704101	0.0744236	1.057	1000000	0.0933565	0.0933565	0.157185	0.171919
363	0.026214	0.0265344	1.01223	1000000	0.0452583	0.0525256	0.0452583	0.0594999
364	0.117404	0.0941828	0.802215	1000000	0.0905989	0.0905989			0.168249	0.231165	0.214408
367	0.0513211	0.0289222	0.563554	1000000	0.0320877	0.0259486		0.070051	0.0729309	0.0809597	0.0580363
368	0.183467	0.161767	0.88172	1000000	0.228657	0.0789812			0.396229	0.307638	0.317955
369	0.0760933	0.0421219	0.553556	1000000	0.0576271	0.111894		0.0997192	0.0576271	0.0615871	0.125732
372	0.107917	0.0193665	0.179457	1.62731	0.0247887	0.114851	0.0840746	0.126068	0.0813176	0.132329	0.108863
373	0.173183	0.0608622	0.351433	3.13399	0.0917449	0.290045	0.156143	0.141977	0.160084	0.0925481	0.1983
374	1.48956	0.206146	0.138394	1.43014	0.239431	1.70344	1.24243	1.6859	1.1911	1.48186	1.63262
376	0.0498209	0.0438668	0.880491	1000000	0.0536353	0.0503815	0.127322	0.0736867		0.0475349
378	0.312361	0.234427	0.750501	1000000	0.334878	0.469796	0.334878	0.462651		0.606841
379	0.037766	0.0588117	1.55727	1000000	0.0852954	0.0706502			0.155946
380	0.810701	0.0867043	0.10695	1.32538	0.0945283	0.9391	0.708551	0.745721	0.746173	0.909593	0.815065
381	2.54952	0.463449	0.181779	1.83854	0.673288	2.34183	2.39619	2.65242	2.69946	1.83447	3.37275
383	0.112519	0.0806715	0.716962	1000000	0.14884	0.169378	0.162934	0.193959	0.14884
384	0.679238	0.214972	0.31649	2.75387	0.290473	0.936372	0.645899	0.970316	0.352346	0.565297	0.6052
387	0.38018	0.197238	0.518801	1000000	0.341109	0.341109	0.342757	0.506943		0.457206	0.633065
391	0.655068	0.124083	0.18942	1.73394	0.168303	0.756824	0.442801	0.736373	0.529157	0.69746	0.767793
392	1.18584	0.0767549	0.0647263	1.20931	0.0860876	1.24411	1.10864	1.21577	1.06449	1.28729	1.19473
394	0.170734	0.0465676	0.272749	2.02779	0.069363	0.215435	0.10809	0.123817	0.219184	0.213621	0.144258
395	0.822937	0.13238	0.160863	1.53848	0.299702	0.723407	0.813243	0.752785	0.768554	0.766692	1.11295
396	0.0349882	0.0504158	1.44094	1000000	0.0882243	0.0882243		0.121705
398	0.0404143	0.0344167	0.851597	1000000	0.0262327	0.0857992			0.0523208	0.0260882	0.0782775
399	0.172184	0.0342221	0.198753	1.94789	0.037824	0.194183	0.169085	0.117746	0.15557	0.229356	0.167167
400	0.221808	0.226528	1.02128	1000000	0.393131	0.402244	0.535471				0.393131
402	0.635347	0.213628	0.336237	3.15218	0.341728	0.558825	0.327336	0.690096	0.675075	1.03182	0.528929
403	0.0452168	0.0639896	1.41518	1000000	0.131564	0.131564					0.139736
405	0.0175263	0.0277212	1.5817	1000000	0.0430061	0.0740818				0.0310757
407	0.231713	0.128432	0.554273	1000000	0.173821	0.237797	0.173821	0.378309	0.374422	0.225929
409	0.0750881	0.0628639	0.837202	1000000	0.0511537	0.160736		0.101805		0.136834	0.0511537
412	0.0207723	0.0305404	1.47024	1000000	0.0478528	0.0478528			0.076781
413	0.0457269	0.0338606	0.740498	1000000	0.0502071	0.0681686			0.0712292	0.0502071	0.0847561
414	0.0567872	0.029766	0.524168	4.0257	0.0321207	0.0414859	0.0274528	0.110517	0.0307898	0.0491787	0.0812994
415	0.0678676	0.0358345	0.528006	1000000	0.044249	0.0825115	0.044249	0.107486		0.0808254	0.0921333
418	0.0429424	0.0319399	0.743785	1000000	0.0490813	0.0801531		0.0714867	0.0490813	0.0569333
420	0.0250131	0.0259555	1.03768	1000000	0.0403309	0.0403309			0.0634531	0.0462948
422	0.0436488	0.00790584	0.181124	1.69767	0.0101199	0.05827	0.0365878	0.0418281	0.0481501	0.0343235	0.042733
423	0.0709605	0.059279	0.835381	1000000	0.060872	0.084665	0.060872	0.116035		0.164191
424	0.0183489	0.0101294	0.552043	1000000	0.0113377	0.0113377	0.022519	0.0235442	0.0317078	0.0209846
429	0.0442504	0.0324162	0.732564	1000000	0.0516383	0.0657797	0.0516383	0.0671327		0.0809517
432	0.3159	0.113868	0.360455	3.40279	0.121378	0.143754	0.203105	0.324483	0.371333	0.489163	0.363565
437	0.52817	0.223881	0.423882	6.75546	0.289737	0.402452	0.761443	0.508492	0.647953	0.735964	0.112715
443	0.0516042	0.0146633	0.284149	2.86388	0.0217928	0.0568259	0.0487179	0.0243125	0.0461053	0.0640354	0.0696283
447	0.0567892	0.0406917	0.716539	1000000	0.072443	0.0850928		0.072443		0.0888449	0.0943547
453	0.024024	0.0138705	0.577358	1000000	0.0173606	0.0178328	0.0408453	0.0173606	0.0363276	0.031778
454	0.0560702	0.0302695	0.53985	6.27317	0.0494996	0.112845	0.0179886	0.0284773	0.0589084	0.0633457	0.0548561
459	0.0452562	0.0351082	0.775765	1000000	0.0397588	0.0731833	0.0397588	0.0700375		0.0885574
472	0.0431105	0.0270069	0.626459	4.70547	0.0369478	0.0427098	0.0202183	0.0226396	0.0579861	0.0201752	0.094934
474	0.0236321	0.0275451	1.16558	1000000	0.0288	0.0243612				0.0443156	0.0731156
484	0.0263513	0.0273949	1.0396	1000000	0.0382424	0.0565484	0.0633169	0.0382424
488	0.0169557	0.017161	1.01211	1000000	0.029027	0.0381215	0.029027	0.0345855
490	0.0322382	0.0486771	1.50992	1000000	0.107506	0.0261605				0.0298816	0.137387
492	1.17821	0.654979	0.555908	6.0317	0.975243	0.408058	0.864094	1.48604	2.46128	0.844858	1.00495
497	0.159765	0.0409733	0.256461	2.03507	0.0447966	0.21763	0.120793	0.135586	0.10694	0.180383	0.197256
499	0.0827786	0.0618014	0.746587	1000000	0.116573	0.0772223	0.088519	0.0741246		0.051714	0.205092
503	0.214181	0.0164119	0.0766264	1.25996	0.0184097	0.199487	0.217897	0.185979	0.225119	0.222277	0.234327
505	0.188616	0.0309716	0.164204	1.51248	0.0349489	0.151101	0.153655	0.172263	0.218928	0.228537	0.207212
507	0.0508004	0.0324428	0.638633	1000000	0.0469901	0.105162	0.0576802	0.0580022	0.0257852	0.0581724
509	0.0589332	0.0442047	0.750083	1000000	0.0593981	0.0925497	0.0593981	0.109129		0.0925223
511	0.144755	0.044323	0.306195	2.91238	0.0528456	0.218192	0.127764	0.128996	0.175991	0.0749188	0.142664
512	0.0249872	0.0261676	1.04724	1000000	0.0377192	0.0643787	0.0478254	0.0377192
513	0.0440853	0.025489	0.578174	1000000	0.0356203	0.0777455	0.0356203		0.0706563	0.037558	0.0429318
515	0.0408472	0.0579366	1.41838	1000000	0.114859	0.114859			0.130224
517	0.10598	0.0561723	0.530028	1000000	0.0725505	0.0725505	0.12686	0.121314		0.174709	0.140446
519	0.0351279	0.0432479	1.23115	1000000	0.0630304	0.0353079		0.0562146		0.119245
521	0.04473	0.0448634	1.00298	1000000	0.0850943	0.0962847	0.0870012				0.0850943
525	0.0685595	0.0302267	0.440883	2.96565	0.0693337	0.0538112	0.0553959	0.134876	0.0454794	0.0562522	0.0655423
528	0.0921742	0.0338956	0.367735	3.76675	0.0376286	0.119959	0.0745603	0.0744726	0.036844	0.108427	0.138782
533	0.0762424	0.07692	1.00889	1000000	0.13249	0.13249	0.16587	0.159095
534	0.167311	0.0768013	0.459033	3.55008	0.0930645	0.101472	0.103947	0.0794691	0.197012	0.239845	0.282121
536	0.0386478	0.0446364	1.15495	1000000	0.0465564	0.0827377	0.112968	0.0361813
537	0.0990831	0.0803198	0.810631	1000000	0.0673222	0.233214	0.046477	0.165892	0.109498	0.0394185
539	0.0950002	0.0583621	0.614337	1000000	0.0568352	0.183541	0.0958987	0.0927906	0.140936	0.0568352
540	0.0879591	0.0199063	0.226314	2.14582	0.0256134	0.0836754	0.0572659	0.0774989	0.122882	0.0891635	0.0972687
541	0.0785014	0.0169411	0.215806	1.8426	0.0260622	0.110289	0.0641019	0.0598547	0.0842263	0.0687258	0.083811
545	0.0445061	0.00963866	0.216569	2.12818	0.0155093	0.0514386	0.0407825	0.0252732	0.0507712	0.0449851	0.0537859
546	0.142163	0.0573407	0.403344	2.96672	0.0780556	0.217083	0.139028	0.217964	0.118974	0.0864618	0.0734694
551	0.0653248	0.0263999	0.404133	2.87483	0.056816	0.122139	0.0592716	0.0496543	0.0653228	0.0424856	0.0530753
554	0.156352	0.0763819	0.488526	1000000	0.143395	0.143395	0.188725	0.203405	0.240599	0.161986
556	0.0884131	0.0807432	0.91325	1000000	0.112622	0.0473318		0.0332581	0.132086	0.0730943	0.244708
557	0.03411	0.0372957	1.09339	1000000	0.0513459	0.0513459	0.0983106				0.0550034
558	0.0880863	0.0586384	0.665693	1000000	0.0960259	0.0833931	0.0760626	0.068656	0.198216	0.10219
565	0.0133558	0.0188891	1.4143	1000000	0.0397022	0.0404324	0.0397022
568	0.0651172	0.0367516	0.564391	1000000	0.0386325	0.09343	0.107609	0.0624974		0.0386325	0.0885348
572	0.0586548	0.0285253	0.486324	1000000	0.0524174	0.0873216	0.080341	0.0643309	0.0675181	0.0524174
573	0.109475	0.0544734	0.497589	1000000	0.100618	0.177831	0.119741	0.138671	0.119986		0.100618
574	0.107846	0.0209824	0.194559	1.84036	0.0275463	0.118303	0.0745049	0.137116	0.116391	0.0866075	0.114154
575	0.336475	0.0768247	0.228322	2.25987	0.102605	0.302963	0.331448	0.452782	0.200358	0.38156	0.34974
576	12.333	1.20823	0.0979677	1.30899	1.50563	12.4819	10.9763	13.8069	12.6548	13.5302	10.5478
577	0.134316	0.0474591	0.353338	2.74897	0.0470784	0.170052	0.203149	0.114728	0.0822619	0.0739001	0.161807
578	0.121103	0.0215372	0.177842	1.80649	0.0274616	0.15736	0.129899	0.125379	0.0871083	0.120498	0.106376
584	0.102833	0.0309078	0.300563	2.56946	0.0274149	0.146116	0.12816	0.0568663	0.0912165	0.07601	0.118631
591	0.0717908	0.0407816	0.568061	1000000	0.0655633	0.140724	0.0765232		0.0750711	0.0655633	0.072863
595	0.129342	0.0504929	0.390384	3.33381	0.049403	0.208551	0.122613	0.0625563	0.16145	0.0732104	0.147669
598	0.140727	0.0905394	0.643368	1000000	0.0807574	0.265439	0.235164	0.154406	0.0791782	0.110175
608	0.121061	0.0874031	0.721978	1000000	0.125438	0.280768	0.118429	0.0541175	0.155329		0.117719
614	0.211861	0.109422	0.516479	1000000	0.178116	0.306779	0.27999	0.178116	0.186974		0.319305
621	0.0656165	0.0413154	0.62965	1000000	0.0376552	0.0864421	0.0888712	0.0613664	0.126526	0.0304927
622	0.151737	0.153032	1.00853	1000000	0.272642	0.272642	0.34058		0.297203
623	0.108668	0.0379237	0.348987	3.28906	0.0428809	0.0800383	0.109734	0.0468054	0.153946	0.108869	0.152615
628	0.171705	0.107776	0.627678	1000000	0.152546	0.312413	0.148623	0.122252	0.301169		0.145772
630	0.0930457	0.0804991	0.865157	1000000	0.110055	0.119786	0.233672		0.123617		0.0811995
637	0.0879612	0.127407	1.44845	1000000	0.21619	0.21619	0.311577
639	0.180115	0.0662886	0.368036	2.57286	0.0746036	0.234193	0.300716	0.121558	0.147754	0.159589	0.11688
640	0.130008	0.0155294	0.11945	1.46589	0.0315105	0.141862	0.141293	0.134946	0.136888	0.128286	0.096775
644	0.0611081	0.0444772	0.727845	1000000	0.0823811	0.0823811			0.0864151	0.0839672	0.113885
648	0.300652	0.117615	0.391201	2.84141	0.104575	0.473246	0.425043	0.166553	0.172743	0.245859	0.320467
650	0.0317413	0.0449008	1.41459	1000000	0.0934336	0.097014	0.0934336
656	1.39403	0.554866	0.39803	3.09179	0.78748	0.64288	1.44777	0.660292	1.95182	1.67377	1.98765
659	0.021499	0.031598	1.46974	1000000	0.0495951	0.0495951		0.0793989
666	0.21727	0.19493	0.897178	1000000	0.222125	0.437268	0.215143	0.149968		0.501244
670	0.281137	0.292955	1.04203	1000000	0.570882	0.283884	0.304367	0.223323	0.875249
671	0.0168823	0.0175938	1.04214	1000000	0.0275888	0.0275888	0.043559	0.0301462
677	0.0759532	0.0216756	0.285381	2.25632	0.047591	0.0731311	0.0640262	0.0540919	0.0679637	0.122049	0.0744575
678	0.0936358	0.0231522	0.247258	2.44177	0.0314531	0.100018	0.0845132	0.100513	0.0540452	0.090759	0.131966
683	0.0883049	0.0189707	0.214832	1.76438	0.0259496	0.0612875	0.100983	0.0900625	0.0641129	0.108134	0.105249
684	0.0564071	0.0293556	0.520423	1000000	0.0428318	0.0831283	0.0791082		0.0801729	0.0428318	0.0532014
685	0.304056	0.122525	0.40297	2.79968	0.11381	0.417677	0.218108	0.18019	0.498415	0.331918	0.178025
689	0.0893948	0.0288088	0.322265	2.37078	0.024952	0.0581072	0.126271	0.0532611	0.0777746	0.0980015	0.122953
691	0.0292075	0.035763	1.22445	1000000	0.0423557	0.0962184		0.0538627			0.0251637
698	0.448537	0.416554	0.928696	8.33846	0.96906	1.36118	0.392116	0.163241	0.216939	0.200099	0.357653
699	0.2463	0.0941294	0.382174	3.4637	0.0979399	0.183891	0.309803	0.117719	0.407743	0.197218	0.261423
703	0.0984907	0.129469	1.31453	1000000	0.208251	0.359825		0.0795451			0.151574
706	0.377602	0.106639	0.28241	2.44196	0.0787577	0.295497	0.412457	0.219469	0.535936	0.3337	0.46855
709	0.0708111	0.0472651	0.667481	1000000	0.0530332	0.0617723		0.0438012	0.0667164	0.0997718	0.152805
710	0.114516	0.0284649	0.248567	2.12622	0.0300201	0.0961791	0.159161	0.0748562	0.142629	0.112609	0.101662
711	0.178382	0.0559623	0.313721	2.2707	0.0757484	0.128082	0.204475	0.123408	0.280223	0.135994	0.19811
714	0.120764	0.0393869	0.326147	3.26311	0.0440923	0.0948123	0.153526	0.05072	0.165505	0.114483	0.145538
716	2.63031	0.427001	0.162339	1.66931	0.347396	2.27407	1.92667	2.93146	2.82409	3.21621	2.60933
717	3.52659	0.286519	0.0812455	1.28136	0.352525	3.266	3.03677	3.66429	3.68274	3.89119	3.61852
718	0.689355	0.253642	0.367941	3.09165	0.285451	0.465974	0.852755	0.368155	1.13821	0.62031	0.690729
720	0.226334	0.0760811	0.336145	2.27373	0.115092	0.195756	0.154688	0.153708	0.193515	0.349491	0.310848
721	0.151137	0.040717	0.269404	2.71047	0.0568762	0.159719	0.180803	0.0725354	0.196605	0.16775	0.129412
731	0.137789	0.0722315	0.52422	1000000	0.120533	0.120533	0.130648	0.235823	0.157587	0.18214
732	0.411128	0.0658038	0.160057	1.5438	0.0611559	0.408245	0.337735	0.384674	0.469401	0.345314	0.521396
734	0.0330064	0.0474654	1.43807	1000000	0.0841077	0.0841077					0.113931
735	0.113045	0.0562094	0.497233	1000000	0.0906052	0.122004	0.14438	0.154246	0.0906052	0.167033
738	0.675926	0.160228	0.23705	1.90998	0.143782	0.809681	0.4992	0.953463	0.578353	0.674457	0.540403
828	0.035723	0.0293277	0.820975	1000000	0.0366109	0.0366109	0.051596		0.0838074		0.0423236
829	0.0260948	0.0208387	0.798576	1000000	0.0290925	0.0335394	0.0593741			0.0290925	0.0345627
830	0.0335041	0.0376126	1.12263	1000000	0.0448153	0.044664			0.0557726	0.100588
831	0.0493349	0.030634	0.620939	1000000	0.0383612	0.0372389	0.0465725		0.0374916	0.0897729	0.0849338
832	0.0220968	0.0276292	1.25037	1000000	0.0472846	0.0253484			0.0299738	0.0772584
833	0.0423848	0.0485261	1.14489	1000000	0.0646907	0.0558169	0.0669007	0.131591
834	0.0191213	0.0112008	0.585777	1000000	0.0152488	0.0236703	0.0202628	0.0377837	0.0152488		0.0177622
835	0.0277454	0.00744728	0.268415	2.13445	0.012293	0.0223799	0.0290365	0.0229639	0.0198116	0.0422868	0.0299938
836	0.0318692	0.0352241	1.10527	1000000	0.0424429	0.033858		0.081056	0.0763009
837	0.0263576	0.0211996	0.804307	1000000	0.0280234	0.0280234	0.0313375		0.0389443	0.0598403
838	0.0294882	0.0218576	0.741234	1000000	0.0346068	0.0494644		0.0346068	0.0384224	0.0544353

## Sheet: 2DE results for Con vs 72hpt
Group ID	Mean (100%)	M.S.D	Variation	Ratio (100%)	Separability	c5	c2	c3	72h 2	72h 3	72h 4
35	0.0916557	0.0784937	0.856397	1000000	0.0780405	0.140446	0.137419	0.212691		0.0593786				2DE results compared to con vs 72hpt
50	0.230841	0.153975	0.667018	7.06593	0.214307	0.073691	0.108908	0.255647	0.306388	0.119718	0.520695
81	0.160893	0.0798786	0.496469	6.18713	0.0998721	0.128042	0.0471069	0.128509	0.291456	0.235059	0.135187
88	0.00923737	0.00986672	1.06813	1000000	0.0115781	0.0115781		0.021293	0.0225531
90	0.0303777	0.0101625	0.334538	2.70242	0.0118091	0.0241963	0.0167798	0.0383504	0.0453462	0.0360054	0.0215882
91	0.0453218	0.00853614	0.188345	1.74686	0.0110681	0.0478879	0.0405706	0.0605894	0.0495213	0.038677	0.0346848
92	0.0676529	0.0232951	0.344332	2.60109	0.0158281	0.0733993	0.103041	0.0892274	0.0396145	0.0579993	0.0426362
93	0.0604192	0.00695017	0.115033	1.42952	0.00821293	0.0623657	0.0645282	0.0703332	0.0621501	0.0539371	0.0492006
95	0.0420321	0.0127065	0.302306	3.16046	0.017643	0.0430024	0.0488335	0.0352873	0.0516606	0.0557642	0.0176443
96	0.0783918	0.0215011	0.274278	2.08048	0.0292626	0.0763952	0.119799	0.0905365	0.0620019	0.0575825	0.0640357
104	0.073628	0.0388375	0.527483	1000000	0.058769	0.0748094	0.119004		0.109904	0.0792822	0.058769
105	0.0791833	0.035547	0.448921	2.94452	0.0850063	0.0578162	0.157173	0.0721665	0.0719866	0.0625797	0.053378
106	0.0229759	0.0332037	1.44515	1000000	0.0716658	0.0222265		0.0217364			0.0938924
107	0.0733733	0.0406008	0.553346	1000000	0.0426987	0.0969545		0.123739	0.0852508	0.0915961	0.0426987
108	0.0308271	0.0151477	0.491375	1000000	0.0313544	0.0318631	0.0313544	0.0338494		0.0379641	0.0499314
109	0.0350533	0.0200643	0.572393	1000000	0.0252663	0.0409253	0.0410619	0.0382545		0.0663282	0.0237501
110	0.00985074	0.0116221	1.17982	1000000	0.0152201	0.0283574	0.0229835				0.00776347
111	0.00992366	0.02219	2.23607	1000000	0.059542	0.059542
113	0.0318701	0.0152543	0.47864	1000000	0.0327898	0.0368346	0.0371702	0.0327898		0.034699	0.0497272
120	0.0641312	0.04185	0.652569	6.70098	0.0788607	0.0590378	0.0523671	0.150013	0.0298296	0.0711526	0.0223868
122	0.0969939	0.052576	0.542054	1000000	0.0662417	0.0967268	0.135111	0.161154		0.12273	0.0662417
123	0.012022	0.0173779	1.44551	1000000	0.0298365	0.0298365		0.0422952
124	0.0936544	0.112534	1.20158	1000000	0.166906	0.143494			0.3104		0.108032
125	0.106882	0.0310541	0.290545	2.60152	0.0327446	0.0937378	0.0853561	0.126482	0.147891	0.13098	0.0568477
126	0.0244502	0.0354509	1.44992	1000000	0.0598073	0.0598073	0.0868941
129	0.0921192	0.0640615	0.695419	1000000	0.0982215	0.170069	0.181841	0.0704825		0.0584745	0.0718478
130	0.288306	0.13859	0.480704	5.47669	0.225115	0.316358	0.302816	0.300799	0.541473	0.0988687	0.169523
131	0.203993	0.0395404	0.193832	1.9451	0.0493104	0.232788	0.209259	0.205541	0.259864	0.18291	0.133599
132	0.0716256	0.0808101	1.12823	1000000	0.086112	0.213671		0.086112			0.12997
133	0.168816	0.329534	1.95203	1000000	0.786855	0.113019				0.899874
140	0.117069	0.0262819	0.224499	2.24909	0.0405347	0.116387	0.110187	0.0722145	0.121882	0.162417	0.119329
141	0.0846514	0.06242	0.737377	1000000	0.105996	0.114946		0.105996		0.162849	0.124117
144	0.0418535	0.0599755	1.43299	1000000	0.108801	0.108801					0.14232
150	0.261969	0.108285	0.413352	4.41113	0.123604	0.265565	0.389168	0.181887	0.395887	0.249559	0.0897473
152	0.0357951	0.0187477	0.523749	1000000	0.0238872	0.0510846	0.0537054	0.0466548		0.0238872	0.0394388			Green=paired spots/ red=non-paired spots
154	0.0534342	0.0266666	0.499054	1000000	0.0422158	0.0569633	0.0422158	0.0695073		0.0759806	0.0759382
157	0.11256	0.115642	1.02738	1000000	0.176971	0.176971		0.268464			0.229923
158	0.162672	0.0983832	0.604796	1000000	0.117428	0.124142	0.188906		0.312447	0.117428	0.233107
159	0.0809093	0.0908041	1.12229	1000000	0.116978	0.0399357		0.041454	0.158432	0.245634
161	0.106223	0.105098	0.989408	1000000	0.089999	0.28359	0.0458629			0.108943	0.198942
162	0.0536558	0.0846655	1.57794	1000000	0.193291	0.044957	0.03873		0.238248
165	0.916504	0.46991	0.512721	1000000	0.748325	0.946872	1.4567	1.04758	1.29954		0.748325
166	0.00485664	0.0068827	1.41717	1000000	0.0138	0.0138		0.0153398
168	0.00624478	0.00901785	1.44406	1000000	0.0155751	0.0155751		0.0218936
170	0.476298	0.324572	0.681446	1000000	0.42844	0.436971	0.463454	1.05757	0.629125		0.270674
171	0.0436497	0.045101	1.03325	1000000	0.0554607	0.042064		0.0975247	0.110532		0.0117779
172	0.654226	0.381703	0.583442	1000000	0.554015	0.607493	1.29693	0.668954	0.797967		0.554015
173	0.155611	0.0931765	0.598777	1000000	0.0947618	0.163042	0.154025	0.257803	0.26952		0.0892781
174	0.170206	0.105158	0.61783	4.81211	0.222764	0.173935	0.0824377	0.127614	0.136594	0.103954	0.396699
175	0.134221	0.106864	0.796181	1000000	0.145101	0.145101	0.147418	0.222198	0.290606
177	0.177238	0.0884009	0.498768	1000000	0.156673	0.156673	0.180643	0.225262	0.282215		0.218637
179	0.186652	0.0513652	0.275192	2.13723	0.0713226	0.250778	0.168401	0.142902	0.257768	0.179455	0.120608
180	0.125896	0.0679853	0.540012	1000000	0.0802074	0.15391	0.192019	0.0802074	0.193244		0.135995
181	0.159548	0.0564317	0.353696	3.16834	0.0767199	0.188062	0.0835712	0.126494	0.264782	0.142217	0.152163
182	0.328569	0.245444	0.747009	1000000	0.353121	0.353121	0.576878	0.589433			0.451979
184	0.268533	0.126602	0.471457	1000000	0.257437	0.332103	0.288049	0.37677		0.356839	0.257437
185	0.313671	0.161683	0.515454	1000000	0.297631	0.318922	0.536078	0.40654		0.322854	0.297631
187	0.273149	0.0767148	0.280853	2.4032	0.123794	0.23898	0.300228	0.259284	0.424022	0.23994	0.17644
188	0.0104338	0.016554	1.58657	1000000	0.0259935	0.0442983					0.0183048
191	0.150063	0.171434	1.14242	1000000	0.244682	0.213367	0.221164			0.465846
192	0.17585	0.0942499	0.535966	1000000	0.107128	0.254208	0.104183	0.221443		0.211312	0.263956
196	0.0426562	0.0605735	1.42004	1000000	0.118474	0.137463		0.118474
198	0.0340217	0.0496548	1.4595	1000000	0.0808067	0.0808067				0.123324
200	0.026502	0.0317235	1.19702	1000000	0.0377553	0.0477364				0.0257839	0.0854918
201	0.486537	0.061546	0.126498	1.41737	0.0559739	0.427412	0.53794	0.418076	0.481966	0.461259	0.592568
202	0.0388215	0.0360323	0.928152	1000000	0.0557704	0.0510129			0.0391682	0.0359645	0.106783
203	0.0568067	0.0485692	0.85499	1000000	0.0426517	0.10891		0.0769785		0.0343268	0.120626
204	0.0562853	0.0380018	0.675164	1000000	0.031177	0.0600747	0.041072	0.031177	0.0901837	0.115204
205	0.0393491	0.0294126	0.747477	1000000	0.041903	0.074883	0.059881		0.0594276	0.041903
206	0.0555611	0.0477242	0.858949	1000000	0.0409523	0.0958922		0.0665995		0.0409523	0.129923
207	0.0657259	0.0411476	0.626048	1000000	0.0331272	0.0966154	0.118898	0.0901276		0.0609208	0.0277935
208	0.233265	0.218545	0.936895	10.8438	0.522349	0.131976	0.189905	0.11108	0.712255	0.188691	0.0656829
210	0.171063	0.105241	0.615217	1000000	0.0865886	0.200314	0.267688	0.168088		0.308791	0.081499
211	0.039223	0.0298873	0.761985	1000000	0.0423812	0.0423812	0.0739225		0.0484515	0.0705826
213	0.0152062	0.0216656	1.42479	1000000	0.0410545	0.0410545					0.0501824
214	3.41248	1.07973	0.316405	2.90891	1.09504	3.72307	4.91353	4.43574	2.92927	1.68913	2.78417
216	0.121829	0.100103	0.821668	1000000	0.166419	0.0868794	0.155277	0.0892387	0.321696	0.0778796
217	1.85975	0.560031	0.301133	2.57956	0.491478	1.34481	1.69502	2.1865	2.30249	2.61568	1.014
218	2.65141	0.353944	0.133493	1.45549	0.359767	2.30248	3.02846	2.6687	2.60039	3.14656	2.16185
221	0.641504	0.405131	0.631534	1000000	0.644396	0.573801	0.738246	0.606795		1.38264	0.54754
222	0.444798	0.124733	0.280426	2.22895	0.123505	0.394527	0.274414	0.55424	0.31592	0.518032	0.611656
227	0.0750072	0.116935	1.55898	1000000	0.249512	0.328246		0.0430628		0.0787342
228	0.0663686	0.087032	1.31134	1000000	0.13207	0.2402	0.108129		0.0498822
230	0.0647669	0.0756962	1.16875	1000000	0.112022	0.207668		0.0956455		0.0852884
231	0.0416183	0.0616016	1.48016	1000000	0.0933626	0.0933626	0.156347
232	2.63784	1.18222	0.448177	5.17739	1.60383	3.19249	0.926397	4.79632	2.30772	2.02307	2.58105
234	0.0312576	0.0328144	1.04981	1000000	0.0454031	0.0799954		0.0454031		0.0621469
235	1.9769	1.347	0.68137	14.5213	1.28334	3.071	3.94597	1.37694	2.66028	0.535491	0.271737
237	2.17518	0.456726	0.209972	1.93758	0.697973	3.02128	2.32331	1.55931	2.15326	1.80926	2.18464
240	0.0577682	0.045363	0.78526	1000000	0.0537983	0.104906		0.0537983		0.114154	0.0737512
241	0.178539	0.1347	0.754456	13.8519	0.109194	0.396286	0.104556	0.0286087	0.302922	0.193728	0.045136
244	0.57322	0.382998	0.668151	6.57439	0.739352	0.549761	1.36026	0.206903	0.620908	0.461847	0.239642
245	0.174273	0.126069	0.723403	1000000	0.173097	0.22787	0.115567	0.0951124	0.400967	0.206119
250	0.011445	0.0176814	1.5449	1000000	0.0246545	0.0466623				0.0220078
253	0.039718	0.0436301	1.0985	1000000	0.0458142	0.107665		0.0848286		0.0458142
254	0.230704	0.0855521	0.37083	3.8448	0.0842167	0.360896	0.284137	0.269673	0.197572	0.093866	0.178083
255	0.070598	0.0678207	0.96066	1000000	0.102086	0.199498	0.0535913	0.0974123		0.0730863
256	0.035248	0.0307986	0.873768	1000000	0.0406742	0.0900237	0.0493495	0.0343367		0.037778
257	0.203834	0.132776	0.651394	1000000	0.12803	0.367371	0.350849	0.202667	0.222819		0.0792974
259	0.0744744	0.0592979	0.796218	1000000	0.0733284	0.161778	0.0915527	0.120188		0.0733284
261	0.146453	0.0994717	0.679204	1000000	0.116646	0.222875	0.281396	0.213858	0.0633797	0.0972113
262	0.103287	0.0386613	0.37431	4.24655	0.040773	0.100024	0.0779033	0.114501	0.157676	0.132487	0.0371303
263	0.161939	0.0554988	0.342715	4.06667	0.0846596	0.210076	0.162098	0.140541	0.227252	0.0558816	0.175784
265	0.0411022	0.0715105	1.73982	1000000	0.171757	0.199163		0.0274066	0.0200434
266	0.0596574	0.0458058	0.767814	1000000	0.0533986	0.0923783	0.101065	0.111103		0.0533986
268	0.137636	0.142113	1.03253	1000000	0.212342	0.212342			0.278682	0.334792
269	0.0207622	0.035632	1.71619	1000000	0.0699284	0.0273225	0.0972509
270	0.22002	0.0392185	0.178249	1.69967	0.0390954	0.26231	0.241162	0.154357	0.262357	0.206481	0.193453
277	0.0221592	0.0268569	1.212	1000000	0.0369985	0.0735968	0.0365984				0.0227602
278	0.229068	0.0576438	0.251646	2.56174	0.0995542	0.213869	0.267622	0.225524	0.292845	0.26023	0.114315
284	0.232525	0.0369333	0.158836	1.52479	0.0295318	0.239291	0.263703	0.194466	0.293234	0.192312	0.212144
285	0.261405	0.110613	0.42315	5.55935	0.112829	0.37721	0.339148	0.180681	0.0678514	0.243808	0.359732
290	0.386528	0.138029	0.357101	2.7935	0.141216	0.573434	0.261098	0.529863	0.445357	0.304141	0.205274
291	0.346701	0.0940763	0.271347	2.26276	0.0884186	0.437424	0.25987	0.330587	0.419006	0.439214	0.194105
295	0.0892658	0.0214092	0.239837	2.07444	0.0174428	0.12351	0.108298	0.0595388	0.0908554	0.0741414	0.0792512
301	0.0332668	0.0584014	1.75554	1000000	0.119868	0.0398665		0.159734
302	9.97174	1.42979	0.143384	1.59523	1.56652	9.06026	11.9542	9.90491	7.49374	10.3387	11.0786
303	0.0305537	0.033769	1.10523	1000000	0.0355784	0.0853453		0.0623987			0.0355784
304	0.0539134	0.0579729	1.0753	1000000	0.0676025	0.0676025	0.115727	0.140151
305	0.0511647	0.05502	1.07535	1000000	0.097606	0.0649885		0.0450463	0.162595		0.0343589
306	0.058772	0.0488122	0.830536	1000000	0.0997456	0.0590873		0.0468162	0.0550583	0.158833	0.032837
310	0.047724	0.0416036	0.871754	1000000	0.0528017	0.0667566		0.119558		0.0622022	0.0378267
318	0.170709	0.136392	0.798978	1000000	0.121676	0.381935	0.301256	0.199222	0.0775459		0.0642924
320	0.0126095	0.0281956	2.23607	1000000	0.0756568	0.0756568
322	0.0194219	0.0278778	1.43538	1000000	0.0500038	0.0500038		0.0665276
323	0.0277554	0.05389	1.9416	1000000	0.12791	0.147221			0.0193114
324	0.0442967	0.0318019	0.71793	1000000	0.0461133	0.037872	0.101169	0.0527449	0.0550561		0.0189379
325	0.0657547	0.0556389	0.846158	1000000	0.0694341	0.161575	0.068718	0.0720943	0.0921409
327	0.0304277	0.0218697	0.718743	1000000	0.0385185	0.0472146		0.0518484	0.0385185	0.0449847
328	0.14098	0.0940357	0.667014	1000000	0.112713	0.272363	0.0865366	0.0747888	0.212944		0.199249
329	0.036917	0.0264578	0.716683	1000000	0.0496006	0.051449		0.0574277	0.0630245	0.0496006
331	0.113922	0.0473342	0.415498	2.90007	0.104034	0.100928	0.216452	0.0858046	0.112418	0.0932895	0.0746369
333	0.123204	0.0846308	0.686917	1000000	0.103612	0.19852	0.236981	0.172889	0.0692768	0.0615557
334	0.106439	0.0812516	0.763366	1000000	0.121539	0.17085		0.216031	0.121539	0.130211
335	0.699927	0.51422	0.734676	1000000	0.720442	0.80319	0.082748	1.4691	1.00761	0.836913
336	1.178	0.182845	0.155217	1.60249	0.177641	1.10487	1.29543	1.45018	1.03003	1.28251	0.904958
337	0.0828756	0.0734517	0.886289	1000000	0.0570888	0.144287		0.0568203	0.0947693	0.201376
338	0.0879385	0.148705	1.69101	1000000	0.340812	0.0387543			0.0740323	0.414845
339	0.20833	0.242088	1.16204	10.2027	0.607633	0.139787	0.0880294	0.115838	0.0856495	0.0732568	0.74742
341	0.172994	0.133627	0.772438	1000000	0.156664	0.25181	0.0575331	0.190759	0.408473		0.12939
344	0.0942317	0.0570087	0.604984	1000000	0.0667816	0.188998	0.087465	0.0993849		0.0667816	0.122761
345	0.61415	0.0822054	0.133852	1.39993	0.112799	0.531619	0.663576	0.550777	0.522001	0.730765	0.68616
346	0.0558706	0.0798373	1.42897	1000000	0.147791	0.187432			0.147791
347	0.0752204	0.0809519	1.0762	1000000	0.0995799	0.20317		0.0995799	0.148573
348	0.0486082	0.0871905	1.79374	1000000	0.185796	0.0529266				0.238722
349	0.235026	0.0821305	0.349453	3.54944	0.110577	0.262264	0.182965	0.1053	0.263181	0.373758	0.222688
352	0.100601	0.0581915	0.578441	6.14495	0.118196	0.0875424	0.101761	0.0991505	0.219957	0.0357948	0.0593972
354	0.0720764	0.0654925	0.908654	1000000	0.0831603	0.0302787		0.117586	0.113439		0.171155
355	0.0593619	0.0569466	0.959311	1000000	0.107048	0.0694408	0.176489	0.0550713	0.021449	0.0337212
357	0.0371003	0.0396729	1.06934	1000000	0.0635905	0.046337		0.0499698		0.0127347	0.11356
359	0.191861	0.0572251	0.298263	2.3125	0.05374	0.175103	0.121936	0.281978	0.13351	0.24619	0.19245
361	0.0171452	0.0171707	1.00149	1000000	0.0333198	0.0333912		0.0333198		0.0361601
362	0.0816909	0.0677244	0.829032	1000000	0.0676847	0.0933565	0.157185	0.171919	0.0676847
363	0.026214	0.0265344	1.01223	1000000	0.0452583	0.0525256	0.0452583	0.0594999
364	0.0668993	0.0738669	1.10415	1000000	0.0905989	0.0905989			0.116121		0.194676
367	0.0402411	0.0344653	0.856471	1000000	0.0282635	0.0259486		0.070051	0.0542121		0.0912348
368	0.0311249	0.0447949	1.4392	1000000	0.0789812	0.0789812				0.107768
369	0.0930926	0.0497209	0.534102	1000000	0.0730894	0.111894		0.0997192	0.0730894	0.1093	0.164553
372	0.102867	0.0178529	0.173554	1.68258	0.0206996	0.114851	0.0840746	0.126068	0.104774	0.112507	0.0749256
373	0.125442	0.0874468	0.69711	11.0334	0.133901	0.290045	0.156143	0.141977	0.0427256	0.0262878	0.0954728
374	1.34496	0.262819	0.195411	1.69177	0.3949	1.70344	1.24243	1.6859	1.0069	1.291	1.14006
376	0.0672014	0.0579245	0.861954	1000000	0.0536353	0.0503815	0.127322	0.0736867			0.151818
378	0.403351	0.0514942	0.127666	1.40289	0.0434372	0.469796	0.334878	0.462651	0.419213	0.353293	0.380274
379	0.0810853	0.104474	1.28845	1000000	0.164172	0.0706502			0.290016	0.125845
380	0.751906	0.0897334	0.119341	1.43209	0.18298	0.9391	0.708551	0.745721	0.75612	0.706185	0.655756
381	2.05008	0.507788	0.247692	2.3875	0.627165	2.34183	2.39619	2.65242	2.06097	1.11097	1.73813
383	0.143738	0.0617817	0.42982	4.6057	0.0887211	0.169378	0.162934	0.193959	0.215217	0.0742132	0.0467284
384	0.713549	0.227565	0.318919	2.58005	0.222642	0.936372	0.645899	0.970316	0.868541	0.484085	0.376084
387	0.250479	0.187872	0.75005	1000000	0.312067	0.341109	0.342757	0.506943		0.312067
391	0.58547	0.17782	0.303722	2.71728	0.172655	0.756824	0.442801	0.736373	0.735478	0.562823	0.278522
392	1.12053	0.0878518	0.0784019	1.25084	0.0990663	1.24411	1.10864	1.21577	1.1167	0.994615	1.04336
394	0.147231	0.0454961	0.309012	2.56808	0.0499137	0.215435	0.10809	0.123817	0.173731	0.0838893	0.178424
395	0.783544	0.105936	0.135201	1.55527	0.161763	0.723407	0.813243	0.752785	0.80992	0.626904	0.975006
396	0.0349882	0.0504158	1.44094	1000000	0.0882243	0.0882243		0.121705
398	0.0382862	0.0386721	1.01008	1000000	0.0669364	0.0857992			0.0669364		0.0769819
399	0.196084	0.0444745	0.226813	2.10184	0.051339	0.194183	0.169085	0.117746	0.243972	0.204038	0.247483
400	0.279584	0.207703	0.742901	1000000	0.316632	0.402244	0.535471		0.316632	0.423154
402	0.528591	0.123552	0.233738	2.10822	0.110914	0.558825	0.327336	0.690096	0.532587	0.641026	0.421674
403	0.0581319	0.0587476	1.01059	1000000	0.102264	0.131564			0.114963	0.102264
404	0.0449766	0.0531174	1.181	1000000	0.0804155	0.146276			0.0577239	0.0658601
405	0.012347	0.0276087	2.23607	1000000	0.0740818	0.0740818
407	0.190986	0.118654	0.621272	1000000	0.129305	0.237797	0.173821	0.378309	0.106987		0.249004
409	0.0955912	0.0519943	0.543924	1000000	0.071922	0.160736		0.101805	0.142917	0.0961671	0.071922
412	0.0154542	0.0218725	1.41531	1000000	0.0448726	0.0478528				0.0448726
413	0.0249749	0.0271271	1.08617	1000000	0.0314885	0.0681686				0.0501925	0.0314885
414	0.034266	0.0372538	1.08719	1000000	0.0690309	0.0414859	0.0274528	0.110517			0.0261408
415	0.076932	0.0186947	0.243003	2.42913	0.0254686	0.0825115	0.044249	0.107486	0.0772427	0.0803848	0.0697177
418	0.0252733	0.0358293	1.41767	1000000	0.0714867	0.0801531		0.0714867
420	0.00672181	0.0150304	2.23607	1000000	0.0403309	0.0403309
422	0.0439267	0.00931666	0.212096	1.64607	0.0133309	0.05827	0.0365878	0.0418281	0.0353996	0.0363155	0.055159
423	0.0953668	0.0221992	0.232777	1.99714	0.0262538	0.084665	0.060872	0.116035	0.12157	0.07814	0.110919
424	0.139852	0.234669	1.67798	1000000	0.531117	0.0113377	0.022519	0.0235442	0.656414		0.125296
429	0.0307584	0.031155	1.01289	1000000	0.0516383	0.0657797	0.0516383	0.0671327
432	0.220788	0.224215	1.01552	1000000	0.328901	0.143754	0.203105	0.324483	0.653384
437	0.475293	0.261977	0.551191	5.57751	0.252951	0.402452	0.761443	0.508492	0.842296	0.186059	0.151016
443	0.0532091	0.0171575	0.322454	3.41523	0.0262071	0.0568259	0.0487179	0.0243125	0.0552496	0.083033	0.0511157
447	0.0520052	0.0382322	0.735161	1000000	0.0603028	0.0850928		0.072443	0.0603028	0.0941929
453	0.121475	0.200021	1.6466	1000000	0.475852	0.0178328	0.0408453	0.0173606	0.0884807	0.564332
454	0.0534012	0.0325292	0.609147	6.27317	0.0388221	0.112845	0.0179886	0.0284773	0.0740232	0.0561888	0.0308843
459	0.046202	0.0298123	0.645259	1000000	0.0302787	0.0731833	0.0397588	0.0700375		0.016631	0.0776013
472	0.0334035	0.0213965	0.640547	1000000	0.0202183	0.0427098	0.0202183	0.0226396	0.0645162		0.0503374
474	0.0210506	0.0235578	1.1191	1000000	0.0243612	0.0243612			0.0609461		0.0409963
475	0.0240097	0.0363552	1.51419	1000000	0.0495277	0.0945305			0.0495277
484	0.0527637	0.0275787	0.522683	1000000	0.0382424	0.0565484	0.0633169	0.0382424		0.0837776	0.074697
488	0.0438305	0.0158374	0.361333	2.34101	0.0254085	0.0381215	0.029027	0.0345855	0.0297666	0.0635301	0.0679526
490	0.0268489	0.030762	1.14575	1000000	0.0309334	0.0261605				0.0570939	0.0778387
492	1.50768	0.700816	0.464831	6.20334	0.637399	0.408058	0.864094	1.48604	1.86264	1.89392	2.53132
493	0.0175502	0.0274465	1.56388	1000000	0.0405891	0.0729453				0.0323562
497	0.194017	0.0645851	0.332884	2.61108	0.0977715	0.21763	0.120793	0.135586	0.166478	0.208213	0.315401
499	0.0971028	0.0211128	0.217427	1.84096	0.0280443	0.0772223	0.088519	0.0741246	0.108416	0.097875	0.13646
503	0.198485	0.0266823	0.13443	1.55256	0.0306631	0.199487	0.217897	0.185979	0.191093	0.155316	0.241138
505	0.163335	0.0110748	0.0678041	1.20006	0.0123665	0.151101	0.153655	0.172263	0.167014	0.154648	0.18133
507	0.0368075	0.0400451	1.08796	1000000	0.0576802	0.105162	0.0576802	0.0580022
509	0.0759868	0.0373255	0.491211	1000000	0.0593981	0.0925497	0.0593981	0.109129	0.0943943	0.10045
511	0.163969	0.0437674	0.266925	1.93007	0.0517903	0.218192	0.127764	0.128996	0.166402	0.116877	0.22558
512	0.058496	0.0125442	0.214446	1.96454	0.0101062	0.0643787	0.0478254	0.0377192	0.0741011	0.0575224	0.0694294
513	0.0671744	0.0420453	0.625912	1000000	0.0356203	0.0777455	0.0356203		0.0577143	0.124135	0.107831
515	0.0429597	0.0454807	1.05868	1000000	0.0650668	0.114859			0.0650668	0.0778329
517	0.0947853	0.0225677	0.238092	1.74858	0.0227029	0.0725505	0.12686	0.121314	0.0986108	0.0764851	0.0728915
519	0.0152537	0.0224004	1.46852	1000000	0.0353079	0.0353079		0.0562146
521	0.0440466	0.0442706	1.00509	1000000	0.080994	0.0962847	0.0870012		0.080994
525	0.0785757	0.036826	0.468669	3.18979	0.0649508	0.0538112	0.0553959	0.134876	0.0600684	0.0422837	0.125019
528	0.106	0.063406	0.598168	8.59403	0.111262	0.119959	0.0745603	0.0744726	0.108885	0.0269048	0.231221
530	0.0174429	0.02936	1.68321	1000000	0.0551543	0.0247516					0.0799059
531	0.0151916	0.0253065	1.66582	1000000	0.0463273	0.0224112					0.0687384
533	0.10867	0.0789282	0.726313	1000000	0.13249	0.13249	0.16587	0.159095	0.194564
534	0.074139	0.0393321	0.530519	1000000	0.0479304	0.101472	0.103947	0.0794691	0.112014	0.0479304
536	0.0647832	0.0377985	0.583461	1000000	0.0361813	0.0827377	0.112968	0.0361813	0.0948698		0.0619423
537	0.131648	0.0600339	0.45602	5.01783	0.0673222	0.233214	0.046477	0.165892	0.148885	0.109568	0.08585
539	0.110962	0.0412504	0.371753	3.53307	0.0439172	0.183541	0.0958987	0.0927906	0.101969	0.0519494	0.139623
540	0.0688571	0.0116132	0.168657	1.58264	0.0142167	0.0836754	0.0572659	0.0774989	0.0632822	0.0528708	0.0785495
541	0.0616389	0.0323651	0.525075	1000000	0.0598547	0.110289	0.0641019	0.0598547	0.0719058		0.0636824
543	0.0318418	0.0333944	1.04876	1000000	0.0437622	0.0711543			0.0437622	0.0761345
545	0.0417852	0.0242089	0.579364	1000000	0.0252732	0.0514386	0.0407825	0.0252732	0.0573569		0.0758601
546	0.148929	0.0520965	0.349808	2.85364	0.0780556	0.217083	0.139028	0.217964	0.118919	0.0763808	0.124198
551	0.0917429	0.0599336	0.653278	1000000	0.0628672	0.122139	0.0592716	0.0496543	0.168368		0.151025
554	0.189172	0.077865	0.411609	3.24724	0.144903	0.143395	0.188725	0.203405	0.143938	0.107263	0.348308
556	0.0445837	0.0662776	1.48659	1000000	0.13958	0.0473318		0.0332581			0.186912
557	0.0884246	0.0515495	0.582978	1000000	0.0513459	0.0513459	0.0983106		0.155938	0.0908241	0.134129
558	0.102347	0.0788753	0.770667	7.20122	0.192471	0.0833931	0.0760626	0.068656	0.038308	0.0717963	0.275865
565	0.0230051	0.0237612	1.03287	1000000	0.0397022	0.0404324	0.0397022		0.0578957
568	0.0594128	0.0441086	0.742409	1000000	0.0624974	0.09343	0.107609	0.0624974			0.092941
572	0.0591359	0.0342105	0.578506	1000000	0.0364137	0.0873216	0.080341	0.0643309	0.0279172		0.0949046
573	0.101251	0.0553924	0.54708	1000000	0.079997	0.177831	0.119741	0.138671	0.079997		0.0912653
574	0.103381	0.0214093	0.207091	1.84036	0.0188126	0.118303	0.0745049	0.137116	0.0985065	0.0814232	0.110431
575	0.33699	0.0560383	0.166291	1.6435	0.109824	0.302963	0.331448	0.452782	0.342958	0.275499	0.316288
576	11.9273	1.44159	0.120865	1.47608	1.62255	12.4819	10.9763	13.8069	9.35374	12.9758	11.9692
577	0.12424	0.0480983	0.38714	2.92386	0.055324	0.170052	0.203149	0.114728	0.111891	0.0761398	0.0694798
578	0.132472	0.012257	0.0925248	1.32253	0.0211929	0.15736	0.129899	0.125379	0.118984	0.136167	0.127044
584	0.149266	0.0494074	0.331003	3.71945	0.0712935	0.146116	0.12816	0.0568663	0.211512	0.188693	0.164248
591	0.0603607	0.0445536	0.738122	1000000	0.064201	0.140724	0.0765232		0.0531038	0.0227042	0.0691091
595	0.11655	0.0498091	0.427361	3.51965	0.0783505	0.208551	0.122613	0.0625563	0.116128	0.0592533	0.1302
598	0.135672	0.092978	0.685312	1000000	0.0807574	0.265439	0.235164	0.154406		0.0737784	0.0852471
608	0.112417	0.0862658	0.767371	1000000	0.159458	0.280768	0.118429	0.0541175	0.12131		0.0998796
614	0.244214	0.0422525	0.173014	1.72236	0.0383267	0.306779	0.27999	0.178116	0.216443	0.255526	0.22843
621	0.0662475	0.0316204	0.477308	1000000	0.0613664	0.0864421	0.0888712	0.0613664	0.0688664		0.0919389
622	0.181615	0.134989	0.74327	1000000	0.197022	0.272642	0.34058		0.279445	0.197022
623	0.0938588	0.0334983	0.356901	3.09823	0.029696	0.0800383	0.109734	0.0468054	0.0639479	0.117613	0.145014
628	0.192332	0.0819461	0.426065	2.92304	0.131258	0.312413	0.148623	0.122252	0.297542	0.106879	0.166284
630	0.097272	0.0725665	0.746016	1000000	0.113885	0.119786	0.233672		0.110394	0.0651209	0.0546591
637	0.127463	0.115178	0.903618	1000000	0.101697	0.21619	0.311577		0.169354		0.0676571
639	0.18062	0.0699852	0.387471	3.05925	0.066523	0.234193	0.300716	0.121558	0.190056	0.098297	0.138904
640	0.121582	0.0218178	0.179449	1.77984	0.0307477	0.141862	0.141293	0.134946	0.121236	0.0797046	0.110452
644	0.0277169	0.0392001	1.4143	1000000	0.0823811	0.0823811			0.0839203
648	0.297537	0.115075	0.386757	2.84141	0.145503	0.473246	0.425043	0.166553	0.27954	0.182035	0.258805
650	0.0317413	0.0449008	1.41459	1000000	0.0934336	0.097014	0.0934336
656	1.13149	0.403119	0.356273	2.63763	0.430749	0.64288	1.44777	0.660292	0.955788	1.38654	1.69568
659	0.0295885	0.0312699	1.05682	1000000	0.0485371	0.0495951		0.0793989		0.0485371
666	0.333028	0.270357	0.811817	1000000	0.414663	0.437268	0.215143	0.149968	0.343857		0.851931
670	0.304291	0.0588023	0.193244	1.87667	0.105752	0.283884	0.304367	0.223323	0.281714	0.313353	0.419104
671	0.0747894	0.0589586	0.788328	7.16476	0.106026	0.0275888	0.043559	0.0301462	0.0581331	0.0916418	0.197667
677	0.0907111	0.0318573	0.351196	2.73902	0.0370015	0.0731311	0.0640262	0.0540919	0.148159	0.0937011	0.111157
678	0.0747236	0.0241104	0.322661	3.22077	0.0302087	0.100018	0.0845132	0.100513	0.0614164	0.0312077	0.070673
683	0.102638	0.0307755	0.299845	2.6591	0.0537381	0.0612875	0.100983	0.0900625	0.109232	0.091295	0.16297
684	0.0484388	0.0352253	0.727214	1000000	0.056727	0.0831283	0.0791082		0.0716692		0.056727
685	0.252148	0.1635	0.648428	1000000	0.199569	0.417677	0.218108	0.18019	0.199246		0.497668
689	0.0621065	0.0375804	0.605096	1000000	0.0532611	0.0581072	0.126271	0.0532611	0.0806729		0.0543272
691	0.0410693	0.035668	0.868484	1000000	0.0275359	0.0962184		0.0538627	0.0263268		0.0700079
698	0.420024	0.430623	1.02523	9.39246	0.96906	1.36118	0.392116	0.163241	0.144922	0.305944	0.152745
699	0.282542	0.169388	0.599514	5.42251	0.328529	0.183891	0.309803	0.117719	0.242443	0.638332	0.203064
703	0.194613	0.150678	0.774245	1000000	0.202769	0.359825		0.0795451	0.144493	0.426757	0.157056
706	0.336948	0.11807	0.350411	2.95405	0.11696	0.295497	0.412457	0.219469	0.502223	0.170012	0.422029
709	0.0473349	0.0234496	0.495398	1000000	0.0438012	0.0617723		0.0438012	0.0756818	0.0504941	0.0522597
710	0.103742	0.0281158	0.271016	2.12622	0.0440674	0.0961791	0.159161	0.0748562	0.0983734	0.115093	0.0787917
711	0.172827	0.0403673	0.233571	1.88476	0.0388637	0.128082	0.204475	0.123408	0.232595	0.154768	0.193632
714	0.175923	0.109768	0.623954	7.80437	0.191683	0.0948123	0.153526	0.05072	0.156485	0.395837	0.204155
716	2.51666	0.384738	0.152876	1.57022	0.347396	2.27407	1.92667	2.93146	2.62342	3.02529	2.31908
717	3.31897	0.261135	0.0786797	1.20857	0.398291	3.266	3.03677	3.66429	3.0412	3.67015	3.2354
718	0.966289	0.579685	0.599908	5.82366	1.09883	0.465974	0.852755	0.368155	0.921669	2.14401	1.04517
720	0.225189	0.0677543	0.300877	2.14944	0.0817146	0.195756	0.154688	0.153708	0.299156	0.330386	0.217442
721	0.190881	0.0787835	0.412736	4.68118	0.142881	0.159719	0.180803	0.0725354	0.196671	0.339551	0.196008
731	0.128156	0.0526342	0.410703	3.25391	0.105175	0.120533	0.130648	0.235823	0.0724738	0.0851404	0.124319
732	0.33705	0.0663946	0.196987	2.03811	0.133863	0.408245	0.337735	0.384674	0.200306	0.334169	0.357169
734	0.0140179	0.0313451	2.23607	1000000	0.0841077	0.0841077
735	0.20564	0.150202	0.730411	4.66532	0.381873	0.122004	0.14438	0.154246	0.157828	0.115684	0.539701
738	0.563082	0.240953	0.427917	3.69128	0.310481	0.809681	0.4992	0.953463	0.258302	0.395973	0.461874
828	0.0490865	0.0465002	0.947312	1000000	0.0655088	0.0366109	0.051596		0.0704016	0.13591
829	0.0543507	0.0346402	0.637347	1000000	0.0335394	0.0335394	0.0593741		0.0411777	0.0875388	0.104474
830	0.0468787	0.0375513	0.80103	1000000	0.044664	0.044664			0.0573205	0.0775258	0.101762
831	0.0402935	0.0212095	0.526375	1000000	0.0372389	0.0372389	0.0465725		0.0405094	0.0455368	0.0719035
832	0.0540627	0.0610902	1.12999	1000000	0.105447	0.0253484			0.147471	0.0207614	0.130796
833	0.068145	0.0312317	0.458312	3.83634	0.0573262	0.0558169	0.0669007	0.131591	0.0742652	0.0459942	0.0343013
834	0.0268355	0.0205287	0.764983	1000000	0.0274283	0.0236703	0.0202628	0.0377837	0.065212		0.0140844
835	0.028965	0.0239237	0.82595	1000000	0.0494382	0.0223799	0.0290365	0.0229639	0.0784748		0.020935
836	0.0191523	0.0303193	1.58306	1000000	0.047198	0.033858		0.081056
837	0.0169805	0.0175378	1.03282	1000000	0.0280234	0.0280234	0.0313375		0.0425219
838	0.0168899	0.0192827	1.14167	1000000	0.0173384	0.0494644		0.0346068			0.0172684
